# Supplementary material for: The Gene Catalog and Comparative Analysis of Gut Microbiome of Big Cats Provide New Insights on Panthera Species
Source: Front Microbiol. 2020 Jun 4;11:1012. doi: 10.3389/fmicb.2020.01012 (PMC7287027; doi:10.3389/fmicb.2020.01012)
Supplement: Supplementary file 1 [file Data_Sheet_1.XLSX]

## Sheet: Supplementary Data Sheet 1.csv
Top most abundant viruses in the Panthera gut
	Abundance in Lion			Abundance in Leopard									Abundance in Tiger
Virus	LN1	LN2	LN3	LP1	LP2	LP3	LP4	LP5	LP6	LP7	LP8	LP9	TG1	TG2	TG3	TG4	TG7	TG8	TG9
Caudovirales;Bacteroides phage B40-8	0	9.49716e-05	1.3792e-05	0.000994143	0	0	5.28747e-08	4.33597e-07	3.2734e-05	0	3.86665e-06	0.000343392	0.0526919	0	2.76402e-07	0	3.28004e-06	0	6.84113e-05
Caudovirales;Clostridium phage PhiS63	3.67004e-06	0.00116525	0.0288314	0.00423858	2.61068e-06	2.13137e-05	0.0217657	0.000199716	0.00294157	0	0.000253225	0.00114184	0	3.48654e-06	0	0	6.56543e-06	1.99926e-06	3.06365e-06
Caudovirales;Clostridium phage c-st	1.79588e-05	0.00920023	0.00587405	0.000955875	6.4652e-05	0.000382852	0.000162828	0.00221277	0.000189062	0.000100902	0.0367809	0.000521664	4.07114e-06	1.42377e-06	1.44734e-06	0	1.09671e-05	4.25154e-06	0.00216274
Caudovirales;Clostridium phage phi24R	2.45466e-05	0.0209331	0.0812126	0.109801	0.00398365	0.0843447	0.154166	0.0469085	0.00128872	8.99822e-07	0.0729093	0.138271	0.00353725	2.46758e-05	2.47764e-05	7.83074e-05	3.26552e-05	0.000915268	0.000889237
Caudovirales;Clostridium phage phi8074-B1	9.92903e-05	0.00101947	0.000737618	0.000370406	0.00037181	0.000823097	0.0111346	0.013825	7.27121e-05	7.55997e-06	0.00217824	0.00999078	4.75511e-05	0	0	3.65582e-07	4.04926e-07	2.11573e-07	0.00080115
Caudovirales;Clostridium phage phiZP2	4.08415e-06	0.00250756	0.0356609	0.00714788	8.52919e-05	0.000831213	0.0050117	0.00224576	0	0	0.000701563	0.000218021	0.00365483	0	5.92556e-05	1.45782e-05	0	5.48236e-07	8.29005e-05
Caudovirales;Cronobacter phage S13	7.1276e-09	0	4.62855e-06	0.00206821	3.93138e-05	0.000741432	0.000453684	0.000285012	0.0215409	1.25692e-06	0.00472866	0.00114508	0	1.94411e-07	2.82329e-07	6.58039e-07	0	5.44038e-08	1.85419e-07
Caudovirales;Enterobacteria phage Sf101	2.5427e-08	7.90401e-05	2.01781e-05	0.000129646	1.34531e-07	5.11133e-05	2.01361e-06	3.54545e-06	0.0345192	0	1.08675e-05	0.000819318	3.73217e-05	9.90775e-08	2.83437e-05	2.91741e-06	4.9245e-05	1.3186e-05	3.67215e-05
Caudovirales;Enterobacteria phage vB_EcoP_ACG-C91	0	0	0	0	0	0	2.28939e-06	0	0.0337619	1.98481e-08	0.000531949	8.18031e-05	0	0	0	0	3.08056e-05	3.72275e-08	0
Caudovirales;Staphylococcus virus Remus;Synechococcus phage S-CAM7	7.04366e-06	0.0010614	0.00649151	0.00230824	4.65837e-05	0.000250096	0.000153234	0.000205336	0	0	8.3698e-05	0.000192929	0.00182356	0	7.54343e-05	5.73447e-06	0	0	4.75055e-05
Caudovirales;Staphylococcus virus Remus;Yersinia phage phiR1-37	1.61791e-06	0.000640487	0.00818245	0.00139347	5.35009e-06	1.46326e-06	0.0116415	6.73912e-05	0	0	0	0.000146917	0	0	8.01081e-07	0	0	0	0
Circoviridae;Duck circovirus;Garrulus glandarius associated circular virus 1	0	0	0	0	0	0	0	0	0	0	0	0	0	0.0287838	0	0	0	0	0
Microviridae;Alces alces faeces associated microvirus MP21 4718	0	0.0118314	1.55148e-06	0	0	3.57248e-07	0	0	0	0	0	0	0	0	1.56464e-06	0	0	0	0
Microviridae;Escherichia virus G4;Lepus americanus faeces associated microvirus SHP1 6472	0.0168652	0.0709154	0.00130011	0.002594	0.0201914	0.00482869	0.00165325	0.0187366	9.86344e-06	0.000104581	0	0.00586621	0.00621588	4.95791e-07	2.43367e-06	0.000851586	0.00265785	8.09467e-05	0
Microviridae;Escherichia virus G4;Lynx canadensis associated microvirus CLP 9413	0.000179062	4.20017e-07	1.84108e-05	0	0	0	0	0	0	0	0	0	0	0	0	0	0	0.00970263	0
Poxviridae;BeAn 58058 virus	0.0156908	0.000316513	2.54978e-05	0.000647508	1.09449e-06	0.000205556	1.16025e-05	0.0150221	0.00176626	0.0453072	2.54096e-05	4.69143e-05	9.92079e-05	0.000302585	0.0167652	0.000243425	0	3.79691e-06	0.00122934
Unknown	0.961548	0.805232	0.754949	0.768894	0.971649	0.836639	0.768477	0.797213	0.741606	0.94489	0.776136	0.725099	0.737998	0.756874	0.967409	0.997421	0.993255	0.988942	0.971061
unclassified DNA viruses;Odonata-associated circular virus-1	0	0	0	0	0	0	0	0	0	0	0	1.54075e-06	0	0.0797853	0	0	0	0	0
unclassified bacterial viruses;uncultured crAssphage	3.51103e-06	0.00131654	8.28515e-06	0.0107083	6.72801e-05	0.000674567	0.00939855	0.0454995	0.0030896	6.3802e-07	0.0135978	0.0466885	0.181883	1.08559e-06	8.86791e-08	5.35619e-06	0.000145943	2.82711e-07	4.55939e-07
unclassified viruses;Lake Sarah-associated circular virus-22	0	0	0	0	0	0	0	0	0	0	0	0	0	0.0330505	0	0	0	0	0
unclassified viruses;Lake Sarah-associated circular virus-4	0	0	0	0	0	0	0	0	0	0	0	0	0	0.0555343	0	0	0	0	0
