# Supplementary material for: The Gene Catalog and Comparative Analysis of Gut Microbiome of Big Cats Provide New Insights on Panthera Species
Source: Front Microbiol. 2020 Jun 4;11:1012. doi: 10.3389/fmicb.2020.01012 (PMC7287027; doi:10.3389/fmicb.2020.01012)
Supplement: Supplementary file 2 [file Data_Sheet_2.XLSX]

## Sheet: Sheet1
Significant differences (FDR adj. p-value < 0.05; Mann Whitney U test) in KEGG Orthologs between Leopards and Tigers
	Abundance of KO in Leopards									Abundance of KO in Tigers
KO	LP1	LP2	LP3	LP4	LP5	LP6	LP7	LP8	LP9	TG1	TG2	TG3	TG4	TG5	TG6	TG7	TG8	TG9	SRR6155883	SRR6155884	SRR6155885	SRR6256454	p-value	stat	fdr
K00943	0.000122959	0.000155574	0.000168779	0.000102263	0.000136734	0.000110035	0.00015809	8.84717e-05	0.000104037	0.000208498	0.000287849	0.000206681	0.000246342	0.000302562	0.00024326	0.000338616	0.000179523	0.000186954	0.000305867	0.000301268	0.000255393	0.000237896	5.37238e-05	0	0.0472503
K01537	0.00159201	0.000821451	0.000607417	0.000361796	0.000357155	0.00372371	0.000478725	0.00260991	0.000853366	0.000417569	0.000157668	0.000143583	0.000193509	7.65602e-05	3.67481e-05	0.000314323	0.00032495	0.000320658	0.000230434	0.000187941	0.000175765	0.000303089	9.21672e-05	2	0.0472503
K03529	0.000224478	0.000144787	0.000156627	0.000161574	0.000109514	9.20926e-05	0.000191802	8.90473e-05	9.41354e-05	0.000291007	0.000375823	0.000169503	0.000241565	0.000540759	0.000377887	0.000291621	0.000409499	0.000420985	0.00030417	0.000308853	0.000263714	0.000277016	9.21672e-05	2	0.0472503
K05791	0.00111978	0.000566214	0.000276848	0.000174573	8.61982e-06	0.00295055	2.25208e-05	0.0020641	0.000596354	1.83808e-05	1.0728e-05	1.36141e-06	2.35223e-06	3.18319e-06	1.01434e-06	1.39973e-05	0	0	3.43116e-07	3.22355e-07	2.01943e-06	4.99707e-07	0.000119471	3	0.0472503
K06952	1.71958e-06	0	9.20864e-06	9.49313e-07	4.10636e-06	1.3057e-06	8.96714e-06	0	0	6.07272e-05	7.78359e-06	3.15049e-05	1.27403e-05	1.3833e-05	7.02079e-06	2.74916e-05	1.82354e-05	2.3574e-05	4.7827e-05	0.000104544	6.98257e-05	3.09467e-05	0.000153043	4	0.0472503
K01821	9.88421e-06	9.03114e-07	6.67421e-06	0	6.17681e-06	2.9433e-06	2.63228e-06	0	1.49428e-06	1.10864e-05	4.07585e-05	3.77466e-05	1.68998e-05	2.37868e-05	1.59437e-06	2.87661e-05	1.10099e-05	1.08155e-05	4.59654e-05	4.91573e-05	5.26141e-05	2.56748e-05	0.000199884	5	0.0472503
K00821	2.8494e-05	2.36969e-05	5.65506e-05	2.60207e-05	3.79756e-05	7.62785e-06	5.51452e-05	9.87529e-06	1.47534e-05	0.000105559	0.000213443	0.000164321	9.87833e-05	0.000398056	2.5012e-05	7.36504e-05	9.84913e-05	8.68912e-05	0.000107519	0.000108986	0.000148145	0.000177128	0.000200643	5	0.0472503
K03769	2.3599e-05	3.32093e-05	2.88881e-05	1.01266e-05	2.10748e-05	8.69175e-06	4.34736e-05	3.29632e-06	9.27681e-06	9.93236e-05	0.00016856	8.39214e-05	6.1684e-05	0.000273592	1.0682e-05	8.01408e-05	5.4801e-05	5.70888e-05	8.95491e-05	0.000120274	0.00014458	6.82744e-05	0.000200643	5	0.0472503
K03892	1.40231e-05	2.31051e-05	1.99873e-05	5.35936e-06	2.76581e-05	2.97014e-06	3.52984e-05	4.23798e-06	7.32866e-06	8.0123e-05	0.000124193	7.27237e-05	5.03689e-05	0.000339233	8.47914e-06	6.75451e-05	4.23046e-05	5.15144e-05	8.69376e-05	8.29444e-05	0.000105126	3.5961e-05	0.000200643	5	0.0472503
K11707	0	0	0	0	0	0	0	0	0	4.41814e-07	2.60033e-05	7.01538e-07	1.08015e-06	5.62667e-06	0	0	8.64934e-07	3.36349e-06	3.50408e-06	5.13187e-06	7.61041e-06	4.63103e-05	0.000235704	9	0.0472503
K01626	8.14424e-05	9.48863e-05	0.000133625	4.58785e-05	4.22893e-05	9.80125e-06	9.38571e-05	6.23792e-06	2.66597e-05	0.000123344	0.00033437	0.000219902	0.000127019	0.000475496	9.52927e-05	0.000125517	0.000121207	0.000107669	0.000377083	0.000294812	0.000373461	0.000173002	0.000257857	6	0.0472503
K01953	1.82349e-05	2.15197e-05	0.000118089	5.27204e-05	2.56935e-05	1.19988e-05	6.52149e-05	4.73166e-06	2.54448e-05	0.000251005	0.000270854	0.000152104	9.32398e-05	0.000176894	2.84183e-05	8.48139e-05	0.000215705	0.000204406	0.000142272	0.00017781	0.000242819	0.000114683	0.000257857	6	0.0472503
K03571	3.7748e-05	6.16758e-05	5.56313e-05	3.48241e-05	4.5885e-05	1.23788e-05	6.28642e-05	1.28831e-05	1.34079e-05	0.00014222	0.000233268	0.00010693	7.34262e-05	0.000319223	1.71614e-05	0.000106797	7.46585e-05	6.86268e-05	0.000115672	0.000125489	0.00019384	0.000112342	0.000257857	6	0.0472503
K03574	6.00046e-05	0.000143467	0.000174659	6.10939e-05	0.000139291	3.14591e-05	0.000149945	2.83602e-05	7.21703e-05	0.000351919	0.000448477	0.000109193	0.000204371	0.000308166	0.00035144	0.000153093	0.000264633	0.000245342	0.000289913	0.000156535	0.000203178	0.000254216	0.000257857	6	0.0472503
K06182	2.56763e-05	4.77639e-06	3.14002e-05	1.24761e-05	4.5639e-05	5.05057e-06	5.47737e-05	3.65786e-06	8.67777e-06	0.000111251	0.000154941	8.69732e-05	5.75274e-05	0.00015587	8.22991e-06	0.000106641	7.49056e-05	7.92552e-05	0.000122085	0.000115544	0.000180715	6.69163e-05	0.000257857	6	0.0472503
K09690	1.82944e-05	2.17118e-05	6.92749e-05	5.07044e-05	3.0182e-05	2.45041e-05	4.90478e-05	1.53743e-05	2.64535e-05	0.000138887	0.000167178	0.000104226	0.000146299	0.000100102	2.35593e-05	8.04157e-05	0.000125883	0.000120172	0.000222407	0.000104976	0.00017898	7.97688e-05	0.000257857	6	0.0472503
K09888	2.31499e-05	5.85056e-05	5.5443e-05	1.97315e-05	6.46295e-05	6.74464e-06	5.39515e-05	5.84336e-06	1.48737e-05	0.000131112	0.000221821	9.99343e-05	7.69414e-05	0.000298026	1.82473e-05	8.53036e-05	8.0473e-05	7.96169e-05	0.000103504	0.000116038	0.000168479	0.000104206	0.000257857	6	0.0472503
K09936	1.23001e-05	5.79874e-06	3.11517e-05	2.14544e-06	8.05792e-06	1.78127e-06	5.0002e-05	1.07317e-06	1.49358e-05	8.48301e-05	0.000144244	7.81455e-05	4.3754e-05	0.000213864	9.1446e-06	7.71235e-05	7.44596e-05	7.45926e-05	0.000114847	0.000106311	0.000116476	4.61694e-05	0.000257857	6	0.0472503
K00042	3.61428e-05	1.8464e-05	4.29182e-05	3.05703e-06	1.37992e-05	8.80377e-06	2.84556e-05	3.13453e-06	4.82457e-06	8.95558e-05	7.46983e-05	0.000155513	9.55012e-05	0.000115028	4.98475e-06	9.52928e-05	4.29644e-05	4.12476e-05	0.000174681	0.000172123	0.000207879	8.71285e-05	0.000329996	7	0.0472503
K00797	5.44873e-05	4.91529e-05	5.45143e-05	2.13547e-05	2.72276e-05	8.38724e-06	5.28881e-05	6.66042e-06	2.74741e-05	0.000164294	0.000355437	0.000104171	5.93518e-05	0.000333857	1.41685e-05	0.000113039	9.0448e-05	9.154e-05	0.000118718	0.0001351	0.000177083	0.000165613	0.000329996	7	0.0472503
K01599	1.71873e-05	5.51304e-05	3.57982e-05	1.14436e-05	4.58127e-05	5.10119e-06	2.96783e-05	7.15212e-06	1.7126e-05	7.26293e-05	0.000341466	9.72641e-05	7.62012e-05	0.000415107	9.0668e-06	6.42416e-05	0.000139802	0.000132734	0.000110933	0.000197219	0.000121428	0.000117803	0.000329996	7	0.0472503
K01611	4.17658e-05	4.60021e-05	5.58478e-05	2.08617e-05	3.80383e-05	9.20566e-06	3.79061e-05	7.13212e-06	2.08235e-05	9.76591e-05	0.000182406	0.000144091	5.88716e-05	0.000261727	1.17746e-05	0.000129104	6.7552e-05	6.49321e-05	0.000127552	0.000119659	0.000185788	8.22e-05	0.000329996	7	0.0472503
K02044	2.32761e-05	1.56171e-05	4.02316e-05	7.3289e-05	2.03563e-05	2.34597e-05	1.56554e-05	2.33109e-05	1.53707e-05	0.000120172	0.000278496	0.000125512	0.000152814	9.37606e-05	1.91562e-05	4.12725e-05	7.39178e-05	7.58716e-05	0.000114763	0.000135038	0.000194928	0.000132924	0.000329996	7	0.0472503
K07042	4.77712e-05	0.000113365	0.000114161	7.80487e-05	0.000110873	3.6438e-05	0.00013612	3.03666e-05	4.57971e-05	0.000207939	0.000220542	0.000165678	0.000199129	0.000311936	4.24601e-05	0.000150362	0.000149561	0.000146634	0.000233092	0.000227086	0.000229508	0.000181987	0.000329996	7	0.0472503
K07258	0.000100518	0.000138299	0.000300607	0.000197732	0.000150091	6.54544e-05	0.000302988	5.73678e-05	9.79891e-05	0.000435957	0.000488998	0.000458357	0.00034969	0.000454092	7.68214e-05	0.000322362	0.000382775	0.000365883	0.000517153	0.000564582	0.000576225	0.0005901	0.000329996	7	0.0472503
K07574	3.39771e-05	5.35735e-05	0.00010505	8.7771e-05	6.24552e-05	3.54675e-05	0.000116723	2.7336e-05	2.4177e-05	0.00012393	0.000169467	0.000168201	0.000167876	0.000225159	2.83988e-05	0.000143302	0.000129223	0.000140199	0.000222558	0.00026035	0.000211488	0.000185873	0.000329996	7	0.0472503
K09117	0.00145658	0.000657701	0.000429622	0.000421095	0.000209293	0.003388	0.000179544	0.00208547	0.000633337	0.000267802	0.00020403	0.000156448	0.000268549	4.36692e-05	3.1271e-05	0.000128693	0.000142023	0.000147603	6.97805e-05	0.000146014	0.000165188	0.000297467	0.000329996	7	0.0472503
K13479	1.03262e-05	2.17471e-06	2.62584e-05	5.35732e-06	2.24397e-06	5.14499e-06	2.85795e-05	5.95946e-07	9.30448e-07	6.83552e-05	1.30604e-05	7.40935e-05	3.47291e-05	1.33317e-05	5.97614e-06	3.49934e-05	3.89523e-05	3.8821e-05	7.44387e-05	8.44132e-05	9.8624e-05	5.3814e-05	0.000329996	7	0.0472503
K13954	2.41981e-05	3.07197e-06	2.2692e-05	1.05887e-05	2.69504e-06	4.00553e-06	8.14722e-06	1.46174e-06	1.6971e-06	1.60528e-05	0.000142585	0.000114544	4.59862e-05	0.000301091	7.3213e-06	7.34968e-05	2.85396e-05	2.32931e-05	0.0001139	0.000107729	0.000142593	4.76977e-05	0.000329996	7	0.0472503
K05337	0	6.59417e-07	1.5873e-06	3.97257e-06	1.51557e-06	0	1.36374e-05	5.65558e-07	4.36423e-06	3.04785e-05	3.20535e-05	2.85194e-06	5.55151e-06	9.05028e-06	4.65656e-06	1.74796e-05	1.67257e-05	1.65302e-05	8.7845e-06	9.51284e-06	1.62715e-05	2.54892e-05	0.000419124	8	0.0472503
K01179	2.3649e-05	3.01517e-05	5.6016e-05	4.56071e-05	4.78638e-05	8.58459e-06	4.67496e-05	1.15839e-05	2.09101e-05	0.000118354	5.96403e-05	8.88666e-05	7.61743e-05	7.09956e-05	1.60927e-05	8.47857e-05	8.70195e-05	7.80831e-05	0.000111402	7.92418e-05	0.000145821	5.09864e-05	0.00042055	8	0.0472503
K01246	1.28384e-05	1.48369e-06	1.92829e-05	1.53118e-05	2.31313e-05	1.63989e-06	1.17175e-05	1.16377e-06	1.15463e-05	1.91998e-05	0.00012196	6.90046e-05	3.74889e-05	4.35769e-05	2.3812e-06	4.13153e-05	3.39048e-05	3.56303e-05	8.71502e-05	8.11163e-05	0.000102274	0.000117636	0.00042055	8	0.0472503
K01786	1.56956e-05	3.7181e-06	3.06344e-05	5.29998e-06	1.0929e-05	7.51651e-06	4.27254e-05	2.21719e-06	1.11334e-05	9.4364e-05	1.76542e-05	7.77091e-05	3.9359e-05	1.65608e-05	1.34711e-05	7.39679e-05	8.21214e-05	8.02485e-05	9.62234e-05	0.00011459	0.000126727	8.01927e-05	0.00042055	8	0.0472503
K03768	4.30157e-05	0.000115106	0.000179565	0.00013753	0.000106793	4.72977e-05	0.000169175	3.67858e-05	5.18447e-05	0.000261384	0.000358551	0.000211406	0.000240558	0.0002448	4.15689e-05	0.000216174	0.000215299	0.000226939	0.000277903	0.000244994	0.000298195	0.000252223	0.00042055	8	0.0472503
K04087	1.89547e-05	2.7979e-05	2.8734e-05	1.12232e-05	1.83901e-05	5.19402e-06	2.47684e-05	7.98846e-06	6.28958e-06	3.5991e-05	0.000236539	8.19225e-05	6.02689e-05	0.000342546	6.13368e-06	4.50669e-05	4.25002e-05	3.31725e-05	8.50985e-05	7.54174e-05	0.000103598	5.35258e-05	0.00042055	8	0.0472503
K06024	3.62962e-05	0.000118119	0.000120693	0.000102953	8.60703e-05	3.64959e-05	0.000134547	4.64454e-05	4.83988e-05	0.000187912	0.000302849	0.00013075	0.00019049	0.000250121	3.8338e-05	0.000141349	0.000159072	0.000157149	0.000190326	0.00019814	0.000194371	0.000213281	0.00042055	8	0.0472503
K07141	1.12937e-05	1.15321e-05	2.89594e-05	2.08486e-06	1.587e-05	4.77312e-06	1.80552e-05	1.39044e-06	7.58152e-06	2.51586e-05	3.79649e-05	9.04083e-05	3.81875e-05	4.69611e-05	4.27624e-06	6.16178e-05	4.11937e-05	3.39108e-05	9.28687e-05	9.03141e-05	0.000160474	5.5832e-05	0.00042055	8	0.0472503
K07171	6.51426e-05	7.83253e-05	0.000145682	5.22993e-05	5.57678e-05	1.66124e-05	0.000103223	1.27551e-05	2.52062e-05	0.000197745	6.41615e-05	0.000195282	8.7889e-05	0.000179719	0.000636403	0.000212203	0.000173127	0.000151531	0.000491301	0.0002433	0.000351536	8.93794e-05	0.00042055	8	0.0472503
K16153	0	8.21476e-07	6.53304e-06	1.16754e-06	3.1827e-05	3.77388e-07	4.18103e-07	9.90525e-08	1.94171e-07	0	0	0	0	0	0	1.58986e-05	0	0	0	0	0	0	0.000489546	14	0.0472503
K03594	8.26102e-06	4.18213e-06	1.49271e-05	2.63677e-06	2.10422e-05	1.18551e-06	3.36921e-05	0	0	5.29432e-05	0.000401722	7.10668e-05	3.33997e-05	0.000510271	3.34272e-06	2.92796e-05	2.69807e-05	2.97365e-05	8.0412e-05	9.66092e-05	0.000104142	7.37807e-05	0.00053197	9	0.0472503
K00969	0.00160273	0.000814875	0.000489656	0.000341472	0.000295758	0.00320848	0.000303526	0.00212106	0.000653143	0.000301391	0.000247601	0.000226697	0.000316122	0.000322564	3.44963e-05	0.000261994	0.000187973	0.000204978	0.00028595	0.000305046	0.000271624	0.000326737	0.000533712	9	0.0472503
K00974	5.66578e-05	8.50865e-05	0.00014688	0.000136616	9.93965e-05	7.78525e-05	0.000191815	8.79453e-05	9.26181e-05	0.000240372	0.000363733	0.000217604	0.00026291	0.000414899	4.76794e-05	0.000195538	0.000403093	0.000415526	0.00020055	0.000363362	0.000267543	0.000250509	0.000533712	9	0.0472503
K01488	3.39308e-05	1.38144e-05	4.17024e-05	1.11901e-05	2.07846e-05	7.6111e-06	9.0736e-05	5.59057e-06	4.29853e-05	0.000140402	8.11438e-05	0.000106294	6.65772e-05	0.000331666	9.9292e-06	0.000104709	9.49653e-05	9.31015e-05	0.000112197	0.000137097	0.000171599	9.63836e-05	0.000533712	9	0.0472503
K01681	5.96678e-05	5.00734e-05	0.000137809	0.00015047	0.000166545	7.91808e-05	0.000179516	8.55138e-05	4.39796e-05	0.000324908	0.000698532	0.000335293	0.000354511	0.000629885	4.96376e-05	0.000173295	0.000232217	0.000219821	0.000228446	0.000280656	0.000384444	0.000508934	0.000533712	9	0.0472503
K02019	1.15819e-05	2.83482e-05	2.9608e-05	1.96889e-05	2.69571e-05	1.86415e-05	2.69166e-05	1.98751e-05	1.10865e-05	4.57026e-05	6.88333e-05	8.09482e-05	8.33691e-05	0.000136099	8.77804e-06	4.89684e-05	3.71427e-05	3.63194e-05	6.49294e-05	9.78889e-05	8.69946e-05	6.0357e-05	0.000533712	9	0.0472503
K03151	4.39534e-05	4.36713e-05	0.000125592	0.000104012	4.18807e-05	3.42407e-05	0.000107983	3.77828e-05	4.18064e-05	0.000224405	0.000136331	0.000156515	0.000159599	0.000286692	3.42318e-05	0.00016216	0.000207185	0.000213554	0.000291098	0.00022003	0.000272119	0.000197615	0.000533712	9	0.0472503
K03311	0.000107231	0.000221117	0.000222655	0.000154275	0.000143597	7.81134e-05	0.000209018	8.03211e-05	9.8994e-05	0.000483045	0.000391657	0.000341094	0.000330268	0.000395315	6.02889e-05	0.000330036	0.000313644	0.000292178	0.000384514	0.000297644	0.000406336	0.00053601	0.000533712	9	0.0472503
K03500	7.7521e-05	0.00017859	0.000180736	0.000158365	0.000146227	7.40987e-05	0.000173625	7.44609e-05	5.88888e-05	0.000273648	0.000356643	0.000246199	0.000296618	0.000475166	5.79402e-05	0.000204835	0.000182304	0.000195439	0.000296679	0.000274834	0.000310965	0.000329215	0.000533712	9	0.0472503
K03735	6.88549e-06	1.93793e-06	1.30519e-05	3.85882e-06	4.09234e-06	2.27699e-06	4.49967e-06	1.06433e-06	3.26361e-06	1.65264e-05	1.75996e-05	8.42176e-05	3.90876e-05	8.61403e-06	1.12939e-06	4.72292e-05	2.91127e-05	3.43632e-05	5.52595e-05	4.65407e-05	6.20334e-05	4.53679e-05	0.000533712	9	0.0472503
K03798	0.000163613	0.000298189	0.000502334	0.000307696	0.000380853	0.000162142	0.000486362	0.000172661	0.000159133	0.00081124	0.000490433	0.000454715	0.000581859	0.000414399	0.000381358	0.000462716	0.000543666	0.000517035	0.000589279	0.000514178	0.000627608	0.000684584	0.000533712	9	0.0472503
K04088	2.4204e-05	3.20953e-05	3.47742e-05	6.93333e-06	2.94099e-05	9.0661e-06	2.28071e-05	1.18663e-05	3.06691e-06	3.22932e-05	0.000273985	7.94788e-05	8.76854e-05	0.00040473	1.01827e-05	5.37075e-05	3.36246e-05	3.28755e-05	7.9966e-05	7.50636e-05	9.84848e-05	5.40963e-05	0.000533712	9	0.0472503
K06306	3.36278e-07	1.32333e-06	7.47627e-06	2.20037e-06	3.33071e-06	8.97819e-07	1.04067e-05	1.88519e-07	1.2012e-06	3.5461e-05	3.43185e-05	1.5804e-05	1.16009e-05	2.16166e-05	3.91724e-06	1.92716e-06	3.31528e-05	3.60881e-05	2.84215e-06	1.98599e-05	1.72254e-05	1.91697e-05	0.000533712	9	0.0472503
K07007	5.71311e-05	6.58159e-05	0.000103925	0.00016262	5.15874e-05	6.91464e-05	0.000125332	7.68116e-05	5.6059e-05	0.000422783	0.000450122	0.000206571	0.000225612	0.000416107	3.99991e-05	0.00018004	0.000238816	0.000233719	0.000166769	0.000232931	0.00034109	0.000290115	0.000533712	9	0.0472503
K07008	1.62369e-05	1.94112e-06	1.97933e-05	3.9105e-06	1.51981e-06	1.09278e-06	7.37299e-06	2.68694e-07	2.12745e-06	1.94592e-05	6.97709e-05	0.000104188	3.35245e-05	0.000258363	7.13922e-06	4.11854e-05	9.0272e-06	5.69598e-06	9.4777e-05	8.43948e-05	0.000109898	4.85956e-05	0.000533712	9	0.0472503
K07038	3.38581e-05	3.86929e-05	4.73454e-05	1.16804e-05	1.09797e-05	5.48361e-06	3.65819e-05	4.97935e-06	4.87605e-06	6.05928e-05	0.000261935	0.000107579	5.39728e-05	0.00012168	5.13188e-05	7.45027e-05	2.26605e-05	2.41571e-05	0.000130252	0.000137144	0.000166221	3.97106e-05	0.000533712	9	0.0472503
K07448	4.2917e-06	5.7309e-06	5.68378e-06	8.20565e-07	2.96367e-06	3.48029e-06	1.2068e-05	3.46814e-07	6.80561e-07	1.44756e-05	0.000131399	2.58955e-05	1.6231e-05	6.74463e-05	2.63706e-06	3.21162e-05	6.48843e-06	1.09192e-05	2.09875e-05	2.68035e-05	8.27108e-06	1.29496e-05	0.000533712	9	0.0472503
K07726	1.34031e-05	2.43313e-06	1.98548e-05	5.4982e-06	9.23115e-06	1.95626e-06	1.46321e-05	1.80433e-06	2.69015e-06	2.3488e-05	2.40608e-05	8.25494e-05	2.57822e-05	2.7999e-05	1.3457e-06	4.36635e-05	5.00305e-05	4.7164e-05	0.000137449	0.000109717	0.000171289	3.6347e-05	0.000533712	9	0.0472503
K08281	0.00153357	0.00070516	0.000352475	0.000237784	5.93228e-05	0.00306884	6.36899e-05	0.0020218	0.000751746	7.806e-05	2.67408e-05	9.66838e-05	7.36123e-05	1.337e-05	8.06113e-06	6.27945e-05	1.11038e-05	1.28019e-05	5.92209e-05	5.77914e-05	6.4821e-05	4.41176e-05	0.000533712	9	0.0472503
K09691	3.12996e-05	2.65014e-05	8.14325e-05	7.02288e-05	3.17581e-05	2.24347e-05	5.9875e-05	2.49674e-05	3.64408e-05	0.00013559	0.000179704	0.000100748	0.000134859	9.18107e-05	1.75744e-05	9.8051e-05	0.000131501	0.000131637	0.000239043	0.00011549	0.000213346	9.95061e-05	0.000533712	9	0.0472503
K12527	2.03813e-05	9.94853e-06	3.98999e-05	1.81136e-06	7.86637e-06	6.52888e-06	3.36106e-05	2.59155e-06	1.8024e-06	0.000104893	1.44909e-05	8.96971e-05	4.46427e-05	1.70689e-05	1.69408e-05	5.6751e-05	6.17673e-05	5.96051e-05	8.59418e-05	0.0001086	0.000122477	5.87281e-05	0.000533712	9	0.0472503
K01623	0	0	0	0	0	0	0	0	0	9.58499e-07	0.000181485	0	7.20412e-07	5.59412e-06	0	0	3.52595e-06	1.18552e-06	3.38137e-06	1.22264e-06	6.53544e-06	2.3721e-05	0.000586866	13.5	0.0472503
K12567	2.03807e-05	1.98992e-05	1.9851e-05	6.02582e-06	2.32636e-05	2.01573e-05	2.54775e-06	2.32358e-05	6.89487e-05	4.62309e-06	0	2.11969e-07	7.16831e-07	0	0	4.27128e-06	7.84349e-08	0	5.19803e-05	2.05675e-07	0	0	0.000602915	10	0.0472503
K00528	4.91763e-05	0.000102274	8.77464e-05	9.105e-05	0.000124911	5.1547e-05	9.2253e-05	8.83402e-05	3.57992e-05	0.000219572	0.000287207	0.000166215	0.000213154	0.000388046	2.50621e-05	0.000103845	0.000149057	0.000154277	0.000132588	0.000188407	0.000208288	0.00023428	0.000674499	10	0.0472503
K00936	3.49148e-06	3.03545e-05	2.50192e-05	3.70674e-05	1.36393e-05	4.93223e-06	5.92526e-05	8.74551e-06	1.47818e-05	0.000143367	0.000200959	4.31783e-05	2.03452e-05	9.02893e-05	1.89692e-05	0.000141389	0.00015188	0.000137765	5.86667e-05	9.73251e-05	0.000131749	7.05797e-05	0.000674499	10	0.0472503
K01485	1.93968e-05	3.61824e-06	3.22483e-05	4.96813e-06	2.5089e-06	1.85128e-06	1.68192e-05	2.0752e-06	2.61001e-06	2.21302e-05	0.000126896	0.000107739	4.9687e-05	8.48835e-05	7.62314e-06	6.34387e-05	7.92357e-06	8.82583e-06	0.00013121	0.00011385	0.000144993	3.84196e-05	0.000674499	10	0.0472503
K01487	1.58239e-05	9.73273e-06	3.69027e-05	5.92271e-06	4.73179e-05	3.4325e-06	5.42323e-05	2.75036e-06	5.86767e-06	0.000109765	5.21876e-05	9.89787e-05	5.37319e-05	5.44771e-05	4.12022e-06	4.97638e-05	6.91505e-05	7.82397e-05	0.000104141	0.00011679	0.000148872	0.000100831	0.000674499	10	0.0472503
K01811	1.85422e-05	5.04512e-06	2.17174e-05	3.77605e-06	1.99311e-05	2.68563e-06	2.02369e-05	1.87904e-06	4.16591e-06	2.37543e-05	5.87487e-05	6.87562e-05	3.06026e-05	8.08633e-05	4.06629e-06	5.40608e-05	9.17994e-05	9.03931e-05	8.13971e-05	6.4551e-05	9.36605e-05	1.4785e-05	0.000674499	10	0.0472503
K01919	2.01594e-05	1.76369e-05	3.30173e-05	2.79682e-05	2.10647e-05	1.55556e-05	3.83756e-05	1.54036e-05	2.80167e-05	4.14308e-05	0.000326272	8.78843e-05	4.35165e-05	0.000468749	1.46499e-05	8.52015e-05	4.00908e-05	3.6552e-05	9.55403e-05	0.000102196	0.000116873	6.26382e-05	0.000674499	10	0.0472503
K01939	0.000720135	0.000983688	0.000658245	0.000509788	0.000439902	0.00353941	0.000402344	0.00264635	0.000999169	0.000448547	0.000399881	0.000408691	0.000469642	0.000453587	5.0809e-05	0.000308258	0.00027374	0.000253241	0.000317629	0.000364678	0.000359554	0.000607196	0.000674499	10	0.0472503
K02017	1.75836e-05	6.42812e-05	4.83904e-05	4.24201e-05	4.00681e-05	2.7551e-05	5.18151e-05	4.52992e-05	2.65614e-05	9.34774e-05	0.000173519	0.000112498	0.000112289	0.000151891	1.38677e-05	7.22607e-05	6.93884e-05	5.88611e-05	0.000109315	0.000139294	0.000188755	0.000102226	0.000674499	10	0.0472503
K02058	1.94681e-05	1.10157e-05	3.3738e-05	1.01508e-05	1.74254e-05	1.60341e-06	3.83405e-05	6.52749e-06	8.40816e-07	8.03286e-05	1.58265e-05	9.76584e-05	7.35634e-05	4.03489e-05	9.10491e-06	5.12549e-05	4.93008e-05	4.10637e-05	0.000135452	0.000114805	0.000150891	7.63041e-05	0.000674499	10	0.0472503
K02420	1.44585e-05	2.38582e-06	8.102e-06	1.85387e-06	2.67054e-06	1.48439e-06	8.54742e-06	7.7065e-07	1.49428e-06	1.07608e-05	5.44487e-05	4.59168e-05	2.03636e-05	0.000127485	3.39704e-06	2.15924e-05	2.79915e-06	4.13986e-06	7.62706e-05	5.90469e-05	4.93774e-05	3.1655e-05	0.000674499	10	0.0472503
K03534	9.08431e-06	3.0632e-06	1.80488e-05	0	2.22694e-05	2.09509e-06	1.58853e-05	8.7117e-07	1.30927e-06	4.65783e-05	2.42316e-05	5.80685e-05	1.70032e-05	6.77591e-06	6.38031e-06	3.13543e-05	3.13587e-05	3.26091e-05	6.34943e-05	7.80059e-05	8.25292e-05	4.25067e-05	0.000674499	10	0.0472503
K04019	2.01991e-05	1.33086e-06	1.48298e-05	5.16169e-06	2.05722e-06	3.10485e-06	9.44068e-06	1.18779e-06	1.6339e-06	1.46882e-05	1.36499e-05	0.000103163	4.4739e-05	1.37005e-05	3.83909e-06	5.62356e-05	2.46734e-05	2.69931e-05	7.08155e-05	6.20482e-05	8.48721e-05	4.69424e-05	0.000674499	10	0.0472503
K04073	1.08521e-05	7.86307e-07	1.75985e-05	2.63167e-06	1.61586e-06	5.26796e-07	1.71887e-06	4.42455e-07	1.67601e-06	2.74287e-06	6.51663e-05	6.43594e-05	2.58337e-05	0.00010735	2.25099e-06	2.07856e-05	2.73508e-06	5.06739e-06	7.50974e-05	6.65704e-05	8.28445e-05	1.34744e-05	0.000674499	10	0.0472503
K04565	7.18939e-06	2.3903e-05	1.87471e-05	5.7373e-06	8.08019e-06	4.00926e-06	3.87343e-05	8.58426e-07	9.52196e-06	0.000108059	0.000238747	4.73423e-05	7.00964e-05	0.000210064	4.03402e-06	1.80903e-05	4.79564e-05	4.40095e-05	5.96692e-05	7.76269e-05	9.74228e-05	5.70446e-05	0.000674499	10	0.0472503
K05799	1.06221e-05	1.11439e-05	3.60851e-05	4.67312e-06	9.22789e-06	5.69395e-06	3.41326e-05	2.72301e-06	5.7523e-06	5.56546e-05	1.35559e-05	0.000101119	3.7367e-05	0.000131047	2.87505e-06	8.57382e-05	4.8841e-05	5.11108e-05	9.69713e-05	0.000102576	0.000137609	7.06755e-05	0.000674499	10	0.0472503
K06133	2.34917e-05	5.6576e-06	3.6748e-05	6.58697e-06	5.34874e-05	4.74608e-06	4.65181e-05	7.82419e-06	1.33713e-05	0.000119434	0.000197359	8.53667e-05	4.55758e-05	2.90409e-05	1.19692e-05	5.96891e-05	0.000105067	9.46807e-05	9.31414e-05	0.000112907	0.000138315	7.46616e-05	0.000674499	10	0.0472503
K06940	1.41585e-05	1.67333e-05	1.80871e-05	5.74523e-06	8.5806e-06	3.39242e-06	7.11276e-05	7.53382e-07	3.82088e-06	0.000122987	0.000163404	4.27813e-05	3.33465e-05	0.000209796	8.40185e-06	3.82795e-05	9.85752e-05	0.000100523	5.64053e-05	8.08642e-05	8.92774e-05	3.89978e-05	0.000674499	10	0.0472503
K07406	1.46527e-05	4.0222e-06	2.40843e-05	3.62449e-06	4.84243e-06	2.40032e-06	2.11679e-05	1.20312e-06	2.39335e-06	5.16343e-05	7.15033e-06	9.48373e-05	4.3943e-05	1.14561e-05	4.55885e-06	3.97435e-05	6.50648e-05	6.75258e-05	8.19368e-05	0.000103653	0.000109843	3.8596e-05	0.000674499	10	0.0472503
K08309	5.08901e-05	0.000123933	0.000100414	6.65772e-05	8.03281e-05	3.43914e-05	8.56895e-05	4.73397e-05	2.74773e-05	0.00019881	0.000300041	0.000194609	0.000231438	0.00040261	4.46607e-05	0.000141603	0.00011766	9.61641e-05	0.000184752	0.000286453	0.00024321	0.000164334	0.000674499	10	0.0472503
K09697	1.515e-06	7.06415e-07	6.46401e-06	9.54328e-07	2.33457e-06	2.16786e-06	3.02097e-05	9.73791e-07	4.64408e-06	7.94793e-05	0.000113335	1.63641e-05	6.76881e-06	6.80952e-06	2.18114e-06	1.07811e-05	3.98738e-05	3.57133e-05	1.75138e-05	5.50629e-05	4.51326e-05	2.48519e-05	0.000674499	10	0.0472503
K09767	3.60336e-05	5.7504e-05	5.69117e-05	4.28784e-05	3.82177e-05	2.29653e-05	2.29569e-05	2.558e-05	1.67703e-05	7.85048e-05	0.000135721	0.000143599	0.000178006	0.000194157	2.9723e-05	7.43131e-05	5.12288e-05	4.12634e-05	0.000102755	0.000118833	0.000163948	0.000146439	0.000674499	10	0.0472503
K09768	2.63537e-05	2.75363e-05	6.26985e-05	8.58129e-05	2.55369e-05	4.35045e-05	4.7025e-05	6.68298e-05	3.06831e-05	0.000147142	0.00026559	0.000155605	0.000198331	0.000224091	2.3258e-05	6.95498e-05	0.000104191	9.75619e-05	0.00011108	0.000154557	0.000184133	0.000170421	0.000674499	10	0.0472503
K06928	1.52555e-06	0	2.07221e-06	0	0	0	1.39578e-06	0	0	3.18477e-06	3.28532e-06	2.5503e-06	2.20536e-06	8.46989e-07	0	4.45016e-06	2.37578e-05	1.98947e-05	3.26798e-06	7.6487e-06	4.74895e-06	1.42134e-06	0.000712845	11	0.0472503
K02848	0	1.42989e-06	1.17569e-06	0	6.75124e-06	0	4.88272e-07	5.35337e-07	2.13188e-06	3.53692e-06	2.96618e-05	2.61928e-05	2.12159e-05	0.000208827	8.11231e-06	5.47528e-06	3.63428e-06	4.62133e-06	1.39013e-06	8.5075e-07	2.23924e-05	1.7268e-05	0.000838649	11	0.0472503
K09134	6.1091e-06	8.28104e-07	5.38731e-06	5.54313e-07	0	5.54799e-07	8.37541e-07	0	0	5.6028e-06	4.511e-05	1.10729e-05	3.62676e-06	2.72217e-05	7.30972e-07	1.70663e-05	1.45312e-06	2.4441e-06	1.51576e-05	1.48303e-05	1.24246e-05	3.74956e-05	0.000838649	11	0.0472503
K00335	3.73388e-05	7.58853e-05	9.01931e-05	2.56484e-05	8.96012e-05	2.09071e-05	9.09484e-05	1.1607e-05	4.75897e-05	0.000124574	0.00034697	0.000150005	8.33126e-05	0.000120506	1.98622e-05	0.000114083	0.000113045	0.000112168	0.000108412	0.000150182	0.000141681	0.000182202	0.000848876	11	0.0472503
K00926	6.1792e-05	4.57401e-05	0.000119055	0.000117616	5.91492e-05	4.62258e-05	0.000111156	4.14995e-05	3.09619e-05	0.000232004	8.05337e-05	0.000326384	0.000325021	0.000118429	4.37303e-05	0.000188291	0.000170123	0.000151143	0.000318648	0.000407685	0.00042	0.000337133	0.000848876	11	0.0472503
K00995	5.9155e-05	0.000116167	0.000205446	0.00014833	0.000158829	7.75104e-05	0.000263685	5.80503e-05	9.33824e-05	0.000310132	0.000381604	0.000256464	0.000382548	0.000393852	5.22821e-05	0.00021674	0.00029768	0.000291327	0.000297103	0.0003652	0.000337382	0.000320943	0.000848876	11	0.0472503
K01255	3.90223e-05	9.97569e-05	6.16227e-05	8.56146e-06	4.8754e-05	1.30334e-05	7.07632e-05	1.4334e-05	1.68407e-05	0.00014094	0.000502181	0.000104893	0.000105532	0.000449685	1.80946e-05	0.000100335	5.4599e-05	5.17424e-05	0.000121305	0.000121314	0.000171142	0.000160798	0.000848876	11	0.0472503
K01534	0.000103701	0.000206261	0.000277175	0.000194563	0.000216626	8.06733e-05	0.000227862	0.00011484	9.38271e-05	0.000466502	0.000397673	0.000370946	0.000373696	0.000534345	5.4528e-05	0.000325051	0.000270394	0.000273491	0.00038216	0.000333118	0.000411971	0.000408437	0.000848876	11	0.0472503
K01754	7.66576e-05	0.000105655	0.000132642	5.33066e-05	0.000131696	5.44041e-05	0.000187097	2.48599e-05	6.11228e-05	0.000187367	0.000367558	0.000240985	0.000138834	0.000502172	3.24093e-05	0.000192973	0.00014604	0.000134305	0.000218489	0.000266591	0.000289868	0.000318306	0.000848876	11	0.0472503
K02031	2.48732e-05	1.90587e-05	5.70745e-05	2.1354e-05	3.61447e-05	1.6848e-05	9.53406e-05	2.2151e-05	5.62725e-05	0.000109015	0.000192503	0.000113896	6.6617e-05	0.000173651	1.21366e-05	9.27259e-05	0.000110198	0.000109092	9.98157e-05	0.000183123	0.000144329	0.000105359	0.000848876	11	0.0472503
K02116	9.5474e-06	6.40486e-06	2.14202e-05	3.98225e-06	3.27149e-05	4.74589e-06	1.70817e-05	2.8979e-06	8.20548e-06	3.00328e-05	0.000137152	7.2774e-05	5.65484e-05	0.000329804	7.27347e-06	3.85969e-05	1.38257e-05	1.71444e-05	7.51539e-05	6.84047e-05	8.8152e-05	5.63088e-05	0.000848876	11	0.0472503
K02470	0.00056281	0.000336305	0.000540534	0.00045273	0.000565796	0.000330653	0.000619453	0.000190607	0.000313863	0.000912445	0.000597116	0.00057817	0.000736553	0.000602726	0.00126428	0.000627373	0.000917453	0.000909835	0.000592791	0.000530863	0.000553623	0.000811092	0.000848876	11	0.0472503
K03647	1.77493e-05	2.2198e-06	1.52919e-05	4.23645e-06	1.76087e-06	2.42743e-06	6.40034e-06	1.63396e-06	5.01728e-07	7.41764e-06	1.96357e-05	4.83875e-05	3.82185e-05	4.54407e-06	7.72009e-06	3.33631e-05	1.0937e-05	8.22948e-06	6.33274e-05	6.45309e-05	6.4248e-05	8.85584e-05	0.000848876	11	0.0472503
K03688	4.46627e-05	7.36295e-05	0.000150661	0.000122659	4.88139e-05	4.92084e-05	0.00011338	7.25706e-05	3.77085e-05	0.000206433	0.000588747	0.000243187	0.000228022	0.000476406	3.07341e-05	0.000160225	0.000135536	0.00014174	0.000312256	0.000307396	0.00034444	0.000211253	0.000848876	11	0.0472503
K03830	1.47772e-05	5.07832e-06	2.5953e-05	1.59993e-05	1.02381e-05	2.5105e-06	3.20146e-05	8.76956e-07	4.70434e-06	9.1722e-05	4.49422e-05	7.63357e-05	3.59155e-05	1.28685e-05	7.09653e-06	4.22478e-05	7.99099e-05	7.94231e-05	7.2707e-05	6.14869e-05	9.31474e-05	2.39422e-05	0.000848876	11	0.0472503
K04077	0.000332051	0.000217124	0.00031163	0.000134063	0.000369111	0.000126776	0.000378731	0.000111097	0.000115354	0.000464954	0.000449322	0.000278169	0.000342987	0.000432169	0.000768514	0.000388761	0.000539007	0.000562772	0.000388168	0.000378554	0.000307959	0.00047036	0.000848876	11	0.0472503
K05820	1.11787e-05	2.43505e-06	1.42946e-05	3.93975e-06	1.60109e-06	1.84573e-06	6.03427e-06	1.00757e-06	3.70957e-06	4.30022e-06	0.000101992	4.92258e-05	2.54632e-05	0.000226433	1.14148e-06	2.06725e-05	2.16414e-05	1.78159e-05	7.07879e-05	6.509e-05	7.20334e-05	3.34406e-05	0.000848876	11	0.0472503
K05896	4.5311e-05	0.000125515	0.000105395	9.12536e-05	9.12054e-05	5.01584e-05	0.000128453	4.09591e-05	5.13499e-05	0.000183528	0.000316733	0.000114111	0.000189081	0.000247116	2.80872e-05	0.000142994	0.000140299	0.000139962	0.000194952	0.000197398	0.00019712	0.000195425	0.000848876	11	0.0472503
K06148	4.45766e-05	2.27045e-05	8.72888e-05	4.51362e-05	3.52332e-05	2.74235e-05	8.48068e-05	1.67741e-05	3.49918e-05	0.000160319	8.39499e-05	0.000186085	0.000174902	0.000147612	1.14714e-05	0.00021416	0.00013619	0.000125115	0.000274112	0.000360997	0.000379533	0.000287996	0.000848876	11	0.0472503
K06958	7.04578e-05	0.000151526	0.000180251	0.000133288	0.000103491	6.52617e-05	0.000156096	6.89917e-05	6.09923e-05	0.00029375	0.000326142	0.000236348	0.000261979	0.000381138	5.42035e-05	0.000213441	0.000175909	0.000174201	0.000321868	0.000298284	0.000316968	0.000284566	0.000848876	11	0.0472503
K07738	3.17532e-05	9.89219e-05	7.62202e-05	7.31225e-05	7.39578e-05	2.08593e-05	0.000145983	2.90368e-05	4.26481e-05	0.000225596	0.000213099	0.000141522	0.000166128	0.000220463	3.63767e-05	0.00011277	0.000150661	0.000143489	8.00221e-05	0.000186271	0.000157751	0.000217937	0.000848876	11	0.0472503
K08591	5.554e-05	0.000105577	0.000160043	0.00011802	0.000100462	4.08553e-05	0.000171238	4.15826e-05	4.20135e-05	0.000272898	0.000204575	0.000229253	0.000211288	0.000292888	3.32995e-05	0.000134334	0.000257222	0.000248644	0.00026131	0.000264486	0.000292488	0.000246725	0.000848876	11	0.0472503
K09747	5.89841e-05	0.000109265	0.000106601	0.000128159	9.64965e-05	0.00010139	0.000141265	8.00186e-05	5.83631e-05	0.000209397	0.000223952	0.000200423	0.00023593	0.000253587	1.91182e-05	0.000148436	0.000134115	0.000135508	0.000232917	0.000231274	0.000253092	0.000267697	0.000848876	11	0.0472503
K10984	5.38504e-06	2.3128e-06	1.28735e-05	2.02902e-06	2.82955e-06	6.18498e-07	6.67971e-06	6.17186e-07	2.07684e-06	1.49082e-05	7.88476e-07	8.9222e-05	2.06672e-05	7.13667e-06	5.31445e-06	4.69247e-05	1.90998e-05	2.23799e-05	8.00337e-05	8.01849e-05	0.000100627	2.31039e-05	0.000848876	11	0.0472503
K11102	1.27044e-05	1.50392e-06	1.40079e-05	1.31524e-06	7.52666e-07	3.42553e-06	9.59585e-06	7.91192e-07	1.72282e-06	1.36865e-05	7.30608e-05	5.67003e-05	2.85405e-05	3.78874e-05	2.37527e-06	4.01272e-05	4.10516e-06	4.92084e-06	6.95134e-05	5.68154e-05	7.68795e-05	3.34524e-05	0.000848876	11	0.0472503
K11534	1.487e-05	4.14203e-06	2.30215e-05	6.39265e-07	1.2706e-06	9.0379e-07	9.47615e-06	2.64638e-07	1.04296e-06	2.08166e-05	1.93565e-06	6.43266e-05	3.33867e-05	1.61631e-05	2.80851e-06	3.49275e-05	2.79279e-05	2.23023e-05	6.09536e-05	8.87509e-05	8.97421e-05	4.80472e-05	0.000848876	11	0.0472503
K17722	7.04961e-06	3.95299e-06	1.57352e-05	1.49976e-06	2.13591e-06	4.61952e-07	2.48004e-06	1.57594e-07	0	3.00071e-05	7.27644e-06	6.95437e-05	3.58819e-05	1.58064e-05	1.29463e-06	2.28873e-05	4.82354e-06	6.22583e-06	6.74259e-05	6.32695e-05	6.99218e-05	2.78967e-05	0.000848876	11	0.0472503
K02192	3.84909e-06	2.07165e-06	6.56084e-06	0	2.17002e-06	0	5.96331e-06	0	0	2.70995e-06	0.000157831	3.11519e-05	1.71391e-05	0.000219494	3.08069e-06	2.9648e-05	2.3914e-06	2.53383e-06	4.72362e-05	4.75866e-05	5.30795e-05	1.93569e-05	0.00103327	12	0.0472503
K02300	1.07478e-05	3.36184e-06	1.95652e-05	1.5168e-06	8.6801e-07	0	4.71759e-07	2.87415e-07	0	2.96417e-06	3.06609e-05	7.2956e-05	2.41701e-05	3.79538e-05	2.60136e-06	3.46042e-05	2.88748e-06	2.54347e-06	6.48004e-05	6.43993e-05	7.45187e-05	2.22054e-05	0.00106081	12	0.0472503
K04063	5.64667e-06	5.76989e-07	9.11227e-06	1.73001e-06	1.32613e-06	2.31937e-07	9.00929e-07	0	0	7.54765e-07	0.00013557	3.54597e-05	2.44657e-05	1.20872e-05	1.01862e-06	1.79922e-05	6.57852e-06	3.59106e-06	4.51205e-05	4.21668e-05	4.50728e-05	1.28448e-05	0.00106081	12	0.0472503
K00077	1.4377e-05	1.87728e-05	2.67867e-05	8.5306e-06	3.95424e-05	4.31225e-06	2.14075e-05	3.33752e-06	1.087e-05	3.91718e-05	0.0001294	0.000111497	4.56614e-05	0.000531401	2.94495e-06	5.79423e-05	3.27346e-05	2.85958e-05	8.52787e-05	8.23369e-05	0.000101062	0.000160457	0.00106389	12	0.0472503
K00128	1.59443e-05	1.26467e-05	7.36853e-05	3.95462e-05	1.10124e-05	1.33132e-05	7.24729e-05	8.31098e-06	4.49999e-05	0.000110692	0.000592889	2.69947e-05	1.93567e-05	0.000559694	1.87126e-05	8.55265e-05	0.000122177	0.000119368	0.000143979	7.76275e-05	0.000124665	9.20481e-05	0.00106389	12	0.0472503
K00611	4.22013e-05	7.22883e-05	0.000104809	0.000105362	8.46177e-05	4.33079e-05	9.68401e-05	4.41684e-05	3.93289e-05	0.000227584	0.000182987	0.000191365	0.000243079	0.000283686	4.20504e-05	0.000143596	0.000176343	0.00016805	8.09869e-05	0.000135105	0.000185615	0.00030626	0.00106389	12	0.0472503
K01104	9.20836e-05	0.000170128	0.000362917	0.000346945	0.000325094	0.000156688	0.000351153	0.000226454	7.906e-05	0.000476631	0.000379708	0.000485185	0.000681633	0.00047646	9.23447e-05	0.000298996	0.00039666	0.000386933	0.00035444	0.000589135	0.000538114	0.000654858	0.00106389	12	0.0472503
K01207	7.16825e-06	4.46504e-05	6.94141e-05	2.19145e-05	3.51438e-05	2.1888e-05	3.72607e-05	4.37285e-05	5.1451e-05	7.20797e-05	0.000271145	5.91967e-05	7.35463e-05	0.000290968	1.59983e-05	8.75497e-05	0.000139935	0.000132232	4.47107e-05	5.43393e-05	8.23584e-05	0.000101096	0.00106389	12	0.0472503
K01464	1.80776e-05	4.79602e-05	4.9406e-05	6.71289e-06	2.25064e-05	4.38195e-06	5.45666e-05	1.34052e-06	6.74253e-06	0.000163327	4.58547e-05	0.000113263	5.064e-05	2.81992e-05	1.16446e-05	7.73152e-05	7.0526e-05	6.35711e-05	0.000107329	0.000123392	0.000138975	6.49806e-05	0.00106389	12	0.0472503
K01480	2.63971e-05	1.84597e-05	6.61678e-05	2.25952e-05	5.07657e-05	1.52463e-05	5.5352e-05	3.51371e-06	2.97328e-05	0.00011511	8.99823e-05	0.000137384	5.09552e-05	5.12992e-05	1.20344e-05	9.13094e-05	9.55842e-05	9.00705e-05	0.000102841	0.000139492	0.000159039	0.000162233	0.00106389	12	0.0472503
K01813	1.80834e-05	6.92608e-06	3.79253e-05	3.38814e-06	3.00428e-05	6.53927e-06	1.92547e-05	1.84719e-06	2.81758e-06	5.44397e-05	8.9082e-06	0.00010605	5.27465e-05	1.22755e-05	7.35509e-06	3.82397e-05	4.34975e-05	3.84429e-05	9.19941e-05	0.000103649	0.000115903	4.04289e-05	0.00106389	12	0.0472503
K01996	4.31537e-05	8.25913e-05	6.64699e-05	6.00594e-05	4.48309e-05	1.89488e-05	9.03315e-05	1.01199e-05	3.8421e-05	7.78894e-05	0.00047072	0.000141308	0.000110912	0.000694435	2.53505e-05	8.02624e-05	9.07268e-05	8.49969e-05	0.000110968	0.000174951	0.000130035	0.000104449	0.00106389	12	0.0472503
K02039	5.9146e-05	0.000107465	0.000166291	0.000110503	0.000187076	5.88649e-05	0.000176184	6.66725e-05	5.89825e-05	0.00023777	0.000295484	0.000249163	0.000269321	0.000298187	4.50223e-05	0.000202853	0.000172749	0.000185825	0.000275421	0.00029396	0.000301322	0.00033498	0.00106389	12	0.0472503
K02041	4.39891e-05	1.74572e-05	5.12246e-05	0.000113241	1.83394e-05	4.23375e-05	2.0094e-05	3.93817e-05	2.32079e-05	8.92367e-05	6.3155e-05	0.000150124	0.000196023	9.36777e-05	2.32176e-05	5.45554e-05	8.00497e-05	8.11461e-05	0.000100545	0.000133693	0.000173199	0.000149611	0.00106389	12	0.0472503
K02052	1.36624e-05	2.46697e-05	3.31712e-05	7.87033e-06	1.24472e-05	2.28507e-06	4.03424e-05	1.54202e-06	2.09187e-05	4.61484e-05	5.57804e-05	8.70302e-05	4.05339e-05	4.14734e-05	1.7053e-06	5.39581e-05	3.40002e-05	3.38972e-05	6.04383e-05	6.02289e-05	7.45714e-05	3.08915e-05	0.00106389	12	0.0472503
K02805	2.31984e-05	4.6034e-06	2.13261e-05	1.77027e-06	9.88501e-06	1.10519e-05	2.84525e-05	4.14512e-06	9.12597e-07	2.16452e-05	5.30117e-05	9.2615e-05	5.12391e-05	1.84014e-05	3.11468e-06	5.6236e-05	3.37705e-05	3.29465e-05	9.00105e-05	7.62043e-05	0.000110068	4.22173e-05	0.00106389	12	0.0472503
K02825	4.03817e-05	5.80392e-05	4.14067e-05	7.19439e-05	2.92494e-05	2.58765e-05	3.11991e-05	4.15792e-05	2.40177e-05	0.000122401	0.000146788	0.000108647	0.000169012	0.000296026	2.92293e-05	7.06015e-05	7.0274e-05	6.85905e-05	5.65029e-05	8.47394e-05	0.000127898	0.000159531	0.00106389	12	0.0472503
K03216	5.09027e-05	0.000122671	0.000131257	4.63998e-05	8.50476e-05	2.62887e-05	0.000154767	1.53447e-05	5.85379e-05	0.000252386	0.000228546	0.000177467	0.000103711	0.000308258	2.03358e-05	0.000164949	0.000163645	0.000151005	0.000248076	0.000212961	0.00020815	0.000209213	0.00106389	12	0.0472503
K03320	1.26974e-05	2.16179e-06	1.93393e-05	4.48197e-06	8.23068e-06	5.45795e-06	1.67933e-05	4.04368e-06	1.38561e-05	4.66711e-06	4.71219e-05	8.10519e-05	4.32017e-05	6.03894e-05	4.48437e-06	4.08869e-05	3.65793e-05	3.15159e-05	8.81461e-05	7.50955e-05	0.00010412	8.60214e-05	0.00106389	12	0.0472503
K03431	8.7082e-05	0.000179608	0.000219712	0.000167434	0.000196938	9.45967e-05	0.000269568	8.49683e-05	7.05421e-05	0.000383824	0.000407993	0.000372095	0.000358203	0.000380235	6.04444e-05	0.000266949	0.000251555	0.000252568	0.000339103	0.000387876	0.00035505	0.000420083	0.00106389	12	0.0472503
K03497	0.000235963	0.000311998	0.00070572	0.000348261	0.000456234	0.000221574	0.000548115	0.000210637	0.00018009	0.0010276	0.000466892	0.000752007	0.000797455	0.000554044	0.000186151	0.000726016	0.000783715	0.000776083	0.00101854	0.00101669	0.00114358	0.000557984	0.00106389	12	0.0472503
K03556	1.79903e-05	3.90463e-06	1.9924e-05	7.03806e-06	1.27026e-06	4.19968e-06	6.83399e-06	9.10433e-07	1.8438e-06	5.89305e-06	4.07019e-05	9.93154e-05	5.45724e-05	5.83692e-05	2.20037e-06	3.78374e-05	2.19384e-05	1.7434e-05	0.000106778	9.70712e-05	0.000126507	4.19253e-05	0.00106389	12	0.0472503
K03588	8.47737e-05	0.000158741	0.000236731	0.000130116	0.000174539	5.11091e-05	0.000270972	7.31314e-05	6.84419e-05	0.000445925	0.000353052	0.000279416	0.000307154	0.000399261	5.11519e-05	0.0002336	0.00024705	0.000242214	0.0003051	0.000286227	0.000345578	0.000378146	0.00106389	12	0.0472503
K06403	5.02543e-06	2.28063e-06	1.14832e-05	2.58109e-06	5.19754e-06	1.84995e-06	4.19791e-05	1.32476e-06	4.19832e-06	9.30983e-05	1.98251e-05	1.82079e-05	1.24047e-05	5.54012e-06	5.19249e-06	1.7852e-05	6.28199e-05	6.51259e-05	1.24539e-05	3.2882e-05	4.86366e-05	2.22621e-05	0.00106389	12	0.0472503
K06726	1.43236e-05	4.18998e-05	3.966e-05	1.2545e-06	8.70348e-06	1.17887e-06	4.26169e-05	3.28736e-06	3.53792e-06	0.000114683	1.02354e-05	9.16672e-05	4.74706e-05	1.80248e-05	7.94365e-06	5.40491e-05	4.29446e-05	4.40965e-05	9.73749e-05	0.000142831	0.000113319	7.20522e-05	0.00106389	12	0.0472503
K07112	5.68721e-05	7.08494e-05	5.06937e-05	1.99302e-05	3.03669e-05	1.15801e-05	5.10138e-05	1.09514e-05	1.93864e-05	0.000172586	0.000400314	0.000118234	7.381e-05	0.00069163	9.4113e-06	0.000110127	5.67906e-05	6.0313e-05	0.000132542	0.000139041	0.000167018	9.78693e-05	0.00106389	12	0.0472503
K07461	3.90601e-05	6.75961e-05	5.76012e-05	1.49414e-05	3.2585e-05	9.20887e-06	0.000134597	8.31615e-06	7.46481e-06	0.000198868	0.000178174	0.000116467	6.38426e-05	0.000389521	1.27932e-05	9.77991e-05	9.54107e-05	9.01615e-05	0.000152385	0.000135795	0.000137427	0.00013734	0.00106389	12	0.0472503
K09791	5.12686e-06	1.04603e-05	1.16364e-05	2.41809e-06	1.11e-05	1.09504e-06	5.48077e-06	3.84269e-06	3.92781e-06	1.25477e-05	4.34007e-05	2.98435e-05	4.21999e-05	0.000115546	5.00977e-06	1.59927e-05	6.22883e-06	5.21101e-06	3.23039e-05	3.26799e-05	3.63127e-05	2.05195e-05	0.00106389	12	0.0472503
K11068	5.66771e-05	9.00111e-05	0.000152575	0.00013661	0.000140102	5.84099e-05	0.000209014	9.04813e-05	5.48756e-05	0.000313907	0.000294317	0.000255177	0.000313993	0.000168844	4.41774e-05	0.000195441	0.000247711	0.000226849	0.000156009	0.000291687	0.000258641	0.000341333	0.00106389	12	0.0472503
K11991	5.42935e-05	9.14315e-05	0.000129603	4.39268e-05	6.15257e-05	1.78006e-05	8.28693e-05	1.77951e-05	4.32602e-05	0.000254534	0.000143062	0.000155821	0.000103512	8.73493e-05	1.39122e-05	0.000155252	0.000156785	0.000145919	0.000232682	0.000142048	0.000201284	0.000227592	0.00106389	12	0.0472503
K14170	3.92977e-05	6.50345e-05	0.000139415	0.000117303	4.69139e-05	2.73365e-05	7.94108e-05	3.92787e-05	4.16157e-05	0.000168966	0.00027533	0.000162427	0.000212443	0.000289634	3.34847e-05	0.000109233	0.000136907	0.000135336	0.000227424	0.000160817	0.000227416	0.00014627	0.00106389	12	0.0472503
K17723	8.34982e-06	4.09418e-06	1.58993e-05	8.06048e-07	1.38389e-06	3.001e-06	4.26064e-06	6.79229e-07	1.33148e-06	3.27173e-05	1.82663e-05	5.35406e-05	2.56586e-05	1.57216e-05	1.05274e-06	1.98375e-05	7.59369e-06	6.10054e-06	6.70806e-05	6.23403e-05	6.93016e-05	2.5068e-05	0.00106389	12	0.0472503
K00054	0	0	0	0	0	0	1.60165e-07	0	0	2.54534e-07	3.41774e-05	2.06178e-07	0	2.4321e-05	0	0	2.32532e-06	2.10941e-06	4.47201e-06	4.7714e-06	3.1275e-06	5.71474e-05	0.0010762	15	0.0474651
K03693	0	0	0	0	0	0	1.93392e-07	4.07728e-07	0	0	5.59471e-05	1.32687e-07	3.73931e-08	5.24316e-05	1.90992e-07	9.15717e-08	1.04472e-06	4.50344e-07	4.7748e-06	5.94571e-06	4.62276e-06	6.55364e-05	0.00116453	13.5	0.0485274
K10104	8.60255e-06	2.0355e-05	1.54151e-05	9.5615e-07	7.93396e-06	3.0815e-05	0	0.000213301	2.02862e-05	2.49137e-06	0	0	4.26538e-07	0	0	1.56839e-06	0	0	4.79866e-08	1.10983e-05	0	0	0.00117061	14	0.0485274
K07127	3.82945e-06	0	8.03368e-06	0	3.24766e-07	4.54406e-07	5.29526e-07	0	0	2.26631e-06	8.38121e-06	3.48325e-05	1.53132e-05	1.02849e-05	0	8.44017e-06	8.31037e-07	5.43793e-07	4.80113e-05	4.42787e-05	4.03153e-05	1.49527e-05	0.00125503	13	0.0485274
K08989	1.17571e-05	2.49884e-06	1.42762e-05	1.88175e-06	0	1.00448e-06	3.6238e-06	0	0	5.69195e-06	2.57481e-05	7.54729e-05	1.79082e-05	4.52357e-05	1.6543e-06	2.77114e-05	4.27617e-06	2.38118e-06	7.41051e-05	6.54083e-05	7.57021e-05	2.5323e-05	0.00131308	13	0.0485274
K07216	1.69779e-06	1.91318e-06	6.13169e-06	0	4.30174e-06	1.38361e-06	3.18618e-05	0	4.75661e-06	6.05308e-05	9.57909e-06	1.26364e-05	7.35568e-06	7.15017e-06	2.58242e-06	1.43394e-05	5.06162e-05	5.02614e-05	9.24499e-06	2.9189e-05	2.69893e-05	1.71595e-05	0.00132415	13	0.0485274
K01483	1.57562e-05	2.83836e-06	1.71546e-05	8.17883e-07	6.58646e-06	4.9116e-07	2.21981e-05	7.79355e-07	7.66549e-07	5.03366e-05	9.88935e-06	5.5661e-05	2.69957e-05	1.38223e-05	2.97213e-06	2.45716e-05	2.87923e-05	3.019e-05	6.28212e-05	6.22716e-05	8.38025e-05	7.13892e-06	0.00132785	13	0.0485274
K01515	7.2933e-05	0.000174102	0.000185028	0.000134829	0.00012357	7.82955e-05	0.00025305	0.00010222	7.33973e-05	0.000288255	0.00024288	0.000294676	0.000306409	0.000267746	3.24007e-05	0.000207421	0.000196165	0.000198422	0.000319383	0.000366953	0.000313076	0.000277679	0.00132785	13	0.0485274
K02032	4.09182e-05	0.000101626	0.000108617	0.000114225	7.75022e-05	7.44089e-05	0.000202126	8.48729e-05	3.76708e-05	0.000147935	0.000203134	0.000219083	0.000219934	0.000179883	2.81696e-05	0.000157159	0.000229532	0.000219371	0.000189171	0.000429926	0.000271954	0.000288896	0.00132785	13	0.0485274
K03060	3.47139e-05	5.95041e-05	4.68118e-05	1.85858e-05	4.67033e-05	2.56761e-05	0.000118519	1.79654e-05	3.49633e-05	0.000146041	0.000204733	0.000105277	7.98097e-05	0.000184022	8.28944e-06	0.000125472	8.43609e-05	7.77419e-05	0.000118977	0.000196691	0.000141537	0.000124203	0.00132785	13	0.0485274
K03229	4.69227e-06	8.43555e-07	6.42591e-06	3.1254e-06	9.00765e-07	1.12496e-06	3.20561e-06	1.89027e-07	9.2637e-07	2.46552e-06	0.000130188	4.9906e-05	1.86977e-05	5.8262e-06	1.8065e-06	3.88491e-05	5.62829e-06	3.20279e-06	0.000110962	0.000112398	0.000112422	1.28061e-05	0.00132785	13	0.0485274
K03676	8.78133e-06	2.9229e-06	1.43962e-05	1.91779e-06	5.48742e-07	1.563e-06	2.76209e-06	4.17436e-07	2.0542e-05	1.29388e-06	0.000169338	0.00037557	0.000334077	0.000197386	1.74621e-06	2.82373e-05	6.88643e-05	6.39237e-05	6.15029e-05	5.95211e-05	6.86376e-05	2.64557e-05	0.00132785	13	0.0485274
K04026	8.81103e-06	3.4163e-06	1.63024e-05	3.792e-07	3.04998e-06	1.21868e-06	3.21097e-06	3.20085e-06	1.57225e-06	1.47123e-05	8.30964e-06	7.94749e-05	3.90889e-05	9.69824e-06	6.66735e-07	4.7696e-05	2.02148e-05	1.578e-05	6.70336e-05	5.47847e-05	7.40122e-05	4.77357e-05	0.00132785	13	0.0485274
K04488	5.3262e-05	0.000119879	0.000142561	0.000106478	0.000100191	6.43741e-05	0.000198133	4.75724e-05	4.32451e-05	0.000246397	0.000184717	0.000189288	0.000240607	0.000281008	4.7389e-05	0.000163882	0.000171614	0.000185837	0.000235371	0.000261424	0.000231563	0.000250042	0.00132785	13	0.0485274
K05020	2.95036e-06	7.39133e-07	7.16154e-07	6.71421e-07	1.0016e-06	2.31937e-07	6.63439e-06	3.44991e-07	3.14091e-06	1.08986e-05	6.16803e-05	1.55685e-06	3.01144e-06	3.76407e-05	5.05799e-07	6.44513e-06	2.11026e-05	2.05559e-05	1.36782e-05	1.18527e-05	2.43455e-05	1.06036e-05	0.00132785	13	0.0485274
K05816	1.69894e-05	3.4795e-05	3.47607e-05	8.35156e-06	1.68337e-05	1.23601e-05	8.77587e-06	6.98569e-06	1.15396e-06	2.92083e-05	6.73247e-05	9.76437e-05	6.11791e-05	9.93809e-05	8.20068e-06	5.18702e-05	1.8788e-05	1.83558e-05	8.92148e-05	7.22788e-05	0.000134075	9.7486e-05	0.00132785	13	0.0485274
K06193	1.98998e-05	3.29855e-06	1.46323e-05	4.81006e-06	1.88057e-05	4.63684e-06	1.53331e-05	5.15328e-06	7.89175e-06	2.38546e-05	0.000277232	5.11016e-05	3.44572e-05	0.00024787	3.14227e-06	5.71745e-05	1.62016e-05	1.77066e-05	8.51735e-05	9.17269e-05	0.000101928	8.37089e-05	0.00132785	13	0.0485274
K07040	6.19273e-05	0.000128923	0.000175959	8.16815e-05	0.000118651	3.93223e-05	0.000203263	3.35683e-05	5.60255e-05	0.000246123	0.000313507	0.000254592	0.000218279	0.000319079	3.5028e-05	0.000162612	0.000164532	0.000178678	0.000271231	0.000290733	0.00025511	0.000274468	0.00132785	13	0.0485274
K07741	0.000246799	0.000325083	0.000100102	5.6545e-05	4.79553e-05	6.52322e-05	0.00011454	0.000454817	0.00010786	0.000103867	2.34371e-05	4.99627e-05	1.24725e-05	6.17729e-06	2.23162e-05	0.000102187	5.39845e-05	6.52081e-05	2.46163e-05	2.723e-05	4.93868e-05	1.9024e-05	0.00132785	13	0.0485274
K09696	4.92004e-06	1.76734e-06	1.26341e-05	2.49806e-06	4.94717e-06	2.07256e-06	5.57903e-05	1.5367e-06	5.28137e-06	0.000117367	0.000145397	1.96635e-05	1.48283e-05	2.37394e-06	7.2614e-06	2.37378e-05	6.11721e-05	6.27463e-05	1.87364e-05	5.58905e-05	5.6327e-05	3.19791e-05	0.00132785	13	0.0485274
K09773	3.4474e-05	6.71193e-05	3.33846e-05	1.86967e-05	3.33854e-05	1.16826e-05	4.16692e-05	1.70305e-05	1.35696e-05	0.000100793	0.000234472	6.52798e-05	6.13712e-05	0.000288456	1.40105e-05	9.71503e-05	4.11833e-05	4.06645e-05	7.9703e-05	8.87808e-05	0.000102793	0.000102869	0.00132785	13	0.0485274
K09786	1.11771e-05	2.36647e-06	1.63879e-05	1.1223e-06	1.17746e-06	9.7351e-07	8.13546e-06	1.78446e-07	7.90931e-07	9.22954e-06	3.75864e-05	4.82895e-05	2.10276e-05	2.92847e-05	1.40424e-06	4.07551e-05	3.87272e-06	1.62619e-06	5.86541e-05	5.48654e-05	6.84443e-05	1.84378e-05	0.00132785	13	0.0485274
K13891	1.09088e-05	3.20707e-06	1.84864e-05	1.10162e-05	4.58411e-06	1.0983e-06	1.12394e-05	6.95505e-07	1.38632e-05	9.18561e-06	1.62202e-05	6.25487e-05	2.38437e-05	3.06176e-05	2.17608e-06	3.21599e-05	3.83327e-05	3.16153e-05	5.94586e-05	5.70293e-05	7.47035e-05	2.49542e-05	0.00132785	13	0.0485274
K17467	0	0	1.78007e-06	0	1.05738e-06	0	1.00569e-06	2.32987e-07	0	3.27368e-06	3.05273e-06	4.63101e-06	1.97823e-06	5.90923e-07	0	3.5966e-06	4.5973e-07	1.71928e-06	5.46704e-05	1.38111e-05	7.29399e-06	1.56991e-05	0.00134357	13.5	0.0485274
K02303	0	0	0	0	0	0	0	0	2.72765e-07	0	1.86529e-05	1.12162e-06	1.04775e-06	9.02669e-05	0	0	9.54234e-07	7.01206e-07	6.00552e-07	9.56163e-08	1.24188e-06	2.36123e-05	0.00136326	16	0.0485274
K05772	0	0	0	0	0	0	0	0	0	0	1.24309e-06	0	0	9.52308e-06	0	1.93759e-06	4.08689e-06	1.74409e-06	1.14446e-06	6.26223e-07	2.20505e-06	4.54904e-07	0.0013642	18	0.0485274
K11902	2.15064e-06	7.1421e-07	1.22193e-06	2.6599e-06	0	5.74193e-07	6.31308e-08	0	0	1.55711e-07	0.000124627	2.97477e-06	2.70141e-06	2.37405e-05	0	2.22635e-06	2.68787e-06	3.24384e-06	8.29854e-06	1.00812e-05	3.66686e-06	1.02812e-05	0.00144101	13.5	0.0485274
K00412	0	8.58906e-07	3.83188e-07	0	5.08369e-06	1.59042e-07	9.46674e-06	0	1.06729e-05	6.15205e-06	0.000305893	1.51677e-05	4.45105e-06	0.000363885	1.40194e-05	1.10162e-05	1.41903e-05	1.43284e-05	9.5926e-07	7.47727e-07	8.64929e-06	1.54106e-05	0.00163283	14	0.0485274
K03828	8.93539e-06	9.89125e-07	1.73767e-05	0	8.42711e-07	0	6.13919e-06	4.17436e-07	0	1.94083e-06	2.2086e-05	4.44786e-05	2.24474e-05	3.32836e-05	4.36552e-07	1.67201e-05	4.47073e-06	8.47517e-06	6.12542e-05	5.43937e-05	4.68929e-05	2.36091e-05	0.00163283	14	0.0485274
K02413	5.91668e-06	2.75121e-07	5.32412e-06	0	0	2.55274e-06	6.59689e-06	2.43504e-07	7.63741e-06	1.50113e-06	6.32207e-05	2.64708e-05	1.07288e-05	0.000147564	9.91092e-07	8.13658e-06	6.90999e-06	5.55608e-06	4.44045e-05	3.95417e-05	4.74229e-05	1.2948e-05	0.00164602	14	0.0485274
K16924	6.72556e-07	1.11675e-06	8.8374e-07	4.48517e-07	0	5.39662e-07	9.79507e-07	0	1.4842e-06	4.97632e-06	7.30101e-06	2.36661e-07	1.60067e-06	6.76671e-06	3.94305e-07	1.04844e-05	9.22717e-06	8.626e-06	1.13476e-05	1.13189e-05	1.65403e-05	2.11518e-05	0.00164602	14	0.0485274
K00147	8.58929e-05	0.000179968	0.000157477	0.000178413	0.000177984	6.8871e-05	0.000174956	9.92479e-05	6.547e-05	0.000249006	0.000322403	0.000306498	0.000339505	0.000384671	4.63476e-05	0.000187945	0.000181776	0.000155913	0.000194172	0.000305436	0.000277421	0.000345444	0.00165044	14	0.0485274
K00209	6.17606e-06	7.54043e-06	1.57938e-05	4.26722e-07	1.11056e-05	2.56084e-06	1.78107e-05	2.32916e-06	4.04248e-06	2.82642e-05	2.17169e-05	2.57706e-05	3.29635e-06	3.31836e-05	6.64642e-06	4.04481e-05	2.19355e-05	1.76013e-05	1.89479e-05	9.12556e-06	2.46456e-05	4.03397e-05	0.00165044	14	0.0485274
K00620	9.10907e-06	2.67483e-05	3.56788e-05	3.4277e-05	3.25571e-05	1.08331e-05	4.4632e-05	9.18201e-06	2.76978e-05	0.000114145	0.00019554	7.27981e-05	9.53797e-05	0.000381334	2.38682e-05	4.39997e-05	8.59778e-05	8.11282e-05	2.17222e-05	3.70132e-05	5.79023e-05	0.000161966	0.00165044	14	0.0485274
K00674	2.38593e-05	4.03624e-06	1.7936e-05	5.10426e-06	4.73661e-06	8.24226e-06	2.68352e-05	3.16411e-06	1.18116e-05	5.07299e-05	0.000190039	7.13048e-05	2.5664e-05	0.000326015	6.09675e-06	5.68072e-05	1.06401e-05	9.16664e-06	7.90545e-05	6.97765e-05	9.96806e-05	9.06061e-05	0.00165044	14	0.0485274
K00820	7.09916e-05	0.000130387	0.000113226	4.63648e-05	0.00013115	1.65884e-05	8.05963e-05	2.20697e-05	5.92496e-05	0.000209133	0.000478056	0.000173945	0.000131149	0.000361326	3.00577e-05	0.000164038	9.93353e-05	8.84287e-05	0.000150388	0.000155571	0.00020182	0.000254789	0.00165044	14	0.0485274
K00839	6.9691e-07	1.27291e-06	1.46203e-06	0	6.91892e-07	3.97956e-07	1.51778e-06	4.88365e-07	1.1488e-06	3.63297e-06	8.77488e-06	1.3623e-06	2.76438e-07	3.30156e-06	8.17168e-07	2.83595e-05	3.15824e-06	2.44934e-06	3.98418e-06	1.81138e-06	8.65865e-06	4.55982e-06	0.00165044	14	0.0485274
K00864	9.55361e-05	0.000206952	0.000246808	0.00020181	0.000246549	8.38532e-05	0.000242448	0.000118083	9.1834e-05	0.000397875	0.000251785	0.000286959	0.000351584	0.000162727	6.15383e-05	0.000249473	0.000288213	0.00025418	0.000307197	0.000314789	0.000346566	0.000383637	0.00165044	14	0.0485274
K01215	1.77869e-06	1.53014e-07	6.02972e-06	0	1.04849e-06	4.87484e-07	1.44315e-05	2.58303e-07	7.59521e-07	4.35484e-05	7.39699e-06	2.16766e-06	3.45892e-06	6.30737e-07	2.29612e-06	6.86831e-06	3.26054e-05	3.35387e-05	7.03504e-06	2.72809e-05	2.37646e-05	2.61283e-05	0.00165044	14	0.0485274
K01679	1.40908e-05	1.87875e-06	1.72998e-05	3.94744e-06	1.04089e-05	6.6501e-06	1.22033e-05	5.90076e-06	2.45362e-06	9.91382e-06	0.000357867	5.42635e-05	3.31859e-05	0.000366514	2.5951e-06	5.04926e-05	1.64162e-05	1.23759e-05	7.63345e-05	7.81936e-05	8.85225e-05	6.78313e-05	0.00165044	14	0.0485274
K01775	0.000116636	0.000246957	0.000335118	0.000185146	0.000294245	9.43483e-05	0.000351304	7.35131e-05	0.000111047	0.0004625	0.000432951	0.000402955	0.000413449	0.000577925	7.03543e-05	0.000376007	0.000297163	0.000289301	0.00042024	0.000486641	0.000414835	0.0005317	0.00165044	14	0.0485274
K01816	9.11079e-06	1.70071e-06	1.47198e-05	1.6105e-06	1.29028e-06	5.15813e-07	1.20217e-06	0	2.38853e-06	2.3596e-06	0.000140047	4.26593e-05	2.33632e-05	0.000279417	5.66338e-07	2.26838e-05	3.71594e-06	2.66369e-06	6.19378e-05	5.757e-05	6.71867e-05	2.47582e-05	0.00165044	14	0.0485274
K01963	2.57975e-05	7.42926e-05	8.99625e-05	5.22478e-05	9.9586e-05	3.1805e-05	0.000157078	1.48376e-05	3.96705e-05	0.000168029	0.000347483	0.000130303	0.000121944	0.000296098	2.4387e-05	0.00011364	0.000117503	0.000114223	0.0001261	0.00022273	0.000161047	0.000193784	0.00165044	14	0.0485274
K01990	0.000196667	0.000291325	0.000761941	0.000507938	0.000730486	0.000244091	0.000751461	0.000259872	0.000358594	0.00119287	0.00112691	0.000651556	0.000866057	0.000864348	0.000143784	0.000946828	0.001255	0.00131125	0.000734951	0.000889744	0.00132619	0.00139371	0.00165044	14	0.0485274
K01999	4.63411e-05	0.000103378	0.000103198	8.64487e-05	7.20016e-05	1.95871e-05	0.000153996	1.31306e-05	7.4536e-05	8.81277e-05	0.000491755	0.000222062	0.00014071	0.000798734	1.97413e-05	0.000124447	0.000125034	0.000124905	0.000156427	0.000208713	0.000177856	0.000181218	0.00165044	14	0.0485274
K02006	4.54797e-06	1.8327e-05	1.87164e-05	7.25526e-06	1.09351e-05	7.6506e-06	3.06657e-05	2.14812e-06	2.17709e-05	6.73545e-05	2.11433e-05	2.27567e-05	9.96142e-06	2.26546e-05	8.24539e-06	5.61899e-05	8.00462e-05	7.05612e-05	3.17643e-05	5.76018e-05	6.20241e-05	5.15899e-05	0.00165044	14	0.0485274
K02034	9.10743e-05	0.000186077	0.000284235	0.00032845	0.000186789	0.000130911	0.000368471	0.000153694	0.000116305	0.000504712	0.000432027	0.000470719	0.000656972	0.00035923	8.893e-05	0.000363222	0.000561988	0.00053182	0.000267748	0.000532404	0.000566145	0.000515852	0.00165044	14	0.0485274
K02055	1.06275e-05	2.79531e-05	3.78498e-05	2.06423e-05	2.13146e-05	4.01048e-06	5.32719e-05	7.75984e-07	1.26809e-05	7.46079e-05	9.90789e-05	9.5752e-05	5.36327e-05	4.31551e-05	2.47651e-06	5.19874e-05	4.4196e-05	3.59686e-05	6.96115e-05	7.19253e-05	8.56442e-05	5.0035e-05	0.00165044	14	0.0485274
K02283	2.93577e-05	2.42735e-05	6.20584e-05	0.00012087	3.37348e-05	4.99741e-05	0.000141701	6.77116e-05	7.3346e-05	0.000250521	0.000192967	0.000146328	0.000223246	0.000167117	2.83494e-05	8.2069e-05	0.000197147	0.000187533	6.36764e-05	0.000192453	0.000205448	0.000206989	0.00165044	14	0.0485274
K02469	0.000834935	0.000352099	0.000469705	0.000431306	0.000523892	0.000238321	0.000564301	0.000176797	0.000321647	0.000797111	0.000556929	0.000568811	0.000612171	0.000506728	0.00121929	0.000606766	0.000841775	0.000855107	0.000588845	0.000590365	0.000534035	0.000741821	0.00165044	14	0.0485274
K02654	4.22978e-05	7.98235e-05	0.00011586	7.19693e-05	5.14403e-05	2.7103e-05	0.000151987	3.25079e-05	3.46728e-05	0.00023382	0.000271908	0.000147034	0.00013078	0.000287362	2.49722e-05	0.000150381	0.000130129	0.000136559	0.000290585	0.000324422	0.000305432	0.000171794	0.00165044	14	0.0485274
K03451	1.14934e-05	7.25703e-06	2.62668e-05	1.81035e-05	1.97308e-05	1.32983e-05	5.49346e-05	1.28231e-06	1.0834e-05	4.12311e-05	6.20597e-05	5.73793e-05	3.02747e-05	5.34626e-05	1.92821e-06	3.59304e-05	4.66316e-05	4.31277e-05	0.000189106	6.37218e-05	0.000101465	6.0809e-05	0.00165044	14	0.0485274
K03501	9.67661e-05	0.000193188	0.000283999	0.000120743	0.00026854	4.47743e-05	0.000264552	4.36568e-05	7.2492e-05	0.000390471	0.000325209	0.000319359	0.000299679	0.000318817	5.27132e-05	0.000283482	0.000249794	0.000229825	0.000356181	0.000391206	0.000413021	0.000346442	0.00165044	14	0.0485274
K03639	2.38384e-05	7.80956e-05	5.80764e-05	5.14492e-05	6.81772e-05	3.79116e-05	0.000128196	4.4532e-05	3.27619e-05	0.00011242	0.000201381	0.000124574	9.78667e-05	0.000166874	1.8741e-05	0.000144609	8.4225e-05	8.42867e-05	0.000158109	0.000318245	0.000221306	0.000137355	0.00165044	14	0.0485274
K03648	0.0016687	0.000768323	0.000473653	0.00022823	0.000277018	0.00328319	0.000300402	0.00221813	0.000680685	0.000274072	0.000358992	0.000211299	0.000158822	0.00034282	2.11319e-05	0.000177668	0.00014302	0.000137755	0.000303467	0.00024302	0.000219077	0.000321799	0.00165044	14	0.0485274
K03736	1.42124e-05	1.60239e-06	1.6497e-05	6.59466e-06	1.68407e-06	5.60462e-06	9.25224e-06	1.54e-06	4.69234e-06	1.51103e-05	9.29528e-06	8.86925e-05	4.03823e-05	1.0962e-05	1.23887e-06	5.25784e-05	3.04176e-05	2.66871e-05	7.53432e-05	6.32099e-05	8.01212e-05	3.87289e-05	0.00165044	14	0.0485274
K03807	1.2729e-05	1.88224e-06	2.16402e-05	2.04901e-06	1.51727e-06	9.37512e-07	3.18014e-06	2.46067e-07	0	1.90678e-06	1.47675e-05	7.88921e-05	3.48579e-05	0.000116495	2.05869e-06	3.25221e-05	3.16319e-06	2.10362e-06	6.95864e-05	6.63889e-05	8.19609e-05	2.66145e-05	0.00165044	14	0.0485274
K03809	1.35098e-05	5.29304e-06	1.92077e-05	1.37833e-05	1.06457e-05	1.17887e-06	1.22724e-05	7.69844e-07	7.28374e-06	1.8663e-05	0.000321387	4.15443e-05	2.02632e-05	0.000441612	8.73105e-07	2.59911e-05	1.16641e-05	1.39468e-05	6.50669e-05	5.08789e-05	7.30608e-05	4.30311e-05	0.00165044	14	0.0485274
K03969	1.17615e-05	9.34819e-07	1.36701e-05	7.48198e-07	2.90502e-06	8.08531e-06	8.85974e-06	7.66381e-07	3.18225e-07	2.3097e-05	1.20208e-05	3.43871e-05	1.78025e-05	2.10649e-05	1.49464e-06	3.79485e-05	4.29658e-06	3.10245e-06	6.58852e-05	6.61926e-05	7.79027e-05	2.27148e-05	0.00165044	14	0.0485274
K03980	4.7234e-05	0.000128779	0.00012363	0.00010442	0.000120018	5.47566e-05	0.000110546	6.72185e-05	7.05846e-05	0.000188474	0.000331028	0.000185947	0.000236609	0.000368532	3.77118e-05	0.000164103	0.000122368	0.000111295	0.00017291	0.000313266	0.000249207	0.000203451	0.00165044	14	0.0485274
K04517	1.53596e-05	2.70568e-05	8.91797e-05	3.71344e-05	3.08175e-05	7.95913e-06	5.68216e-05	6.89208e-06	1.97002e-05	0.000133238	0.000178642	7.04965e-05	6.02792e-05	9.7287e-05	1.14946e-05	4.46734e-05	9.86816e-05	9.20008e-05	0.000158392	3.62739e-05	9.90786e-05	0.000136544	0.00165044	14	0.0485274
K06179	2.84455e-05	6.20022e-05	5.33876e-05	1.81489e-05	5.74692e-05	1.64907e-05	0.000129497	1.15004e-05	2.59608e-05	0.000113913	0.000201475	0.000103536	7.36802e-05	0.000304817	2.25689e-05	0.000126787	0.000127708	0.000131808	9.96779e-05	0.000186565	0.000115831	8.21599e-05	0.00165044	14	0.0485274
K06183	2.72933e-05	6.63834e-05	9.78055e-05	3.59528e-05	6.95289e-05	9.42848e-06	0.000128623	8.10495e-06	3.30263e-05	0.000129909	0.000204332	9.36375e-05	7.2017e-05	0.00024072	1.78845e-05	0.000114538	0.000112899	9.93635e-05	0.000222258	0.000170628	0.000178534	0.000179762	0.00165044	14	0.0485274
K06211	1.79923e-05	1.75296e-05	1.97393e-05	1.59663e-06	2.11369e-06	2.14332e-05	5.95741e-06	1.13152e-06	2.20339e-05	8.18884e-06	3.36983e-05	7.17169e-05	2.97465e-05	3.13724e-05	1.35395e-05	4.75943e-05	2.36996e-05	2.18583e-05	8.23911e-05	6.81938e-05	8.5097e-05	1.88178e-05	0.00165044	14	0.0485274
K07246	1.34455e-05	1.03284e-06	1.12036e-05	1.88728e-06	1.18692e-06	9.22621e-07	1.06203e-06	0	3.79761e-07	2.40191e-06	0.000100919	4.65725e-05	2.31914e-05	5.54376e-05	3.08697e-06	1.46167e-05	8.7741e-07	1.32493e-06	5.67651e-05	5.36923e-05	6.37922e-05	1.95531e-05	0.00165044	14	0.0485274
K09001	1.29743e-05	3.21525e-05	2.48917e-05	1.27351e-05	3.49087e-05	3.96142e-06	6.42845e-06	8.14422e-06	3.34286e-06	2.061e-05	0.000311738	5.2394e-05	6.58686e-05	0.000428039	1.10424e-05	4.54217e-05	2.45027e-05	2.02413e-05	6.49641e-05	6.61809e-05	7.40997e-05	6.36577e-05	0.00165044	14	0.0485274
K10914	1.24344e-05	6.87929e-06	3.12331e-05	6.953e-06	1.69739e-05	8.09831e-06	8.97145e-05	1.9344e-06	6.68079e-06	0.00012175	0.000223004	0.000104603	4.82225e-05	0.000164302	4.47498e-06	5.35354e-05	6.99098e-05	7.39974e-05	7.92648e-05	0.000133756	0.00010329	6.54848e-05	0.00165044	14	0.0485274
K12700	2.07171e-05	1.60876e-06	1.29417e-05	1.14356e-05	6.79255e-06	2.15642e-06	1.05481e-05	3.9925e-06	0	2.58146e-05	1.92976e-06	9.32022e-05	0.000114021	1.17157e-05	5.98359e-06	2.14088e-05	3.53654e-05	3.31151e-05	7.03431e-05	5.81839e-05	7.04344e-05	0.00010524	0.00165044	14	0.0485274
K13292	8.3003e-05	0.00016155	0.000295994	0.000130095	0.000109921	4.87954e-05	0.000208471	5.666e-05	6.89509e-05	0.000345803	0.000349712	0.000258585	0.000296964	0.000354711	4.26918e-05	0.000245557	0.000264287	0.000252422	0.000445841	0.00026181	0.000415155	0.000311109	0.00165044	14	0.0485274
K14260	4.21767e-05	3.24457e-05	7.62939e-05	0.000140171	5.27023e-05	5.95004e-05	5.53011e-05	5.04417e-05	3.38127e-05	0.000109942	7.29668e-05	0.000198636	0.000291199	0.000305882	3.40647e-05	7.93549e-05	0.000125018	0.000131909	0.000117332	0.000144231	0.000203763	0.000237331	0.00165044	14	0.0485274
K15770	6.80337e-06	9.12177e-07	1.41267e-05	2.10435e-06	3.10807e-06	1.46581e-06	2.85103e-05	1.27153e-06	8.51492e-06	5.694e-05	1.70003e-05	1.27176e-05	7.36261e-06	6.90213e-06	5.52238e-06	4.53005e-05	5.3478e-05	5.32279e-05	2.37245e-05	4.30322e-05	8.06751e-05	8.58556e-05	0.00165044	14	0.0485274
K16511	5.36663e-06	3.5394e-06	1.67328e-05	1.14388e-05	1.19195e-05	2.45379e-06	5.98869e-05	1.00024e-06	1.40331e-05	0.000105791	5.86556e-05	2.34249e-05	1.72679e-05	1.94956e-05	8.76751e-06	2.8755e-05	8.9165e-05	9.14739e-05	1.41652e-05	3.95111e-05	4.73052e-05	8.01272e-05	0.00165044	14	0.0485274
K16898	2.46283e-05	3.87441e-05	0.0001124	5.46272e-05	4.24351e-05	1.95033e-05	0.000109321	7.65498e-06	5.03545e-05	0.000257282	0.00012961	0.000129883	4.54172e-05	7.98183e-05	2.92106e-05	0.000132125	0.000203207	0.000192	0.000241165	0.000107431	0.000194967	0.000230814	0.00165044	14	0.0485274
K07652	0	1.46047e-06	1.51003e-06	0	1.94573e-06	0	9.82125e-07	0	0	7.03154e-06	6.82967e-05	7.65547e-07	1.62691e-07	3.40922e-05	0	4.2669e-06	8.10156e-06	8.53399e-06	4.00005e-06	5.11508e-06	3.6633e-06	6.61755e-05	0.00167322	14.5	0.0485941
K09689	1.11692e-06	3.70922e-07	0	2.2547e-06	3.36874e-06	0	8.321e-07	0	0	0	1.99647e-05	2.40887e-06	2.99494e-06	8.55715e-06	6.75952e-07	9.27969e-06	4.18214e-06	3.42075e-06	8.04999e-06	4.85224e-06	7.42053e-06	1.41207e-06	0.00193968	15	0.0485941
K06976	0	0	3.48269e-06	1.73187e-06	8.64865e-07	1.67898e-06	1.68767e-05	0	5.58319e-06	3.25856e-05	2.36215e-05	1.20027e-05	3.9861e-06	1.46374e-06	1.61401e-06	6.70883e-06	2.65169e-05	2.54492e-05	1.41401e-05	3.98855e-05	3.45432e-05	3.03335e-05	0.00202203	15	0.0485941
K09975	1.02775e-05	0	1.33883e-05	9.06783e-07	3.81478e-06	3.13604e-07	2.99533e-06	0	0	1.74398e-06	0.000117107	5.06374e-05	2.32993e-05	2.15906e-05	4.70732e-06	2.24623e-05	1.9123e-06	7.50587e-07	7.15e-05	6.44402e-05	7.65113e-05	1.84856e-05	0.00202203	15	0.0485941
K02458	1.21285e-05	2.71428e-06	1.7108e-05	0	4.04581e-07	2.68063e-06	5.52566e-06	5.65558e-07	0	2.64625e-06	0.000106607	6.18388e-05	2.96124e-05	5.26176e-05	2.23818e-06	2.9464e-05	4.55197e-06	7.37932e-06	4.65837e-05	7.02561e-05	6.77369e-05	3.48135e-05	0.00203769	15	0.0485941
K05835	1.51081e-05	4.01384e-07	1.5571e-05	1.20904e-06	9.22523e-07	2.7429e-06	1.25347e-06	0	0	2.62527e-06	4.93997e-05	6.92998e-05	1.96565e-05	1.53878e-05	1.77152e-06	3.21292e-05	1.77047e-06	9.65429e-07	7.47385e-05	6.75042e-05	8.9541e-05	3.07375e-05	0.00203769	15	0.0485941
K12541	3.05286e-06	1.07439e-06	4.45519e-06	1.04524e-06	0	1.08445e-06	3.36852e-07	0	1.9254e-07	9.74624e-07	0.000203617	1.61005e-05	7.48222e-06	0.000429435	2.03442e-07	4.41589e-06	1.95257e-06	3.25109e-06	5.09709e-06	6.92736e-06	8.49089e-06	1.8016e-05	0.00203769	15	0.0485941
K00005	3.57745e-05	7.66763e-05	6.34632e-05	3.5606e-05	5.86525e-05	1.97469e-05	6.7956e-05	1.27718e-05	2.38023e-05	0.000119441	3.82401e-05	0.000138017	0.000110421	4.71474e-05	2.29167e-05	0.000106294	8.86631e-05	9.06296e-05	0.000117313	0.000118681	0.000146411	0.000177183	0.00204293	15	0.0485941
K00087	5.85264e-06	5.74583e-06	3.44459e-05	3.93999e-06	7.03907e-06	2.79408e-06	3.42808e-05	1.96717e-06	8.64699e-07	0.000109211	2.08649e-05	4.25282e-05	2.6546e-05	6.70641e-06	8.53319e-06	2.4114e-05	5.48666e-05	5.43816e-05	1.72761e-05	3.53093e-05	3.913e-05	3.14319e-05	0.00204293	15	0.0485941
K00526	0.000234828	0.000238301	0.00022598	0.000312777	0.000187564	0.00026752	0.000336429	8.79684e-05	0.000196017	0.000304585	0.000472073	0.000802609	0.000817972	0.000395278	0.000910357	0.000219243	0.000901683	0.000916914	0.000232588	0.000370345	0.000277287	0.000345428	0.00204293	15	0.0485941
K00948	0.000172478	0.000246182	0.000372737	0.000185984	0.000334589	0.000101007	0.000420621	0.000129276	0.000102317	0.00064685	0.000464266	0.00035822	0.000394913	0.000400955	0.000353233	0.000355582	0.000382767	0.000381547	0.000343124	0.000369057	0.000382391	0.000603182	0.00204293	15	0.0485941
K01247	2.5041e-05	3.72219e-05	2.19729e-05	8.71759e-06	1.55545e-05	4.55206e-06	1.07464e-05	2.19154e-06	3.44078e-06	3.55025e-05	0.000148708	6.72838e-05	5.11307e-05	9.08421e-05	6.68542e-06	2.93237e-05	1.96759e-05	1.46657e-05	6.25088e-05	5.48104e-05	6.73538e-05	3.92871e-05	0.00204293	15	0.0485941
K01462	0.00012672	0.000242697	0.000359735	0.000239832	0.00033772	9.84441e-05	0.000308042	0.000151926	8.9944e-05	0.000513272	0.00037001	0.000398397	0.000491845	0.000390076	7.13389e-05	0.000362936	0.000300645	0.000283933	0.000453963	0.00046422	0.000512412	0.000509366	0.00204293	15	0.0485941
K01520	0.00208606	0.00247927	0.000938084	0.000697409	0.000562921	0.00340997	0.000444081	0.00295526	0.00310731	0.000860879	0.000359766	0.000367281	0.000456753	0.000341226	0.000640726	0.000417204	0.000798645	0.000805915	0.000463839	0.000569488	0.000416612	0.000389531	0.00204293	15	0.0485941
K01647	5.59895e-05	4.4784e-05	0.000118727	0.000145322	0.000148473	7.6126e-05	0.000185554	7.60783e-05	6.41844e-05	0.000269055	0.000575037	0.000262195	0.00027368	0.000422301	4.82215e-05	0.000126093	0.000238531	0.000231315	0.000138414	0.00018327	0.00024224	0.000354573	0.00204293	15	0.0485941
K01760	1.16453e-05	6.85037e-06	2.44825e-05	2.85598e-06	1.52155e-05	3.10743e-06	8.95939e-06	4.72101e-06	4.14886e-06	1.95889e-05	0.000114915	6.83935e-05	6.1364e-05	0.00011105	4.88566e-06	5.33127e-05	7.77633e-06	5.943e-06	9.07906e-05	8.08593e-05	9.44038e-05	5.01642e-05	0.00204293	15	0.0485941
K01834	1.85259e-05	7.8103e-06	2.26867e-05	1.31365e-05	4.18228e-05	1.36717e-05	1.45538e-05	5.93203e-06	1.98905e-05	1.50128e-05	7.57769e-05	6.92466e-05	4.24739e-05	5.684e-05	6.58207e-06	7.34809e-05	2.62519e-05	2.04006e-05	0.0001062	9.20288e-05	0.000114073	0.000138254	0.00204293	15	0.0485941
K01874	0.000117686	0.000268051	0.000432409	0.000280368	0.000398603	0.000158522	0.000413784	0.000198001	0.000109418	0.000557405	0.000472144	0.000474764	0.000635159	0.000492581	8.32682e-05	0.000448373	0.000337388	0.000339796	0.000473682	0.000456437	0.000530852	0.00058198	0.00204293	15	0.0485941
K02033	9.7149e-05	0.000161944	0.000276358	0.000343045	0.000176041	0.000132572	0.000368963	0.000144889	0.000156418	0.000501609	0.000486285	0.000423181	0.000569043	0.000306425	9.31816e-05	0.000364888	0.000617457	0.000569515	0.000260191	0.000522752	0.000544763	0.000539563	0.00204293	15	0.0485941
K02040	9.80847e-05	0.000198232	0.000366226	0.000206432	0.00036884	0.000164454	0.000365438	0.000131749	9.31017e-05	0.000409921	0.000420558	0.000417799	0.000442218	0.000442546	6.55297e-05	0.000394961	0.000270243	0.000262781	0.000398485	0.000443668	0.000433956	0.000574637	0.00204293	15	0.0485941
K02072	7.65176e-05	0.000144734	0.000206197	0.000150388	0.000140942	9.23162e-05	0.000186934	9.68824e-05	7.11446e-05	0.000241167	0.00022254	0.000278002	0.000323895	0.000335913	4.71718e-05	0.000173642	0.000158698	0.000157559	0.000265885	0.000299327	0.000274162	0.000463717	0.00204293	15	0.0485941
K02160	2.24281e-05	6.22469e-05	6.5812e-05	2.39654e-05	5.71445e-05	4.07104e-05	0.000127898	1.45656e-05	2.33487e-05	0.000135434	0.000270532	0.000115476	0.000119921	0.000234793	1.20412e-05	0.000111294	8.5642e-05	8.4014e-05	0.000126539	0.000184137	0.000164806	0.000153576	0.00204293	15	0.0485941
K02195	1.62902e-05	3.77166e-05	3.42414e-05	1.19243e-05	2.15949e-05	1.62758e-05	1.93562e-05	2.17451e-05	1.01418e-05	2.6498e-05	0.000240252	7.71192e-05	7.25781e-05	0.000279258	7.38568e-06	4.16786e-05	3.18732e-05	3.0834e-05	6.93757e-05	8.64903e-05	8.40841e-05	5.58172e-05	0.00204293	15	0.0485941
K02483	7.9997e-06	3.98795e-05	3.71736e-05	7.91363e-06	4.37183e-05	6.14772e-06	2.45843e-05	1.7688e-05	7.16909e-06	4.15544e-05	6.2892e-05	6.35474e-05	8.73098e-05	9.36486e-05	1.81986e-05	5.67904e-05	1.43988e-05	1.12551e-05	7.28262e-05	6.77634e-05	7.23724e-05	5.84144e-05	0.00204293	15	0.0485941
K02688	1.28879e-05	1.17797e-06	1.55835e-05	8.35179e-07	5.41481e-07	4.61083e-06	1.15629e-06	4.63993e-07	2.59874e-07	1.64365e-06	1.52349e-05	5.69848e-05	3.30443e-05	2.18887e-05	8.31843e-07	1.97733e-05	6.22588e-06	4.46435e-06	7.37123e-05	6.7135e-05	7.88833e-05	2.87193e-05	0.00204293	15	0.0485941
K03753	1.71767e-05	2.75843e-05	2.61129e-05	7.78896e-06	1.99775e-05	2.38828e-06	1.4372e-05	5.33199e-06	3.31147e-06	2.59527e-05	5.65554e-05	6.8706e-05	7.52203e-05	8.53601e-05	3.99431e-06	5.77785e-05	2.38624e-05	1.68076e-05	7.86234e-05	7.48964e-05	9.73119e-05	3.95406e-05	0.00204293	15	0.0485941
K03774	7.81846e-06	2.01293e-06	1.02513e-05	1.896e-06	9.06938e-07	7.59065e-07	1.01025e-05	3.98461e-07	1.70374e-06	9.26303e-07	0.000110122	5.00215e-05	2.46261e-05	0.000199762	2.08355e-06	2.30144e-05	3.0263e-06	4.89012e-06	6.23825e-05	5.81505e-05	7.14614e-05	3.36411e-05	0.00204293	15	0.0485941
K03785	1.5693e-05	3.03265e-06	2.24843e-05	9.62739e-06	6.98401e-06	7.40789e-06	4.95225e-05	2.29642e-06	2.06892e-05	0.000113019	2.16533e-05	6.89027e-05	3.33799e-05	1.26382e-05	6.66616e-06	4.70454e-05	8.04514e-05	6.79262e-05	7.46204e-05	0.00010973	0.000114498	8.99401e-05	0.00204293	15	0.0485941
K03800	5.05657e-06	1.08966e-05	1.4488e-05	7.50702e-06	2.64045e-05	4.83273e-06	1.13255e-05	2.14491e-06	4.75945e-06	7.47845e-05	0.000216348	4.53434e-05	9.81779e-06	0.000111793	1.5339e-06	2.6461e-05	1.47788e-05	1.47584e-05	4.48257e-05	4.70921e-05	0.000105887	0.000226366	0.00204293	15	0.0485941
K03824	1.56239e-05	4.94562e-07	1.46276e-05	1.98629e-06	1.9791e-06	3.34477e-06	9.23497e-06	4.10112e-07	1.13383e-05	2.31304e-06	2.9187e-05	5.52857e-05	3.34933e-05	1.34571e-05	1.73855e-06	3.25943e-05	1.97337e-05	1.48686e-05	7.88749e-05	7.84485e-05	9.34366e-05	3.25329e-05	0.00204293	15	0.0485941
K03833	2.52162e-05	3.4267e-05	5.07578e-05	2.98786e-05	4.75592e-05	2.03256e-05	0.000117958	8.15212e-06	2.88677e-05	6.62628e-05	0.000162	0.000116902	5.6264e-05	0.000121248	3.69232e-06	0.000128304	5.5684e-05	5.35387e-05	0.000146054	0.000218858	0.000148592	7.15832e-05	0.00204293	15	0.0485941
K04047	8.57253e-06	1.59956e-05	2.3951e-05	2.19915e-06	4.22759e-05	1.37982e-06	2.35853e-05	5.18984e-06	7.54911e-06	1.26379e-05	0.000195889	5.88158e-05	5.67165e-05	0.000134276	0.000252409	3.22916e-05	1.03175e-05	6.67147e-06	6.30793e-05	6.59327e-05	7.63555e-05	0.000108148	0.00204293	15	0.0485941
K04075	7.75082e-05	0.000193894	0.00024956	0.000177136	0.000275351	0.000143264	0.000275819	0.000146546	7.28177e-05	0.000368255	0.000373115	0.000287845	0.00037119	0.000339534	4.36495e-05	0.000289833	0.000205543	0.000199845	0.000359964	0.000331582	0.000390122	0.000426312	0.00204293	15	0.0485941
K06208	1.03385e-06	9.95664e-06	5.15107e-06	0	3.55095e-06	1.38012e-06	4.69298e-06	5.7958e-07	9.59669e-06	1.30244e-05	1.28307e-05	2.91034e-05	5.33114e-06	1.73431e-05	3.03061e-06	1.02117e-05	5.25195e-06	1.32128e-06	1.14527e-05	1.13768e-05	2.58913e-05	2.2178e-05	0.00204293	15	0.0485941
K06398	7.46281e-06	7.4411e-06	2.07177e-05	1.85123e-05	1.00089e-05	1.2636e-06	4.84749e-05	3.34258e-06	1.355e-05	0.000114207	4.5273e-05	2.23829e-05	1.3657e-05	2.06975e-05	1.14663e-05	4.83463e-05	0.000113331	0.000107792	2.8321e-05	3.5729e-05	6.36238e-05	2.30833e-05	0.00204293	15	0.0485941
K07180	1.10592e-05	3.40717e-06	1.68888e-05	2.60294e-07	5.18114e-07	1.45052e-06	1.95337e-05	1.08727e-07	3.2979e-06	9.49097e-06	3.82907e-05	4.99285e-05	2.22452e-05	3.90037e-05	6.83659e-07	3.38556e-05	4.77158e-06	4.57827e-06	7.42989e-05	6.3943e-05	8.15038e-05	1.95641e-05	0.00204293	15	0.0485941
K07304	2.29284e-05	3.03047e-06	2.05481e-05	5.37416e-06	2.342e-06	2.32084e-06	1.22344e-05	9.69029e-07	1.38511e-05	1.19142e-05	0.000296827	9.94011e-05	4.00908e-05	0.000367304	3.77025e-06	6.11986e-05	1.00371e-05	1.47447e-05	9.8727e-05	8.43119e-05	0.000110285	9.0037e-05	0.00204293	15	0.0485941
K08304	1.20799e-05	3.12289e-05	2.42999e-05	1.10151e-05	2.72452e-05	2.73336e-06	1.26427e-05	4.89569e-06	4.54457e-07	1.90842e-05	6.03997e-05	6.55307e-05	6.72132e-05	6.9056e-05	6.18868e-06	3.64369e-05	1.52687e-05	1.51919e-05	6.53724e-05	5.90339e-05	6.72105e-05	4.79018e-05	0.00204293	15	0.0485941
K08306	1.56466e-05	2.64051e-06	1.71344e-05	5.22529e-06	1.32245e-06	6.47624e-07	1.32565e-05	1.94264e-07	1.52222e-06	7.23323e-06	1.91113e-07	7.8844e-05	4.38487e-05	9.85417e-06	5.87039e-05	3.15576e-05	2.70664e-05	3.23805e-05	7.30333e-05	6.82274e-05	8.08491e-05	2.50913e-05	0.00204293	15	0.0485941
K08316	2.5035e-05	1.48581e-05	7.20622e-05	6.17467e-05	1.76525e-05	2.87189e-05	3.54303e-05	3.32173e-05	2.54315e-05	5.45842e-05	0.000204764	0.000126409	0.000159504	0.000212063	2.13297e-05	4.58122e-05	6.05803e-05	6.02197e-05	0.000200698	0.000129978	0.000185832	0.000134439	0.00204293	15	0.0485941
K08997	1.43712e-05	1.82131e-06	1.70024e-05	1.49117e-06	1.49501e-06	3.86084e-06	2.28179e-06	1.46407e-07	7.17502e-07	1.71581e-06	3.04959e-05	7.36878e-05	4.10787e-05	2.02686e-05	3.23432e-06	2.39016e-05	2.05292e-06	3.02458e-06	8.29187e-05	8.49625e-05	9.63894e-05	4.09341e-05	0.00204293	15	0.0485941
K09920	1.15336e-05	2.94633e-07	1.60531e-05	1.0112e-06	2.70868e-06	7.10614e-07	1.8402e-06	0	9.74988e-07	2.69789e-06	0.000117396	5.74431e-05	2.42824e-05	1.70299e-05	5.20148e-07	3.05388e-05	2.77248e-06	2.26773e-06	7.47647e-05	6.7202e-05	7.48895e-05	2.49e-05	0.00204293	15	0.0485941
K09973	1.10934e-05	4.00738e-06	1.31026e-05	2.64505e-06	3.60306e-07	1.34111e-06	1.10655e-05	2.08067e-06	2.59384e-07	3.74438e-06	0.000150633	4.35206e-05	1.46053e-05	1.75408e-05	2.69976e-06	1.66621e-05	5.17979e-06	3.10351e-06	4.68572e-05	4.8187e-05	5.66015e-05	2.58634e-05	0.00204293	15	0.0485941
K10017	1.33786e-05	1.98637e-06	1.53016e-05	2.69548e-06	1.78976e-06	9.06171e-07	1.40796e-06	4.07728e-07	1.6433e-06	2.66919e-06	3.04892e-05	6.26261e-05	2.98157e-05	5.95815e-05	2.36969e-06	2.09366e-05	1.53111e-06	2.066e-06	7.17364e-05	6.5047e-05	7.92064e-05	2.42164e-05	0.00204293	15	0.0485941
K10823	3.89405e-05	7.42348e-05	0.000210335	0.000108943	5.83339e-05	5.17361e-05	0.000131673	3.8686e-05	6.77923e-05	0.0003162	0.000137003	0.000259696	0.000221648	8.67635e-05	3.14298e-05	0.000176905	0.000275085	0.00026471	0.000292165	0.000185704	0.000380135	0.000284704	0.00204293	15	0.0485941
K11733	1.50066e-05	7.74703e-06	2.14792e-05	4.2125e-06	1.53352e-05	1.73751e-06	1.94711e-05	5.64114e-06	1.48274e-06	2.57114e-05	5.72389e-05	7.46652e-05	6.51056e-05	0.000197353	4.16316e-06	5.3434e-05	1.05428e-05	7.9845e-06	8.07571e-05	6.88189e-05	8.42017e-05	6.20221e-05	0.00204293	15	0.0485941
K11743	1.07005e-05	3.02402e-06	1.30478e-05	1.84024e-06	4.708e-06	1.74034e-06	4.35125e-06	5.00923e-07	1.24632e-06	9.37323e-06	7.81513e-05	6.58631e-05	1.89919e-05	0.000184515	0	2.08035e-05	8.05491e-06	6.69286e-06	5.08131e-05	4.86796e-05	6.8128e-05	1.91931e-05	0.00204293	15	0.0485941
K13890	1.49662e-05	9.4724e-07	1.98906e-05	7.29193e-06	4.24097e-06	1.84945e-06	1.30116e-05	5.71085e-07	6.93484e-06	1.17325e-05	6.56645e-06	6.45956e-05	3.62571e-05	3.30376e-05	1.43649e-06	3.188e-05	2.86587e-05	2.45073e-05	6.72729e-05	6.24986e-05	8.13291e-05	2.43713e-05	0.00204293	15	0.0485941
K14205	2.61581e-06	3.68043e-06	3.65522e-06	3.99158e-07	2.02608e-06	2.75904e-07	4.07548e-06	5.78122e-07	6.55701e-06	7.0147e-06	2.96869e-05	1.15371e-05	5.93548e-07	2.91856e-05	0	2.71197e-05	1.07933e-05	7.92494e-06	1.61879e-05	1.66094e-05	1.75189e-05	1.44631e-05	0.00204293	15	0.0485941
K15582	2.88209e-05	3.76581e-05	0.000116075	1.78222e-05	3.50451e-05	5.51843e-06	9.60461e-05	3.51486e-06	2.40843e-05	0.000173127	8.76017e-05	0.000137508	8.27066e-05	4.73847e-05	7.50456e-06	0.00011016	0.000154317	0.000158561	0.000245091	0.000102139	0.000213295	0.000181458	0.00204293	15	0.0485941
K15584	1.89068e-05	3.771e-06	2.08421e-05	2.08997e-06	6.56809e-06	1.59912e-06	1.48117e-05	3.23959e-06	1.16285e-06	2.18266e-05	1.6273e-05	9.38144e-05	4.77706e-05	1.56232e-05	1.93923e-06	3.63716e-05	1.73299e-05	1.63472e-05	9.02906e-05	8.2351e-05	9.9097e-05	5.92494e-05	0.00204293	15	0.0485941
K13004	0	0	2.01253e-07	0	1.46443e-07	0	8.51627e-06	0	1.49428e-06	5.89712e-06	2.11631e-07	1.29626e-05	4.49021e-06	5.45607e-07	0	6.56995e-06	1.06041e-05	1.11029e-05	1.53067e-06	3.15479e-05	9.95394e-06	6.08564e-06	0.00207497	15.5	0.0491721
K00050	0	2.02157e-07	2.39447e-07	4.05957e-07	7.45946e-07	0	2.02019e-06	0	4.99903e-06	2.70021e-06	4.85971e-05	1.17812e-06	2.53536e-06	1.02353e-05	0	6.21507e-07	2.10602e-05	1.71878e-05	2.86727e-06	2.21753e-05	8.33556e-06	2.45014e-05	0.00221282	15.5	0.0492122
K06191	1.21434e-05	0	9.20117e-06	0	1.21874e-06	2.03652e-06	2.313e-06	8.55234e-07	0	2.67605e-06	3.23239e-05	4.532e-05	2.36001e-05	6.11692e-06	0	2.18948e-05	5.61132e-06	5.00661e-06	4.42086e-05	4.76424e-05	4.57332e-05	5.09752e-05	0.00221282	15.5	0.0492122
K07706	2.92279e-07	1.94127e-07	1.48435e-07	0	5.72834e-07	0	4.16074e-06	0	1.07655e-06	6.27751e-06	1.7695e-05	2.05696e-07	0	1.78087e-05	3.83983e-07	1.12939e-06	1.22511e-05	1.48227e-05	1.59976e-05	1.68639e-05	1.49039e-05	6.87426e-05	0.00221282	15.5	0.0492122
K01261	6.94975e-07	0	0	0	0	0	4.28872e-07	0	0	0	0	5.60751e-07	1.89633e-06	1.50735e-06	0	9.73102e-07	2.31214e-06	3.77255e-06	2.02415e-06	3.84077e-06	2.27087e-06	5.35532e-05	0.00225535	17.5	0.0492122
K04767	0	0	0	1.47653e-06	0	0	2.39141e-07	0	0	4.43247e-06	2.42131e-05	0	3.12079e-07	1.17823e-05	0	0	5.28525e-06	1.94189e-06	2.81613e-06	2.70394e-06	2.62756e-06	4.68608e-05	0.00225535	17.5	0.0492122
K06039	3.71046e-06	3.52061e-07	1.00081e-05	0	0	1.69825e-06	2.75705e-06	0	1.16503e-06	2.76321e-06	4.05833e-06	4.10346e-05	2.39693e-05	2.07715e-05	1.24306e-06	1.32977e-05	2.07055e-07	2.37103e-06	4.65992e-05	3.90789e-05	5.11238e-05	1.54918e-05	0.00249366	16	0.0492122
K00897	4.5991e-07	1.52732e-07	2.20322e-06	3.06706e-07	1.29369e-05	2.4558e-07	2.41506e-06	0	0	1.00334e-05	1.32676e-06	1.77702e-05	1.12928e-05	4.04428e-06	7.3525e-06	3.3049e-06	6.99491e-07	4.40832e-07	6.24259e-06	3.15899e-05	7.72826e-05	1.29654e-05	0.00251216	16	0.0492122
K06214	1.14645e-05	1.36562e-06	1.53423e-05	0	5.15186e-07	4.80559e-07	5.99623e-06	0	4.94508e-07	1.17287e-06	3.83432e-05	4.75722e-05	2.18986e-05	2.21564e-05	5.27632e-07	2.543e-05	1.3183e-06	7.18862e-07	5.94097e-05	5.74995e-05	6.89265e-05	1.76659e-05	0.00251216	16	0.0492122
K08279	1.38995e-05	0	1.6066e-05	0	6.91892e-07	2.25886e-06	8.24518e-06	1.69394e-07	6.64122e-07	1.31264e-06	2.04464e-05	7.19718e-05	4.06999e-05	4.49073e-05	1.77152e-06	2.78928e-05	1.29834e-06	1.73777e-06	7.31452e-05	6.49612e-05	8.07875e-05	2.91428e-05	0.00251216	16	0.0492122
K10038	7.78602e-06	1.03427e-06	1.05993e-05	0	5.94281e-07	1.10868e-06	1.50258e-06	5.81985e-07	0	1.25083e-06	5.17445e-06	4.53001e-05	2.30332e-05	2.45656e-05	3.04319e-07	2.66991e-05	6.06991e-06	2.28139e-06	7.04324e-05	7.53914e-05	7.86679e-05	2.49848e-05	0.00251216	16	0.0492122
K13626	0	0	4.26028e-07	0	1.11892e-06	0	1.02963e-06	0	0	9.41428e-07	3.34302e-05	1.45117e-06	0	2.20005e-05	5.77487e-07	0	7.21585e-06	3.73328e-06	7.01884e-06	7.32543e-06	4.72317e-06	1.07141e-06	0.00251399	17	0.0492122
K00537	5.28344e-05	6.83209e-05	8.83539e-05	1.8779e-05	8.67377e-05	2.42251e-05	0.000169182	7.89742e-06	2.65841e-05	0.000147446	0.000340393	0.000140085	7.7326e-05	0.000432757	9.67097e-06	0.000170421	0.00010572	9.67678e-05	0.00025609	0.000253387	0.000214399	0.000134874	0.00251834	16	0.0492122
K00598	1.24419e-05	6.5681e-07	9.85422e-06	4.22057e-06	7.54791e-07	2.51003e-06	6.88004e-06	4.15786e-07	6.82694e-06	8.5918e-07	1.19925e-05	4.2453e-05	2.59361e-05	1.70356e-05	2.89885e-07	1.98277e-05	1.48169e-05	1.48474e-05	5.27609e-05	4.99525e-05	5.72324e-05	1.97248e-05	0.00251834	16	0.0492122
K00616	7.76315e-05	6.75926e-05	0.000149952	2.7443e-05	0.000145452	3.23702e-05	0.000135313	4.21361e-05	3.48858e-05	0.000212696	0.000243649	0.000178012	0.000147634	0.000342712	1.46599e-05	0.000162929	0.000121089	0.000129927	0.000184365	0.000210415	0.000254971	0.000197825	0.00251834	16	0.0492122
K00853	1.32861e-05	1.83171e-06	1.2439e-05	3.13059e-06	2.52595e-07	2.86509e-06	3.43211e-06	9.27635e-07	4.84915e-07	4.5114e-06	1.9903e-05	6.57567e-05	2.98179e-05	1.08226e-05	2.32828e-06	2.76098e-05	3.37518e-06	3.09777e-06	7.61938e-05	6.68808e-05	8.85569e-05	3.98431e-05	0.00251834	16	0.0492122
K01118	1.28953e-05	6.86461e-06	2.31702e-05	9.95296e-06	2.19003e-05	3.19455e-06	1.63714e-05	8.73169e-07	1.26924e-05	1.82448e-05	8.72214e-05	4.74578e-05	2.57447e-05	0.00020523	7.15568e-06	6.38399e-05	1.22698e-05	1.63537e-05	6.24764e-05	5.92684e-05	7.83778e-05	3.00068e-05	0.00251834	16	0.0492122
K01420	4.24546e-05	0.000104676	0.000128312	4.31565e-05	6.18565e-05	1.82609e-05	0.000163738	1.14752e-05	3.30213e-05	0.000239765	0.000402539	0.000149485	9.04626e-05	0.000259673	3.12213e-05	0.000142589	0.000161938	0.000159534	0.000233101	0.000225989	0.000190088	0.000116553	0.00251834	16	0.0492122
K01695	2.89818e-05	9.35616e-05	3.01483e-05	1.26394e-05	6.36091e-05	6.60805e-06	3.30198e-05	8.40192e-06	1.10216e-05	9.99013e-05	0.000252495	6.86329e-05	7.49561e-05	0.000331672	1.71228e-05	5.503e-05	4.42219e-05	4.76249e-05	6.88906e-05	8.61888e-05	8.9478e-05	9.98279e-05	0.00251834	16	0.0492122
K01956	8.50045e-05	0.00014972	0.000204812	0.000142155	0.000277127	8.42866e-05	0.000271963	0.00011086	5.50377e-05	0.00032693	0.000314441	0.000302665	0.000386431	0.000446896	4.98951e-05	0.000227414	0.000203543	0.000206562	0.000307619	0.00030169	0.000336406	0.000414186	0.00251834	16	0.0492122
K01995	3.89059e-05	8.23671e-05	6.81454e-05	7.41289e-05	4.71007e-05	1.9055e-05	0.000108444	1.09557e-05	5.76644e-05	7.89453e-05	0.000289688	0.000140778	9.63861e-05	0.000563978	2.06041e-05	9.39349e-05	9.72254e-05	7.955e-05	0.000106616	0.000170593	0.000140874	0.000107432	0.00251834	16	0.0492122
K02042	5.4173e-05	2.52036e-05	6.89749e-05	0.000196915	3.68793e-05	6.70185e-05	3.04851e-05	6.99171e-05	2.70852e-05	0.000149875	9.19416e-05	0.000222849	0.000346061	0.000100176	4.94074e-05	6.65879e-05	0.000148771	0.000134168	0.000109582	0.000174058	0.000263498	0.000269036	0.00251834	16	0.0492122
K02221	1.87569e-05	5.86531e-05	5.10976e-05	7.40792e-05	6.6596e-05	3.28182e-05	0.000106914	4.14432e-05	3.40677e-05	7.47847e-05	0.000159868	0.000134189	0.000164471	0.00028015	3.3366e-05	0.000108678	5.12875e-05	5.19099e-05	0.000113049	0.00019614	0.000146673	0.00012771	0.00251834	16	0.0492122
K02346	8.48857e-05	0.000149007	0.000267893	0.000150862	0.000273592	6.59553e-05	0.000251601	6.12124e-05	9.05083e-05	0.000397854	0.000453125	0.000234924	0.000321817	0.000348274	5.2557e-05	0.000223217	0.000284263	0.000273329	0.00028856	0.000330314	0.000308686	0.000296419	0.00251834	16	0.0492122
K02388	8.22387e-06	2.70252e-06	9.34566e-06	1.23591e-06	3.83536e-06	3.45565e-06	1.19916e-05	5.27287e-07	8.2461e-06	5.15756e-06	7.78127e-05	6.25637e-05	2.8394e-05	0.000175984	4.02033e-06	2.21679e-05	5.8739e-06	4.31285e-06	9.93342e-05	7.03051e-05	6.0043e-05	4.28815e-05	0.00251834	16	0.0492122
K03186	2.86281e-05	1.1166e-05	2.86442e-05	1.60431e-06	4.55437e-06	4.46333e-06	8.02446e-06	1.58762e-06	3.53307e-06	1.92586e-05	0.000112764	0.000145082	6.79512e-05	0.000256455	4.01963e-06	5.00277e-05	7.75369e-06	5.13956e-06	0.000119895	8.94e-05	0.000141095	9.71951e-05	0.00251834	16	0.0492122
K03657	0.000134278	0.000347321	0.000427995	0.0003067	0.00045224	0.000278872	0.000697008	0.000175421	0.000233426	0.000750217	0.000664832	0.00053434	0.000543279	0.000525668	9.84592e-05	0.000705436	0.000574112	0.000571288	0.000639589	0.000802671	0.000799175	0.000718408	0.00251834	16	0.0492122
K03750	1.59658e-05	6.68012e-05	4.35028e-05	1.88569e-05	4.1412e-05	1.14536e-05	3.43882e-05	2.62712e-05	1.64117e-05	6.81559e-05	0.000269787	0.000110254	0.000123357	0.000269861	1.14944e-05	9.12703e-05	3.04158e-05	3.11716e-05	0.000105968	9.2131e-05	0.000133604	0.000160097	0.00251834	16	0.0492122
K03805	9.97941e-06	3.27099e-05	2.24975e-05	2.53477e-06	2.27177e-05	2.52886e-06	3.09013e-06	4.1629e-06	5.06701e-06	1.20047e-05	0.000161139	4.94434e-05	5.62284e-05	0.000255649	7.44395e-06	3.46499e-05	4.50315e-06	6.4404e-06	6.09184e-05	6.02378e-05	6.28507e-05	3.67005e-05	0.00251834	16	0.0492122
K04769	4.41862e-06	4.66877e-06	2.42072e-05	2.33744e-05	1.13685e-05	1.43358e-06	5.23062e-05	7.6234e-07	7.29523e-06	9.72736e-05	3.28791e-05	2.61757e-05	2.27236e-05	7.93041e-06	8.94996e-06	6.27818e-05	9.24925e-05	9.48354e-05	3.15453e-05	4.1234e-05	6.723e-05	2.46871e-05	0.00251834	16	0.0492122
K05845	8.30009e-06	3.02448e-06	1.50287e-05	1.65802e-06	9.32284e-07	3.53419e-06	8.58034e-06	2.24168e-06	8.37026e-06	6.88817e-07	1.29407e-05	6.86526e-05	3.13531e-05	3.37229e-05	2.96096e-06	2.66556e-05	2.42048e-05	2.05845e-05	7.15309e-05	6.83181e-05	8.22573e-05	2.90702e-05	0.00251834	16	0.0492122
K06206	3.16395e-05	7.78629e-05	4.75307e-05	3.10916e-05	3.87008e-05	4.98328e-06	7.22063e-05	3.49383e-06	2.30227e-05	8.71963e-05	8.57558e-05	0.000103756	6.1098e-05	0.000280536	9.52962e-06	0.000104462	7.14693e-05	5.95701e-05	0.000109913	9.72009e-05	0.000121653	4.56686e-05	0.00251834	16	0.0492122
K06382	4.6972e-06	1.12455e-05	3.30505e-05	3.66503e-05	1.63139e-05	7.22554e-06	6.20863e-05	4.10346e-06	1.31326e-05	0.000175472	6.57629e-05	3.236e-05	2.30502e-05	3.08532e-05	1.42105e-05	7.0835e-05	0.000138251	0.000137264	3.83102e-05	4.90008e-05	8.39227e-05	3.8219e-05	0.00251834	16	0.0492122
K06395	4.17843e-06	2.34029e-06	9.61353e-06	1.95703e-06	6.21758e-06	3.07129e-06	3.02242e-05	7.4614e-07	4.15963e-06	6.92615e-05	1.91484e-05	1.5753e-05	9.34669e-06	3.08885e-06	5.45821e-06	1.48349e-05	4.09669e-05	5.07397e-05	1.8858e-05	2.88668e-05	4.59735e-05	1.42428e-05	0.00251834	16	0.0492122
K06408	1.07589e-06	3.62136e-06	1.28574e-05	2.65912e-05	4.07996e-06	2.0422e-06	3.49928e-05	1.42598e-06	7.58248e-06	8.76416e-05	3.87395e-05	2.25548e-05	2.02341e-05	1.7059e-05	3.66256e-06	3.75026e-05	5.68559e-05	6.02161e-05	1.46187e-05	3.1392e-05	3.52706e-05	2.48449e-05	0.00251834	16	0.0492122
K07039	9.86776e-06	4.82422e-05	2.53898e-05	6.92488e-06	4.77849e-05	3.74865e-06	4.58525e-06	9.16407e-06	3.63123e-06	2.24776e-05	0.000148505	6.0492e-05	7.64521e-05	0.000199085	8.46322e-06	4.06083e-05	1.03465e-05	1.0658e-05	6.40556e-05	5.79858e-05	6.84022e-05	6.38634e-05	0.00251834	16	0.0492122
K07047	6.03945e-05	8.64808e-05	0.000184575	0.000295452	0.00010337	0.00010251	0.000121522	0.000166984	0.000106622	0.000322649	0.000393281	0.000326516	0.000508082	0.000196095	8.10059e-05	0.000165158	0.000268805	0.00027224	0.000355925	0.000167686	0.000324564	0.000341257	0.00251834	16	0.0492122
K07285	2.91511e-05	3.75623e-06	2.85519e-05	1.66998e-06	3.35695e-06	1.58048e-06	4.94506e-06	2.87415e-07	1.27204e-06	3.01702e-06	0.000105808	0.000151809	7.37253e-05	4.0175e-05	1.73529e-06	6.68449e-05	4.91221e-06	4.88127e-06	0.000138353	0.000137235	0.000156301	4.70413e-05	0.00251834	16	0.0492122
K07483	5.19793e-05	8.09784e-05	0.000144351	2.62215e-05	0.000183511	5.75553e-05	0.000195488	2.82166e-05	9.36187e-05	9.41366e-05	0.000194927	0.000231917	0.000121342	0.000474895	1.40805e-05	0.000362636	0.000220066	0.000201617	0.000852176	0.000305136	0.000324133	0.000290313	0.00251834	16	0.0492122
K07639	7.92655e-06	1.53155e-06	1.25906e-05	3.84443e-07	4.40005e-07	5.38691e-07	1.73377e-06	3.23176e-07	3.16759e-07	1.00172e-06	4.54786e-05	4.45695e-05	2.13803e-05	5.53274e-05	6.75952e-07	2.40473e-05	1.23851e-06	5.52563e-07	5.43985e-05	5.08404e-05	6.14725e-05	3.19969e-05	0.00251834	16	0.0492122
K07709	7.98968e-06	1.80899e-06	1.2271e-05	5.01749e-06	7.28069e-07	1.74603e-06	1.67803e-06	3.81967e-07	4.49259e-07	2.31184e-06	3.41543e-06	3.91985e-05	1.58209e-05	1.02691e-05	1.82205e-06	2.51741e-05	4.61592e-06	3.07381e-06	6.82751e-05	6.32875e-05	5.92842e-05	3.11279e-05	0.00251834	16	0.0492122
K07710	8.40508e-06	1.36735e-06	7.77408e-06	2.15225e-06	1.05251e-06	4.38737e-07	4.82374e-06	0	4.51472e-07	8.82085e-06	2.33229e-06	3.66782e-05	2.47732e-05	2.04446e-06	1.81e-06	2.43883e-05	4.92286e-06	4.1182e-06	1.87564e-05	4.80449e-05	3.65382e-05	2.59193e-05	0.00251834	16	0.0492122
K08369	1.01067e-05	1.72969e-05	4.10869e-05	3.83601e-06	1.416e-05	4.08238e-06	1.16125e-05	1.17528e-06	1.39739e-06	3.52879e-05	6.87233e-05	0.000132201	5.09335e-05	3.69008e-05	7.92433e-06	3.37363e-05	1.12449e-05	1.03848e-05	0.000110783	5.94408e-05	0.000146939	0.00015739	0.00251834	16	0.0492122
K08722	1.35238e-05	2.3441e-06	2.28871e-05	1.55635e-05	5.88083e-06	7.79646e-06	6.53613e-06	1.41081e-06	2.60085e-06	1.59053e-05	6.03269e-06	4.73149e-05	1.61218e-05	1.33401e-05	5.23959e-06	3.39455e-05	2.66599e-05	3.25694e-05	6.78192e-05	6.56974e-05	7.06045e-05	2.35352e-05	0.00251834	16	0.0492122
K09774	2.29597e-05	3.74999e-05	3.39599e-05	3.59121e-06	3.585e-05	5.01452e-06	1.0452e-05	7.93942e-06	3.16843e-06	3.28135e-05	0.000212909	0.000101534	5.50061e-05	0.000299059	1.03609e-05	4.71321e-05	1.13746e-05	1.31308e-05	8.26626e-05	7.07161e-05	0.000102371	0.000105286	0.00251834	16	0.0492122
K09972	1.54553e-05	4.92608e-07	1.78413e-05	1.28345e-06	1.13219e-06	3.54298e-06	2.01799e-06	9.55241e-07	8.0043e-07	1.92159e-06	8.87932e-06	8.4538e-05	4.2382e-05	2.26783e-05	2.25664e-06	4.89754e-05	2.20033e-06	2.97609e-06	9.09979e-05	8.89901e-05	0.000107247	1.55143e-05	0.00251834	16	0.0492122
K10012	1.43562e-05	1.11186e-05	3.32281e-05	3.88007e-06	9.26086e-06	4.51416e-06	1.72104e-05	2.37578e-06	2.3325e-06	3.77653e-05	3.2671e-06	0.000101761	3.55649e-05	1.4894e-05	4.53731e-06	3.91757e-05	1.98603e-05	2.8507e-05	7.47936e-05	7.32265e-05	0.000108042	0.000100159	0.00251834	16	0.0492122
K11179	1.43961e-05	5.66413e-06	1.1487e-05	2.3537e-06	3.02362e-06	2.58906e-07	3.8064e-06	5.43637e-07	1.15524e-06	5.1536e-06	4.92556e-05	3.17346e-05	1.92328e-05	0.00017287	2.05628e-06	1.75464e-05	3.46636e-06	5.58873e-06	5.11959e-05	4.80038e-05	5.39204e-05	2.54752e-05	0.00251834	16	0.0492122
K11184	2.10888e-06	1.44427e-06	1.09293e-05	5.77619e-06	1.08501e-06	6.16079e-06	3.42658e-05	1.62633e-06	4.77721e-06	7.17038e-05	2.56591e-05	1.73523e-05	1.42502e-05	8.20241e-06	4.264e-06	1.43161e-05	5.2568e-05	5.88581e-05	8.65662e-06	1.77063e-05	2.97441e-05	1.90161e-05	0.00251834	16	0.0492122
K11903	7.29989e-06	2.40134e-07	1.1957e-05	4.00153e-06	3.42888e-06	1.00461e-06	3.32361e-06	1.02455e-06	3.97322e-07	1.96187e-06	0.000186008	3.86814e-05	2.61797e-05	3.74728e-05	8.60488e-07	1.29318e-05	4.5886e-06	6.08579e-06	6.42764e-05	3.84554e-05	6.18494e-05	2.54117e-05	0.00251834	16	0.0492122
K14742	1.6925e-05	3.39247e-05	2.95204e-05	1.21257e-05	3.35263e-05	4.52661e-06	1.50045e-05	6.71123e-06	9.0199e-06	2.48342e-05	0.000167071	5.06373e-05	6.78451e-05	0.000274419	9.33656e-06	3.54409e-05	2.04022e-05	1.62546e-05	6.37342e-05	6.37947e-05	7.53931e-05	5.62086e-05	0.00251834	16	0.0492122
K14977	9.31054e-06	6.31845e-07	1.50191e-05	2.22889e-06	1.8194e-06	1.45283e-06	7.67809e-06	2.07023e-06	5.20732e-07	1.08198e-05	2.10366e-06	5.09101e-05	2.25585e-05	2.03373e-05	3.66399e-06	2.61741e-05	2.96999e-06	7.09152e-06	6.98769e-05	6.76304e-05	7.96402e-05	8.41348e-06	0.00251834	16	0.0492122
K15547	1.89484e-05	1.68637e-06	1.82245e-05	3.26528e-06	2.09388e-06	2.29495e-06	7.82304e-06	6.15168e-07	1.00492e-06	2.54237e-06	3.92259e-05	7.12412e-05	3.4706e-05	6.57615e-05	2.57336e-06	3.26501e-05	3.07192e-06	2.7713e-06	7.90764e-05	7.39416e-05	9.25688e-05	3.79192e-05	0.00251834	16	0.0492122
K15724	1.13481e-05	2.23624e-05	1.01648e-05	2.69599e-06	2.59646e-05	2.78258e-06	7.58949e-06	2.80641e-06	5.1296e-07	1.50387e-05	0.000223344	6.48005e-05	5.0617e-05	0.00024523	9.60336e-06	3.10096e-05	5.45128e-06	5.10951e-06	6.22371e-05	5.62348e-05	7.28668e-05	4.83387e-05	0.00251834	16	0.0492122
K15772	6.47139e-06	2.9342e-06	1.32843e-05	5.89569e-07	2.823e-06	1.67177e-06	4.98525e-05	2.9585e-06	1.44647e-05	7.45666e-05	1.77157e-05	1.39089e-05	5.36846e-06	1.27477e-05	6.2977e-06	5.50121e-05	6.06443e-05	5.25969e-05	2.28379e-05	3.98518e-05	8.0285e-05	9.93914e-05	0.00251834	16	0.0492122
K16169	3.25461e-06	7.9785e-06	8.494e-06	1.84159e-07	4.66819e-06	1.03219e-06	1.39471e-06	6.19242e-07	0	1.24761e-05	5.16933e-05	2.7111e-05	5.8055e-06	9.92779e-06	2.21956e-06	7.33048e-06	2.54177e-06	2.0405e-06	1.16579e-05	9.01413e-06	4.07142e-05	5.3458e-05	0.00251834	16	0.0492122
K16786	5.61658e-05	8.16283e-05	0.000114861	4.49926e-05	4.01008e-05	2.27835e-05	9.4633e-05	1.61749e-05	3.83973e-05	0.000281467	0.00010278	0.000151532	6.88902e-05	5.02589e-05	1.86622e-05	0.000148865	0.0001773	0.000174208	0.00028631	0.000177197	0.000271211	0.00017529	0.00251834	16	0.0492122
Unknown	0.843114	0.74639	0.656312	0.816914	0.647673	0.840169	0.630463	0.849852	0.865846	0.60121	0.489563	0.584887	0.601218	0.428577	0.881366	0.64642	0.709832	0.715202	0.558923	0.541777	0.535324	0.519328	0.00251834	16	0.0492122
K11003	1.3058e-07	0	0	0	0	0	0	0	0	0	0	0	3.30804e-07	2.98924e-05	0	6.59188e-07	1.51755e-07	2.48253e-07	1.05448e-06	2.99912e-07	1.26232e-06	2.36295e-06	0.00279275	20	0.0495995
K00676	0	4.37297e-07	8.50998e-07	0	0	0	1.00381e-06	0	0	8.00846e-06	1.77067e-05	0	0	3.44705e-06	0	4.66229e-06	2.49325e-06	6.05117e-06	1.20472e-05	9.07644e-06	7.47265e-06	1.54155e-06	0.00283314	18	0.0495995
K01220	6.44822e-07	0	0	0	0	0	6.08559e-07	0	5.30785e-07	2.60676e-06	0	4.42859e-06	2.635e-06	0	0	1.19675e-06	4.28699e-06	1.34948e-06	4.24508e-06	3.58403e-06	1.34974e-05	2.94567e-05	0.00283314	18	0.0495995
K11533	2.02748e-08	0	0	1.06954e-07	0	3.23572e-08	0	1.12387e-08	5.19372e-07	1.11164e-06	1.79969e-05	1.05002e-06	1.29227e-07	0	4.83619e-08	0	2.48249e-06	1.90761e-06	6.69885e-06	3.53943e-06	8.2676e-06	4.91758e-05	0.00284298	17	0.0495995
K00624	0	0	0	0	0	0	0	0	0	0	0	2.94441e-07	0	4.41907e-06	0	2.55249e-06	1.32436e-06	1.08472e-06	1.37443e-06	4.68343e-07	7.71072e-06	0	0.00297914	22.5	0.0495995
K01423	0	0	0	0	0	0	0	0	0	0	7.86379e-06	0	5.73982e-07	3.26851e-06	0	0	2.81156e-08	0	1.40974e-07	1.31461e-06	4.81144e-07	6.06781e-06	0.00297914	22.5	0.0495995
K04789	0	0	0	0	0	0	0	0	0	4.94478e-08	0	1.00134e-07	0	0	0	0	6.66947e-08	3.63683e-08	5.75085e-07	1.09624e-08	2.83753e-07	3.76566e-06	0.00297914	22.5	0.0495995
K07654	0	0	0	0	0	0	0	0	0	0	0	4.6284e-06	5.18235e-06	1.46998e-06	0	0	0	1.1436e-06	1.98887e-06	1.31034e-06	2.57996e-06	1.84182e-05	0.00297914	22.5	0.0495995
K08170	0	0	0	0	0	0	0	0	0	0	5.60374e-05	4.91832e-07	2.7721e-07	3.50133e-07	0	0	0	0	1.80631e-06	1.70068e-07	6.13032e-08	1.36497e-06	0.00297914	22.5	0.0495995
K09819	0	0	0	0	0	0	0	0	0	0	2.29972e-06	3.30969e-07	0	0	0	0	1.83015e-07	1.49696e-07	3.44602e-06	3.5573e-07	2.30258e-06	2.5027e-06	0.00297914	22.5	0.0495995
K09982	0	0	0	0	0	0	0	0	0	0	0	5.53404e-06	0	0	0	6.9877e-06	2.84099e-06	4.18278e-06	2.72631e-06	2.05264e-05	1.20753e-06	1.96855e-06	0.00297914	22.5	0.0495995
K15975	0	0	0	0	0	0	0	0	0	0	8.26783e-05	0	4.39121e-07	3.26221e-05	0	0	1.53663e-07	0	1.37088e-06	6.01047e-07	1.20207e-06	3.01405e-05	0.00297914	22.5	0.0495995
K16957	0	0	0	0	0	0	0	0	0	1.97611e-06	1.40924e-05	0	0	0	0	0	1.3197e-05	1.26223e-05	1.32132e-06	4.45418e-07	8.30589e-06	1.21182e-06	0.00297914	22.5	0.0495995
K16959	0	0	0	0	0	0	0	0	0	6.87888e-07	1.15364e-05	0	0	0	0	0	1.21647e-05	1.02873e-05	9.19535e-07	3.07285e-07	6.75597e-06	1.11175e-06	0.00297914	22.5	0.0495995
K17315	0	0	0	0	0	0	0	0	0	0	0	1.99632e-07	4.25928e-07	1.59254e-05	0	0	1.14438e-07	0	3.77532e-07	1.73064e-06	9.22787e-07	5.35954e-06	0.00297914	22.5	0.0495995
K06127	0	2.01016e-06	5.291e-07	2.01832e-06	7.70009e-07	5.38691e-07	0	0	1.10866e-06	8.76502e-07	0	0	0	0	0	0	0	0	0	0	0	0	0.00301928	24	0.0495995
K12543	1.9444e-06	1.72737e-07	5.09019e-06	2.43069e-06	0	0	3.19311e-06	0	9.12434e-07	5.60238e-07	0.000210569	1.48508e-05	4.47842e-06	0.000254123	9.3442e-07	3.29379e-06	2.75759e-06	3.96184e-06	4.79084e-06	5.0686e-06	6.99981e-06	3.37731e-06	0.00306265	17	0.0495995
K06140	7.76811e-06	2.43034e-06	9.81731e-06	1.22235e-06	1.39388e-06	2.43787e-06	3.6239e-06	0	0	1.58666e-06	0.000140232	5.83604e-05	2.64044e-05	0.000277388	1.606e-06	2.21079e-05	3.74513e-06	2.0422e-06	5.90484e-05	4.98175e-05	6.42932e-05	2.0686e-05	0.00308438	17	0.0495995
K00003	5.51198e-05	8.60323e-05	8.63191e-05	0.000145726	8.04372e-05	5.47914e-05	0.000103756	8.78068e-05	3.18192e-05	0.000319827	0.000349202	0.000176267	0.000230939	0.000373166	4.76176e-05	8.82786e-05	0.000205332	0.000192293	6.29003e-05	0.000127917	0.000176158	0.000270916	0.00309164	17	0.0495995
K00116	1.14169e-05	1.38262e-06	1.63847e-05	9.11738e-07	1.04351e-06	1.53202e-06	7.04759e-06	4.47089e-07	1.75285e-06	2.68253e-06	0.000168996	5.95907e-05	3.26002e-05	0.000333949	2.40462e-06	1.98137e-05	1.79886e-06	8.31449e-07	6.55859e-05	6.00654e-05	7.81552e-05	4.36802e-05	0.00309164	17	0.0495995
K00275	8.0725e-06	9.48476e-07	1.08423e-05	2.67002e-06	2.01034e-05	9.15038e-07	1.34657e-05	3.10306e-07	1.25546e-06	5.81474e-06	0.000228247	4.18137e-05	2.07559e-05	0.000254271	3.96705e-06	1.82604e-05	4.46362e-06	4.10153e-06	5.65793e-05	5.05166e-05	5.99419e-05	4.59682e-05	0.00309164	17	0.0495995
K00557	2.16446e-05	2.0881e-06	2.36283e-05	1.36388e-06	1.04067e-06	8.19046e-07	1.05549e-05	8.59895e-07	7.49173e-07	3.28808e-06	3.04314e-05	7.57084e-05	4.13731e-05	0.000198655	1.39887e-06	3.77465e-05	1.59776e-06	8.71253e-07	8.79902e-05	7.88547e-05	9.29731e-05	3.27585e-05	0.00309164	17	0.0495995
K00563	3.70655e-05	6.27595e-05	0.000102558	9.28694e-05	5.87339e-05	4.45598e-05	0.00011507	5.97962e-05	3.23615e-05	8.31106e-05	0.000122074	0.000162056	0.000175938	0.000282853	2.72392e-05	0.000102662	9.91874e-05	9.65494e-05	0.000244837	0.000287678	0.000194489	0.000172157	0.00309164	17	0.0495995
K00647	2.2211e-05	8.25963e-06	2.67402e-05	7.67042e-06	2.2234e-05	2.87191e-06	1.62548e-05	8.5277e-06	2.80058e-06	1.3386e-05	0.000355824	9.10831e-05	7.21171e-05	0.000431103	8.33214e-06	3.54451e-05	1.04085e-05	1.03697e-05	7.38157e-05	7.14394e-05	9.36615e-05	5.0284e-05	0.00309164	17	0.0495995
K00856	1.78733e-06	6.63204e-06	1.80019e-05	5.05533e-06	3.59274e-05	3.36358e-06	2.60446e-05	7.19526e-06	1.33319e-05	8.27343e-05	0.00016136	2.41858e-05	6.1378e-05	4.78336e-05	1.02911e-05	2.75063e-05	4.00159e-05	4.02813e-05	5.62048e-06	2.25347e-05	2.30539e-05	4.35175e-05	0.00309164	17	0.0495995
K01042	1.93748e-05	4.96062e-05	5.04781e-05	3.04839e-05	5.20961e-05	2.83188e-05	0.00013639	9.60537e-06	3.163e-05	0.000132747	0.000144156	0.000123855	5.51647e-05	8.83663e-05	4.09983e-06	0.000128583	6.2204e-05	5.73686e-05	0.0001472	0.000229089	0.00015352	8.20285e-05	0.00309164	17	0.0495995
K01476	4.06154e-07	5.5968e-07	5.27072e-06	5.5616e-07	6.56182e-06	4.45318e-07	2.20362e-05	4.65975e-07	3.06813e-06	6.09723e-05	0.00014564	5.85138e-06	5.15468e-06	2.18632e-05	9.87325e-07	1.57383e-05	6.81037e-06	9.90409e-06	1.21087e-05	9.43963e-06	1.70166e-05	7.20699e-06	0.00309164	17	0.0495995
K01582	2.24999e-05	6.06442e-06	4.1633e-05	2.94012e-06	5.79372e-06	1.66493e-06	1.39253e-05	2.0293e-06	4.46955e-06	1.3975e-05	2.2074e-05	0.00013303	5.39549e-05	2.40613e-05	4.44407e-06	8.00204e-05	7.48445e-06	8.49827e-06	0.000163064	0.000144143	0.000187465	4.86652e-05	0.00309164	17	0.0495995
K01777	6.31563e-06	4.52973e-06	6.66124e-06	1.24143e-06	2.73829e-06	4.05923e-06	3.0338e-05	1.6809e-06	7.19038e-06	7.33578e-05	4.14859e-05	7.78124e-06	4.48088e-06	2.25397e-05	2.24459e-06	2.53753e-05	5.5268e-05	5.28204e-05	1.80718e-05	3.24856e-05	3.24698e-05	1.90754e-05	0.00309164	17	0.0495995
K01807	1.38436e-05	2.64345e-05	2.06554e-05	3.33861e-06	3.25802e-05	5.0828e-06	1.05334e-05	4.40894e-06	9.34503e-07	1.83529e-05	0.000188694	5.22062e-05	6.15362e-05	0.000310949	1.0776e-05	3.31468e-05	6.98601e-06	8.30626e-06	7.39813e-05	6.95392e-05	8.19786e-05	0.000137171	0.00309164	17	0.0495995
K01992	0.000183982	0.000296272	0.000633846	0.000347824	0.000857976	0.000196757	0.000710202	0.000222087	0.000218313	0.000979474	0.00139754	0.00060851	0.000780364	0.00135853	9.16067e-05	0.00085173	0.000898815	0.000876385	0.000746352	0.000675913	0.00102945	0.000977761	0.00309164	17	0.0495995
K02027	4.49854e-05	5.44136e-05	9.19192e-05	2.86352e-05	4.66984e-05	1.95461e-05	0.000202133	1.3698e-05	0.000108138	0.000333121	9.93481e-05	0.000138989	0.000101604	8.84167e-05	1.65225e-05	0.000204148	0.000534937	0.000543888	0.000268441	0.000202266	0.000318716	0.000196876	0.00309164	17	0.0495995
K02073	0.000101445	0.000209305	0.000264722	0.000138359	0.00021834	9.29577e-05	0.000237227	8.74668e-05	6.21125e-05	0.00028004	0.000440077	0.000374256	0.000446234	0.000473014	6.23107e-05	0.000260664	0.000159349	0.000146959	0.000404061	0.000459637	0.00040775	0.000411872	0.00309164	17	0.0495995
K02340	5.55314e-05	0.000167183	0.00019075	0.000108274	0.000230922	5.15506e-05	0.000249808	5.213e-05	8.0323e-05	0.000313452	0.000310667	0.000225144	0.000269676	0.000391797	4.59441e-05	0.000224961	0.000193097	0.000194444	0.000296549	0.000286925	0.000324061	0.000282977	0.00309164	17	0.0495995
K02372	4.25003e-05	0.000121441	7.13553e-05	3.13792e-05	9.03515e-05	1.76441e-05	0.00013361	2.11945e-05	3.89575e-05	0.000196977	0.00023649	0.000139058	9.91707e-05	0.000206978	1.60266e-05	0.000147936	0.000106933	9.72217e-05	0.000110769	0.000178596	0.00015346	0.000186574	0.00309164	17	0.0495995
K02392	1.46461e-05	2.89054e-06	2.64994e-05	3.95306e-06	1.19989e-05	4.30603e-06	1.6696e-05	8.6849e-07	7.2408e-06	9.46354e-06	0.000188299	6.07765e-05	4.00168e-05	0.000224113	2.97874e-06	2.52378e-05	1.54186e-05	1.42717e-05	0.000126447	8.81068e-05	8.01683e-05	4.99954e-05	0.00309164	17	0.0495995
K03592	2.8954e-05	2.73591e-05	9.74693e-05	1.44222e-05	4.21325e-05	1.13782e-05	5.89068e-05	1.01607e-05	1.48915e-05	5.78811e-05	0.000221202	0.000115956	9.50215e-05	0.00034499	9.77765e-06	0.000131785	5.28194e-05	5.42661e-05	0.000269553	0.000119723	0.000185742	7.51715e-05	0.00309164	17	0.0495995
K03608	1.73824e-05	3.1182e-05	3.49752e-05	8.86739e-06	2.37231e-05	1.12113e-05	7.8991e-05	1.53292e-06	1.24492e-05	6.92879e-05	0.000157713	5.71716e-05	2.24786e-05	0.000149954	5.88234e-06	8.90026e-05	5.01394e-05	4.65738e-05	9.16523e-05	0.000168021	0.000114361	5.16312e-05	0.00309164	17	0.0495995
K03621	5.26752e-05	0.000101132	0.000113808	9.71429e-05	9.74515e-05	5.55588e-05	0.000171741	4.09516e-05	5.44393e-05	0.000249867	0.000209823	0.000172442	0.000190004	0.000389153	3.58053e-05	0.000118256	0.000173966	0.00015161	8.38156e-05	0.000202098	0.00016388	0.000253371	0.00309164	17	0.0495995
K03666	2.13947e-05	3.535e-05	2.90276e-05	6.97594e-06	1.92095e-05	4.32435e-06	2.24567e-05	8.89824e-06	3.34422e-06	4.44543e-05	0.000173209	6.62291e-05	7.18286e-05	0.000252359	1.67285e-06	7.1737e-05	2.23209e-05	1.83094e-05	8.04115e-05	6.71039e-05	0.000110564	4.8104e-05	0.00309164	17	0.0495995
K03710	9.06635e-05	0.000116234	0.000164818	0.000143279	0.000176896	9.13809e-05	0.000270589	0.000108217	8.75717e-05	0.0003244	0.000236277	0.000496079	0.000723415	0.000122053	5.29691e-05	0.000297796	0.000245723	0.00022711	0.00020548	0.000509869	0.00036857	0.000498312	0.00309164	17	0.0495995
K03752	1.19393e-05	2.10965e-05	1.77272e-05	2.48903e-06	1.45035e-05	9.70759e-07	1.16462e-05	3.63243e-06	2.04619e-06	2.15956e-05	0.000172281	5.17998e-05	4.64183e-05	0.000140042	4.816e-06	4.14388e-05	2.85533e-06	3.02568e-06	7.72475e-05	7.69314e-05	9.66968e-05	4.8928e-05	0.00309164	17	0.0495995
K03789	5.55562e-05	0.000121594	0.000108904	3.27726e-05	9.33656e-05	2.1871e-05	0.000162508	2.16896e-05	5.55718e-05	0.000187927	0.000253609	0.000141997	9.75565e-05	0.000352754	1.27279e-05	0.000174976	0.000116328	0.00011739	0.000287218	0.000244083	0.000209532	0.000184607	0.00309164	17	0.0495995
K03803	1.28593e-05	2.80293e-05	3.44048e-05	3.36472e-06	5.08066e-05	5.25433e-06	3.43655e-05	1.51116e-06	1.3131e-05	3.87307e-05	3.92614e-05	8.47798e-05	3.33701e-05	0.00021147	6.24469e-06	5.90955e-05	2.15691e-05	3.54232e-05	6.63476e-05	7.85571e-05	8.58326e-05	4.46767e-05	0.00309164	17	0.0495995
K05396	1.30738e-05	5.92168e-06	2.42021e-05	1.86184e-05	3.51888e-05	4.25052e-06	2.53161e-05	2.84011e-06	1.25729e-05	1.67816e-05	4.97617e-05	6.29499e-05	3.21923e-05	5.32803e-05	4.0632e-07	4.90719e-05	3.88569e-05	3.50375e-05	6.00411e-05	5.73812e-05	0.000104812	2.49008e-05	0.00309164	17	0.0495995
K05817	1.04557e-05	1.61213e-06	1.02075e-05	2.49027e-07	2.56516e-06	5.98189e-07	1.16179e-06	4.18682e-07	0	1.45996e-06	5.51015e-05	4.66469e-05	2.03243e-05	1.46011e-05	1.75142e-06	2.45091e-05	1.60452e-06	1.43172e-06	7.31262e-05	6.8522e-05	7.77024e-05	3.58276e-06	0.00309164	17	0.0495995
K06383	5.43211e-06	8.39813e-06	2.14991e-05	1.30762e-05	9.59994e-06	3.7007e-06	5.52975e-05	3.0555e-06	1.24235e-05	9.77732e-05	3.08503e-05	2.0781e-05	1.80561e-05	1.84884e-05	6.6913e-06	4.30347e-05	9.16877e-05	9.29541e-05	2.44075e-05	2.86053e-05	5.73574e-05	2.20079e-05	0.00309164	17	0.0495995
K06385	7.12646e-06	4.9676e-06	2.25293e-05	2.0073e-05	1.13681e-05	2.39559e-06	4.9702e-05	1.37902e-06	7.19253e-06	9.74623e-05	4.12457e-05	2.27851e-05	1.89188e-05	1.87667e-05	9.84372e-06	4.47226e-05	0.000100777	0.00010583	2.19896e-05	3.03816e-05	5.39546e-05	2.70794e-05	0.00309164	17	0.0495995
K06438	7.33007e-06	5.7348e-06	2.11852e-05	1.06821e-05	1.04752e-05	1.66857e-06	3.83637e-05	1.29531e-06	1.03562e-05	7.75179e-05	3.03478e-05	1.91117e-05	1.50007e-05	1.48974e-05	9.76581e-06	3.43378e-05	9.02681e-05	8.32514e-05	2.91681e-05	3.54189e-05	6.05005e-05	1.64177e-05	0.00309164	17	0.0495995
K06901	0.000118768	0.000250912	0.00035651	0.000111181	0.000269933	0.000104187	0.000474439	6.96785e-05	0.000106404	0.000438379	0.000347675	0.000558085	0.000498019	0.000554732	4.26245e-05	0.000434665	0.000278159	0.00028384	0.00060819	0.000549279	0.000576458	0.000558408	0.00309164	17	0.0495995
K07132	8.60315e-05	9.03677e-05	0.000123811	3.41669e-06	5.98465e-05	1.28195e-05	4.15281e-05	8.61208e-06	2.34596e-06	8.88622e-06	4.69331e-07	3.0047e-07	6.77127e-06	6.04992e-07	4.90607e-05	2.89695e-05	3.16872e-06	4.02827e-06	1.81186e-07	0	9.59187e-07	8.12201e-07	0.00309164	17	0.0495995
K07146	1.05244e-05	5.37476e-07	1.15859e-05	7.11001e-07	4.0688e-07	1.89766e-07	2.13146e-06	2.98846e-07	2.9564e-06	2.02958e-06	0.000248591	5.85152e-05	2.67379e-05	9.60272e-05	4.16709e-07	2.17856e-05	2.80092e-06	1.98919e-06	6.36398e-05	6.42363e-05	7.46032e-05	8.53021e-05	0.00309164	17	0.0495995
K07220	2.19591e-05	2.95523e-05	5.06899e-05	8.8229e-05	3.28537e-05	4.57157e-05	2.77092e-05	4.6336e-05	2.45015e-05	8.38946e-05	0.000203973	0.000136487	0.000141867	0.000358677	2.43951e-05	6.11912e-05	7.26359e-05	7.34517e-05	4.47856e-05	6.77285e-05	9.96976e-05	0.000154496	0.00309164	17	0.0495995
K07300	7.58479e-06	1.5876e-06	1.94954e-05	9.09254e-07	1.33689e-06	1.12827e-06	1.15693e-05	9.91709e-07	7.67163e-06	9.48946e-06	4.61215e-05	7.68628e-05	2.90599e-05	4.72664e-05	9.93017e-07	5.44673e-05	4.54387e-06	6.54458e-06	8.18556e-05	7.38553e-05	9.54224e-05	2.75209e-05	0.00309164	17	0.0495995
K07397	3.45062e-05	4.56788e-05	2.1721e-05	3.06456e-06	9.00885e-06	1.81974e-06	1.01168e-05	3.57802e-06	2.70167e-06	4.46164e-05	0.000185362	5.39401e-05	5.63025e-05	0.000287227	4.63631e-06	4.23345e-05	4.49858e-06	4.33893e-06	6.0377e-05	5.52756e-05	7.30201e-05	5.12047e-05	0.00309164	17	0.0495995
K08224	9.72632e-06	2.19806e-06	1.12421e-05	1.98954e-06	1.01456e-06	7.99016e-07	9.90015e-06	4.19433e-07	3.28884e-07	7.11128e-06	0.000185163	5.33296e-05	2.64227e-05	0.000203692	3.50913e-07	1.93806e-05	5.20873e-06	6.56345e-06	5.5647e-05	5.29463e-05	5.99268e-05	2.63643e-05	0.00309164	17	0.0495995
K09024	1.19772e-05	2.91947e-06	1.05205e-05	1.33124e-06	5.07878e-07	1.42123e-06	9.66102e-07	9.32569e-07	2.55934e-06	2.89059e-06	6.60697e-05	5.57573e-05	2.95612e-05	0.000160639	0	1.61105e-05	2.5992e-06	3.48664e-06	5.00079e-05	4.71973e-05	5.83531e-05	2.1932e-05	0.00309164	17	0.0495995
K09781	1.00158e-05	1.76491e-06	1.11491e-05	5.45255e-07	1.18345e-06	1.74635e-06	1.96381e-06	1.1459e-07	1.12315e-06	1.95351e-06	0.000153451	5.13554e-05	3.17954e-05	3.61408e-05	1.67773e-06	1.93189e-05	1.83643e-06	1.17555e-06	5.88925e-05	5.14749e-05	6.58705e-05	4.36314e-05	0.00309164	17	0.0495995
K10440	5.56788e-05	6.13864e-05	7.95372e-05	3.2098e-05	2.74746e-05	1.34251e-05	0.000145049	8.87825e-06	4.23775e-05	0.000265776	5.44388e-05	0.000186582	0.000103632	3.69106e-05	1.5338e-05	0.000152757	0.000214246	0.000234682	0.000147096	0.000246387	0.00024182	0.00015411	0.00309164	17	0.0495995
K10804	1.08963e-05	5.49645e-06	2.24255e-05	3.80932e-07	1.08997e-06	1.52506e-06	5.32926e-06	6.40449e-07	1.25546e-06	4.06788e-06	0.000189924	5.65329e-05	2.38493e-05	0.000200748	2.36962e-06	1.79957e-05	1.95429e-06	2.42607e-06	6.30027e-05	5.73916e-05	6.94428e-05	3.89483e-05	0.00309164	17	0.0495995
K10831	1.58794e-05	1.61775e-06	1.25579e-05	1.95525e-06	7.45946e-07	5.4795e-06	1.82438e-06	6.84855e-07	0	2.54404e-06	8.40596e-06	6.08699e-05	2.18703e-05	0.000119566	2.57617e-06	2.45176e-05	3.65851e-06	1.04085e-06	6.13196e-05	5.5038e-05	6.28212e-05	2.5861e-05	0.00309164	17	0.0495995
K10975	7.99579e-06	1.19919e-06	1.29986e-05	6.88034e-07	1.49433e-06	8.26364e-07	2.3733e-06	0	7.08625e-07	1.12048e-06	1.28507e-05	6.46545e-05	2.09084e-05	1.89534e-05	2.57071e-06	2.27905e-05	1.17261e-06	2.00066e-06	6.99622e-05	6.05291e-05	6.86982e-05	8.5243e-06	0.00309164	17	0.0495995
K12368	3.02303e-05	3.81377e-06	3.47157e-05	4.16825e-06	5.0068e-06	4.72336e-06	1.38142e-05	5.23352e-07	1.77009e-06	4.97234e-06	3.69223e-05	0.00014213	6.27775e-05	5.46374e-05	1.8087e-06	5.0159e-05	5.84214e-06	6.69155e-06	0.000163235	0.000146832	0.000186893	6.2855e-05	0.00309164	17	0.0495995
K15581	3.01379e-05	5.3653e-05	0.000135877	2.18705e-05	4.06305e-05	5.3924e-06	9.27433e-05	3.07928e-06	3.27985e-05	0.000187565	8.67648e-05	0.000149966	7.52597e-05	3.40013e-05	1.22412e-05	9.81422e-05	0.000157191	0.000149091	0.00026365	0.000105869	0.000217703	0.000186795	0.00309164	17	0.0495995
K16899	2.3534e-05	3.57372e-05	0.000111347	6.00983e-05	3.71234e-05	1.45654e-05	9.09384e-05	6.03446e-06	4.41695e-05	0.000226487	0.000164164	7.40264e-05	2.78665e-05	7.0638e-05	3.42834e-05	0.000146015	0.00018541	0.00017601	0.000238653	0.000101799	0.00019231	0.000234661	0.00309164	17	0.0495995
K04076	0	0	0	0	2.37515e-07	0	9.55933e-07	0	6.83947e-07	3.95385e-06	8.39581e-06	0	0	5.83909e-06	3.6488e-07	7.68238e-07	1.52166e-06	1.18916e-06	1.99856e-06	5.94092e-07	6.89607e-07	1.87079e-06	0.00310185	18	0.0495995
K02510	9.53277e-07	0	1.00506e-06	7.42782e-06	1.95711e-06	6.42286e-07	0	0	3.97282e-06	8.21949e-06	4.53573e-05	8.46518e-07	9.54243e-07	4.02249e-05	0	2.28932e-05	2.68805e-05	2.03636e-05	9.75371e-06	7.06641e-06	1.11172e-05	9.90952e-06	0.00334212	17.5	0.0495995
K03533	7.50573e-06	6.23149e-07	7.72265e-06	0	0	5.00983e-07	8.34135e-06	0	1.03105e-06	1.63029e-06	1.62019e-05	4.51725e-05	2.37997e-05	1.62356e-05	1.83352e-06	2.02438e-05	9.77299e-07	0	6.34258e-05	6.35965e-05	7.01802e-05	3.1258e-05	0.00334212	17.5	0.0495995
K00869	0	0	0	0	0	0	1.65266e-07	0	0	0	2.93812e-05	4.19228e-07	0	2.03878e-05	0	0	5.73985e-07	1.36879e-07	2.36887e-06	3.5698e-06	3.40841e-06	5.54898e-05	0.00348529	21	0.0495995
K01968	0	1.9115e-07	0	0	0	0	0	0	0	0	0.000200105	1.35027e-07	7.62932e-07	0.000193604	4.42924e-07	0	0	0	2.09089e-07	2.38207e-07	6.93952e-06	1.80728e-05	0.00348529	21	0.0495995
K07104	0	0	0	0	0	0	5.43277e-07	0	0	0	5.90595e-05	0	0	2.30946e-05	5.25741e-07	0	8.18461e-07	8.36365e-07	1.55265e-06	2.40777e-06	1.47837e-06	5.0195e-05	0.00348529	21	0.0495995
K11004	0	1.17354e-07	0	0	0	0	0	0	0	0	0	1.24347e-07	0	5.192e-06	0	3.09248e-07	2.56641e-07	1.94023e-07	1.17573e-06	4.15436e-08	1.76363e-06	3.4574e-06	0.00348529	21	0.0495995
K08153	0	0	0	1.3875e-06	0	0	4.04365e-07	0	1.00713e-06	1.70516e-06	9.35608e-05	0	0	5.3488e-05	0	1.17403e-06	1.7699e-05	1.54635e-05	3.11421e-06	2.02786e-06	8.63571e-06	1.48479e-05	0.0034949	19	0.0495995
K10107	1.46979e-06	0	2.65517e-06	1.48215e-06	2.74371e-06	6.10423e-07	8.79111e-07	5.86146e-07	0	0	2.63374e-05	1.00719e-05	3.70062e-06	2.7048e-05	0	8.4797e-06	5.02826e-06	2.94186e-06	7.81548e-06	7.0388e-06	9.6536e-06	1.95754e-06	0.00369548	18	0.0495995
K00484	7.31552e-06	4.85886e-07	9.01636e-06	0	0	9.76575e-07	4.20354e-06	4.10112e-07	0	1.27118e-06	1.04721e-05	2.21382e-05	8.99555e-06	2.05953e-05	1.71557e-06	1.00298e-05	8.5728e-07	7.01206e-07	6.04601e-05	5.93848e-05	5.57885e-05	3.10851e-06	0.00374601	18	0.0495995
K00907	2.41829e-05	6.20698e-06	3.95542e-06	3.43318e-05	6.88265e-06	3.03348e-05	3.74069e-06	0.000119808	1.40536e-05	9.75754e-06	0	2.72306e-05	6.71147e-05	1.74837e-06	1.05734e-06	1.91304e-07	2.24151e-06	2.2525e-06	7.31643e-09	0	3.09328e-08	0	0.00374601	18	0.0495995
K03623	8.93539e-06	4.41949e-07	7.93068e-06	3.08361e-06	0	0	4.34807e-06	0	1.5107e-06	6.2975e-06	2.90491e-06	4.11166e-05	1.96301e-05	1.35307e-05	2.56436e-06	2.87629e-05	1.74518e-06	2.54118e-06	6.06707e-05	5.09708e-05	5.80966e-05	1.72739e-05	0.00374601	18	0.0495995
K03780	1.11471e-05	0	1.1855e-05	0	2.3175e-07	3.30682e-07	2.56899e-06	2.04934e-06	0	1.61415e-06	2.77819e-06	5.05522e-05	2.87216e-05	1.76107e-05	7.26147e-07	2.63749e-05	1.33048e-06	7.9146e-07	7.26267e-05	5.38268e-05	7.21605e-05	2.78878e-05	0.00374601	18	0.0495995
K04338	4.37397e-06	5.81024e-07	1.24269e-05	1.75016e-06	3.3385e-07	0	2.20457e-06	0	0	7.60044e-07	2.82449e-05	4.98676e-05	1.35329e-05	1.38289e-05	2.05149e-06	9.95218e-06	1.196e-06	5.59003e-07	5.75811e-05	5.51685e-05	5.9686e-05	4.77765e-06	0.00374601	18	0.0495995
K06149	1.47171e-05	2.99979e-06	1.65225e-05	0	3.51033e-06	0	5.36946e-06	0	9.68122e-07	3.55184e-06	7.38396e-05	7.2392e-05	3.90251e-05	0.000231049	2.88242e-06	3.14827e-05	2.07596e-06	1.82864e-06	6.74253e-05	6.096e-05	8.05555e-05	3.79991e-05	0.00374601	18	0.0495995
K09780	7.87242e-06	6.29443e-07	8.69808e-06	2.528e-06	0	1.01209e-06	3.39404e-06	0	1.04146e-06	2.05845e-06	0.000101255	5.33563e-05	2.29307e-05	0.000196066	0	1.96279e-05	4.07208e-06	1.21117e-06	6.07244e-05	5.18731e-05	6.28414e-05	2.94601e-05	0.00374601	18	0.0495995
K11894	7.35208e-06	7.65774e-07	9.41227e-06	3.84443e-07	0	3.07824e-07	5.26729e-06	1.61588e-07	0	7.51287e-07	5.06528e-05	4.54742e-05	2.55027e-05	1.04918e-05	0	1.90888e-05	8.48751e-07	1.01944e-06	6.25167e-05	2.94396e-05	6.11518e-05	2.15311e-05	0.00374601	18	0.0495995
K02362	2.01086e-05	1.13322e-06	1.81074e-05	1.00911e-06	9.22716e-07	3.56764e-06	4.02514e-06	0	0	3.66093e-06	3.2294e-05	9.01041e-05	4.10849e-05	0.000216261	5.27632e-07	3.61899e-05	2.95323e-06	3.53841e-06	9.67584e-05	9.36519e-05	9.99229e-05	3.41524e-05	0.00377142	18	0.0495995
K02662	3.65776e-07	1.16043e-07	1.72649e-06	0	0	2.28374e-06	7.87209e-06	4.71675e-07	8.65288e-06	3.66992e-06	0.000224238	1.2098e-06	8.21666e-07	0.00030386	8.73105e-07	2.94874e-05	6.53463e-06	3.32432e-06	1.43131e-05	9.67627e-06	2.26436e-05	2.02048e-05	0.00377142	18	0.0495995
K07225	1.07532e-06	2.3807e-07	2.36951e-06	9.24296e-07	2.73038e-06	1.91398e-07	3.26925e-06	0	0	1.55711e-07	6.5227e-05	8.78195e-06	3.95314e-06	0.000202405	8.03735e-07	1.39938e-05	1.06474e-06	2.70583e-06	6.87879e-06	7.34009e-06	1.1245e-05	3.52192e-05	0.00377142	18	0.0495995
K10016	9.01343e-06	3.26541e-06	1.2322e-05	7.28595e-07	1.25084e-06	1.30164e-06	2.77057e-06	0	0	1.89845e-06	3.15962e-05	5.72823e-05	2.40519e-05	5.67953e-05	1.92159e-06	2.21497e-05	2.88069e-06	1.74536e-07	5.83397e-05	5.43583e-05	6.37807e-05	2.04219e-05	0.00377142	18	0.0495995
K00060	1.82574e-05	1.16099e-05	7.00577e-05	3.37415e-06	8.88495e-06	4.66605e-06	3.43813e-05	4.10112e-07	2.5618e-06	5.37405e-05	0.000114105	8.7597e-05	5.05641e-05	2.27669e-05	1.32298e-06	5.45303e-05	2.60629e-05	2.92732e-05	9.50986e-05	9.55049e-05	0.000110349	4.29617e-05	0.00377991	18	0.0495995
K00075	9.07001e-05	0.000172283	0.000302461	0.000235569	0.000288604	0.000132448	0.000305298	0.000156802	8.33741e-05	0.000447406	0.000379134	0.00039922	0.000529522	0.000363848	5.92246e-05	0.000267842	0.000281807	0.000254723	0.000334914	0.000419963	0.000426584	0.000659406	0.00377991	18	0.0495995
K00574	1.96424e-05	5.00563e-06	2.25219e-05	3.2425e-06	4.0342e-06	6.51388e-06	3.49694e-05	1.00396e-06	4.66947e-05	2.79801e-05	0.000134646	6.29784e-05	2.9006e-05	0.000125405	6.44188e-06	6.58349e-05	1.9106e-05	1.20186e-05	8.39038e-05	8.96573e-05	8.92356e-05	3.72979e-05	0.00377991	18	0.0495995
K00655	5.35207e-05	0.000173635	0.000222203	0.000117139	0.000255007	5.62883e-05	0.000328896	7.11353e-05	7.13082e-05	0.000468434	0.000460394	0.000268946	0.000293641	0.000421665	5.28017e-05	0.000259089	0.000285538	0.000283206	0.000203904	0.000364034	0.000323833	0.000387817	0.00377991	18	0.0495995
K00901	4.56337e-05	0.000103329	0.000165461	7.54786e-05	0.000153513	3.79649e-05	0.000125065	4.34834e-05	2.82404e-05	0.000140989	0.000236281	0.000175011	0.000223727	0.000245415	2.43378e-05	0.000146761	0.000134196	0.000123867	0.000219856	0.000211379	0.000204716	0.000196933	0.00377991	18	0.0495995
K00963	8.33016e-05	0.000145033	0.000118462	0.000104643	0.000142677	7.85446e-05	0.000138918	8.87911e-05	6.73677e-05	0.000204721	0.000251297	0.000283958	0.000252494	0.000294391	3.53227e-05	0.000203052	0.000114079	0.000102468	0.000205014	0.000322792	0.000286233	0.000342757	0.00377991	18	0.0495995
K00984	9.28731e-06	1.66897e-05	9.15175e-06	9.58539e-06	1.92918e-05	3.64628e-06	2.38348e-05	2.16783e-06	2.78078e-06	1.33453e-05	0.00012431	4.47948e-05	2.79933e-05	6.98714e-05	4.97839e-06	6.81344e-05	1.83269e-05	1.51402e-05	2.04634e-05	5.50683e-05	4.44314e-05	1.12852e-05	0.00377991	18	0.0495995
K01011	2.68795e-05	1.09016e-05	2.62795e-05	3.22294e-05	7.72171e-06	5.04516e-06	2.28153e-05	2.43764e-06	2.4847e-05	7.52178e-05	0.000237427	0.000121792	4.69125e-05	0.000358734	3.94263e-06	7.9048e-05	1.50408e-05	1.72143e-05	0.000147962	0.000133326	0.00016762	0.000114397	0.00377991	18	0.0495995
K01141	1.33983e-05	3.52235e-05	2.65775e-05	4.53438e-06	3.30608e-05	2.91836e-06	1.24222e-05	3.89894e-06	4.45633e-06	1.52574e-05	0.000165025	6.55016e-05	7.06034e-05	0.000295309	7.17788e-06	3.91076e-05	5.49104e-06	4.81616e-06	7.79066e-05	8.12252e-05	9.72992e-05	4.77761e-05	0.00377991	18	0.0495995
K01286	3.7218e-06	3.84071e-06	4.62534e-06	1.15073e-06	1.51167e-06	1.161e-06	1.4213e-05	2.20058e-06	5.87703e-06	3.44401e-05	7.40082e-05	1.66103e-06	7.96941e-07	3.64972e-05	5.04299e-06	6.49701e-05	1.49124e-05	1.89817e-05	2.06945e-05	1.10875e-05	2.7456e-05	4.06715e-05	0.00377991	18	0.0495995
K01467	1.13524e-05	2.22161e-06	2.26725e-05	3.23488e-06	1.61348e-06	1.55446e-06	8.90484e-06	1.08168e-06	1.57149e-06	2.10723e-06	0.000117427	8.0738e-05	3.64652e-05	1.89718e-05	1.68265e-06	4.70021e-05	3.40966e-06	3.17409e-06	8.41403e-05	7.78815e-05	9.61954e-05	5.69228e-05	0.00377991	18	0.0495995
K01524	0.000128104	0.000243698	0.000294794	0.000176343	0.000333463	0.000131563	0.00034115	0.000152289	0.00010397	0.000356191	0.000345444	0.000467391	0.000524652	0.000444843	5.73287e-05	0.000340353	0.000221843	0.000214065	0.000419323	0.000517816	0.000460991	0.000545262	0.00377991	18	0.0495995
K01735	6.53192e-05	0.000114439	0.000298172	0.000202982	0.000273069	9.85202e-05	0.00029156	0.000105091	7.06155e-05	0.000309019	0.000382711	0.000327386	0.000426404	0.000412028	5.26071e-05	0.000243614	0.000247215	0.000243964	0.000320091	0.000330386	0.000373309	0.000440433	0.00377991	18	0.0495995
K01782	1.32902e-05	3.09472e-06	1.9163e-05	8.16739e-07	1.74626e-06	2.08578e-06	1.79223e-05	5.39455e-07	9.61352e-07	2.09265e-06	0.000171956	6.26892e-05	2.42685e-05	3.98759e-05	1.14981e-06	2.76137e-05	2.0507e-06	3.61489e-06	7.44442e-05	6.57318e-05	8.2008e-05	5.27202e-05	0.00377991	18	0.0495995
K01879	7.12146e-05	0.00015712	0.00012565	0.000129989	0.000128793	6.37055e-05	0.0001489	6.02834e-05	4.81845e-05	0.00016265	0.000329882	0.000251898	0.000300848	0.000462036	5.19381e-05	0.000163331	0.000113278	0.000115183	0.000171789	0.000325445	0.000261793	0.000370346	0.00377991	18	0.0495995
K01921	0.000100018	0.000204324	0.000354671	0.000214962	0.000343582	0.000111705	0.000362519	0.000108327	9.34148e-05	0.000456621	0.000373321	0.000442664	0.000518154	0.000430003	7.13102e-05	0.000315666	0.000263413	0.000252544	0.000420972	0.000459104	0.000494229	0.000533156	0.00377991	18	0.0495995
K01998	4.66327e-05	9.05051e-05	7.98159e-05	8.90672e-05	5.71855e-05	2.10185e-05	0.000111946	1.38652e-05	5.58634e-05	8.24115e-05	0.000427923	0.000176416	0.000119351	0.000642382	1.82737e-05	0.000113637	7.54365e-05	8.37823e-05	0.000147741	0.000210265	0.000162394	0.000136049	0.00377991	18	0.0495995
K02003	0.000214239	0.000335747	0.000800089	0.000441342	0.000697603	0.000282677	0.000649267	0.000277433	0.000167338	0.00096849	0.00074241	0.000635003	0.000989145	0.000705311	0.000143342	0.00064654	0.000969006	0.000959803	0.0012603	0.0007951	0.00111323	0.00124737	0.00377991	18	0.0495995
K02020	2.92015e-05	0.000144556	6.38078e-05	3.7401e-05	6.94371e-05	2.94112e-05	0.000142161	1.69398e-05	3.1766e-05	0.000109251	0.000249107	0.000151668	0.00013874	0.000198741	1.75962e-05	0.000124964	8.24055e-05	7.52427e-05	0.000154302	0.000287186	0.000183814	0.000153258	0.00377991	18	0.0495995
K02071	7.83117e-05	0.000176551	0.000213819	0.000158633	0.000146914	7.67608e-05	0.000214653	7.18472e-05	6.69786e-05	0.000241575	0.000285913	0.000280999	0.000326426	0.000408097	4.84528e-05	0.000199757	0.000153935	0.0001619	0.000335451	0.000393734	0.000299213	0.000379295	0.00377991	18	0.0495995
K02113	6.53027e-05	0.000159874	0.000246597	0.000164512	0.00024452	9.55711e-05	0.000300412	8.26742e-05	6.69756e-05	0.000324802	0.000304966	0.000264038	0.000347091	0.000300992	4.01476e-05	0.000245466	0.000209438	0.000211315	0.000329826	0.000368229	0.000329941	0.000407675	0.00377991	18	0.0495995
K02237	0.000149084	0.000458132	0.000132368	9.59721e-05	7.80708e-05	5.609e-05	0.000151841	5.22154e-05	5.52701e-05	0.000232075	0.000227815	0.000184091	0.000205024	0.0002702	8.30954e-05	0.000167444	0.000156601	0.000151515	0.000244394	0.000276609	0.000243013	0.000245168	0.00377991	18	0.0495995
K02302	2.45534e-05	4.38982e-06	2.7634e-05	3.624e-06	4.74669e-06	8.20382e-06	2.15962e-05	1.90946e-06	6.62506e-06	1.70795e-05	0.000111678	9.87409e-05	5.10744e-05	0.000299111	6.40531e-07	5.05677e-05	1.63052e-05	1.50395e-05	0.000110632	9.26073e-05	0.000130169	5.79932e-05	0.00377991	18	0.0495995
K02315	4.75045e-05	9.34008e-05	6.91064e-05	7.52072e-05	5.29815e-05	1.62716e-05	8.87639e-05	1.73617e-05	0.000110469	0.000223065	0.00015036	0.000111664	8.71502e-05	3.3437e-05	4.05783e-05	0.000163199	0.000171458	0.000175985	0.000147684	0.000171866	0.000230122	9.84738e-05	0.00377991	18	0.0495995
K02364	2.04574e-05	1.80229e-06	1.89749e-05	2.26537e-06	2.29624e-06	4.23582e-06	2.08698e-06	1.00262e-06	5.31195e-07	2.04471e-06	5.65361e-05	9.17003e-05	4.70254e-05	4.10592e-05	3.26182e-06	4.43974e-05	3.06797e-06	1.89697e-06	0.000147516	0.000125245	0.000141787	4.418e-05	0.00377991	18	0.0495995
K02408	9.60209e-06	2.69652e-06	9.52414e-06	1.55933e-06	4.417e-06	8.77071e-07	9.14928e-06	6.22367e-07	3.68232e-06	3.30253e-06	7.67575e-05	3.26467e-05	1.86039e-05	0.000124994	2.62491e-06	1.73925e-05	6.38249e-06	3.76726e-06	9.12038e-05	6.5054e-05	4.77998e-05	1.68002e-05	0.00377991	18	0.0495995
K02416	1.24492e-05	2.77036e-06	1.43862e-05	5.58021e-07	6.65363e-06	4.23537e-06	1.83281e-05	1.17749e-06	6.3147e-06	6.68155e-06	0.000110284	4.4501e-05	1.99537e-05	0.000221385	2.68505e-06	2.15748e-05	5.76184e-06	6.97085e-06	0.000108824	7.83904e-05	6.97915e-05	3.65765e-05	0.00377991	18	0.0495995
K02427	1.77904e-05	2.64562e-05	2.48888e-05	5.33479e-06	1.88511e-05	1.57875e-06	8.46003e-06	4.50519e-06	1.30927e-06	8.78298e-06	0.00021332	7.62399e-05	6.52142e-05	0.000299108	5.75727e-06	3.28023e-05	8.97536e-06	6.13405e-06	7.72453e-05	6.90282e-05	8.32764e-05	4.74314e-05	0.00377991	18	0.0495995
K02647	2.1699e-05	1.92155e-05	6.02155e-05	3.21453e-05	1.76765e-05	6.90565e-06	0.000113208	4.71087e-06	2.50602e-05	0.000256651	3.89494e-05	0.000122025	6.78555e-05	1.91358e-05	1.1821e-05	0.000108253	0.000229516	0.00022108	0.000126192	0.000179151	0.000229267	0.000104173	0.00377991	18	0.0495995
K03043	0.000691424	0.00028467	0.000483276	0.000281253	0.000540766	0.000149571	0.000583223	0.0001477	0.000218959	0.000801473	0.000681024	0.00048415	0.000538396	0.000778734	0.00110725	0.000712706	0.000998892	0.00104406	0.000539542	0.000509305	0.000478064	0.000660811	0.00377991	18	0.0495995
K03090	1.67361e-05	1.40479e-05	2.82853e-05	5.74859e-05	1.4834e-05	3.56211e-05	2.69949e-05	2.3605e-05	3.82192e-05	6.19615e-05	5.59675e-05	7.21579e-05	0.000136449	2.35362e-05	1.92554e-05	3.67671e-05	5.56398e-05	5.36995e-05	4.76553e-05	0.000100526	0.000107685	8.82849e-05	0.00377991	18	0.0495995
K03306	3.29289e-05	3.58169e-05	6.63721e-05	0.000121842	4.07221e-05	4.75938e-05	3.51028e-05	5.48324e-05	3.27569e-05	0.000112323	0.000255154	0.000152974	0.000178186	0.000363795	2.69848e-05	6.37646e-05	8.73873e-05	7.81433e-05	4.76263e-05	8.51988e-05	0.000125606	0.000397109	0.00377991	18	0.0495995
K03554	2.14971e-05	3.24154e-06	1.79011e-05	2.90139e-06	3.53844e-06	2.68339e-06	6.68721e-06	6.45361e-07	3.21257e-05	1.89771e-06	0.000214609	0.000486892	0.000384174	0.0003044	2.13803e-06	2.85431e-05	0.000103053	0.000115029	8.95228e-05	8.23034e-05	9.50158e-05	2.99349e-05	0.00377991	18	0.0495995
K03568	2.02245e-05	2.81819e-05	8.05093e-05	1.58511e-05	9.82248e-05	9.8706e-06	4.91284e-05	1.31643e-05	2.51208e-05	7.02601e-05	0.000421036	9.20329e-05	0.000109608	0.000414651	9.25544e-06	0.000117512	5.93534e-05	5.44671e-05	0.000120571	9.56288e-05	0.000135561	8.54307e-05	0.00377991	18	0.0495995
K03575	4.84077e-05	8.62061e-05	0.000231651	0.000146313	0.000214254	8.39815e-05	0.000192128	9.59524e-05	3.07334e-05	0.000245291	0.00035204	0.000222436	0.000376087	0.000403648	4.61891e-05	0.000170215	0.000219323	0.000201821	0.000279702	0.000189597	0.000299227	0.000352794	0.00377991	18	0.0495995
K03629	7.54384e-05	0.000189189	0.00028674	0.000134919	0.000303047	0.000125638	0.000322294	0.000139186	8.50658e-05	0.000374257	0.000353032	0.00031801	0.000346159	0.00039594	4.34133e-05	0.000302666	0.000218733	0.000215483	0.000391755	0.000434072	0.000421443	0.00044567	0.00377991	18	0.0495995
K03834	9.43382e-06	2.30392e-06	1.04829e-05	8.26493e-07	9.45357e-07	1.07472e-06	7.88112e-06	1.73587e-07	3.61772e-07	9.41589e-07	8.20283e-05	4.60701e-05	2.38396e-05	0.000288937	1.08478e-06	2.222e-05	2.0562e-06	1.12e-06	5.59575e-05	5.58546e-05	6.35457e-05	2.06769e-05	0.00377991	18	0.0495995
K04042	8.59304e-05	0.000156061	0.000156699	0.00015691	0.000132547	8.56934e-05	0.000172923	0.00010197	7.76707e-05	0.000227826	0.000360247	0.000270864	0.000320127	0.000525118	5.51693e-05	0.000235485	0.000139907	0.000129514	0.000202513	0.000341417	0.000301088	0.000402702	0.00377991	18	0.0495995
K04083	5.55277e-05	0.000121696	0.000181755	5.17504e-05	0.00010589	2.52415e-05	0.000188547	1.87001e-05	4.87454e-05	0.000232774	0.000311764	0.000161974	0.000128846	0.000362271	2.10178e-05	0.000176906	0.000169002	0.000177248	0.000288031	0.000268382	0.000240256	0.000240036	0.00377991	18	0.0495995
K05589	1.04873e-05	1.43042e-05	2.44069e-05	5.05508e-06	1.74645e-05	2.91645e-06	6.02598e-06	7.13078e-06	4.27374e-06	1.15772e-05	0.00015183	6.03619e-05	6.72416e-05	0.000163024	5.33639e-06	3.00533e-05	5.21461e-06	1.25732e-05	5.96526e-05	5.19838e-05	6.78301e-05	4.1721e-05	0.00377991	18	0.0495995
K05601	1.35317e-05	4.72865e-05	3.41216e-05	8.36617e-06	2.3588e-05	3.48502e-06	3.43144e-05	4.25489e-06	2.03164e-05	6.57741e-05	3.22256e-05	7.30627e-05	3.07679e-05	1.12529e-05	8.43312e-06	7.65673e-05	4.9199e-05	5.09024e-05	8.90063e-05	8.21989e-05	0.000108165	5.26912e-05	0.00377991	18	0.0495995
K05813	2.17983e-05	4.62878e-05	5.70377e-05	3.84346e-05	6.28576e-05	2.40235e-05	9.51073e-05	1.05287e-05	4.45138e-05	5.60681e-05	7.91718e-05	0.000135499	9.46564e-05	9.30453e-05	7.52951e-06	0.000101796	6.60447e-05	7.10617e-05	0.000322146	0.000196484	0.000108224	8.9618e-05	0.00377991	18	0.0495995
K06023	1.95517e-05	1.81699e-05	8.77199e-05	2.59224e-05	1.94898e-05	7.093e-06	8.06933e-05	3.95282e-06	2.91647e-05	0.000191065	0.000120369	2.98017e-05	2.03268e-05	7.98746e-05	8.09907e-06	8.56257e-05	0.000153037	0.000145859	0.000182036	7.2747e-05	0.000127694	9.52221e-05	0.00377991	18	0.0495995
K06075	1.19138e-05	1.41497e-06	7.36421e-06	3.25861e-06	4.17415e-06	2.49924e-06	1.23556e-06	2.38535e-07	1.6743e-06	1.10904e-06	3.30974e-05	3.98246e-05	1.519e-05	0.000183014	1.65969e-06	2.18825e-05	5.07971e-06	5.55122e-06	4.96343e-05	5.06493e-05	5.35932e-05	1.50483e-05	0.00377991	18	0.0495995
K06165	2.11006e-05	1.72191e-06	1.42129e-05	9.5744e-06	7.23669e-07	6.56502e-06	3.0182e-06	3.01305e-06	0	3.53681e-06	1.75877e-05	7.28859e-05	2.71346e-05	1.45394e-05	3.50556e-06	3.63551e-05	7.07676e-06	4.24754e-06	8.31598e-05	7.44528e-05	9.07594e-05	1.74252e-05	0.00377991	18	0.0495995
K06204	9.98681e-06	2.30218e-05	2.63185e-05	7.56544e-06	4.00279e-05	7.37089e-06	1.1569e-05	6.9845e-06	7.68018e-06	1.0746e-05	0.000215038	6.65452e-05	5.38998e-05	0.000177097	9.24924e-06	3.92608e-05	1.57969e-05	8.90704e-06	7.67855e-05	7.61527e-05	7.90599e-05	5.36851e-05	0.00377991	18	0.0495995
K06379	8.37939e-06	6.03194e-06	2.35094e-05	1.27002e-05	1.56524e-05	2.9689e-06	4.97894e-05	3.10018e-06	1.26456e-05	0.000107294	3.96528e-05	3.11487e-05	9.80376e-06	1.13055e-05	1.39287e-05	6.34497e-05	0.000111945	0.000119903	2.53225e-05	3.74249e-05	5.8869e-05	2.83184e-05	0.00377991	18	0.0495995
K06387	2.30865e-06	3.81086e-06	1.98679e-05	1.69413e-05	1.00937e-05	5.26219e-06	4.93974e-05	2.91161e-06	1.0958e-05	0.000115034	2.52079e-05	1.88211e-05	2.66295e-05	9.41911e-06	5.92097e-06	4.75696e-05	9.68873e-05	8.21757e-05	2.96918e-05	4.0796e-05	6.4334e-05	3.1546e-05	0.00377991	18	0.0495995
K06411	3.24081e-07	6.92103e-06	9.69922e-06	6.03878e-06	3.39309e-06	2.1657e-06	5.01124e-06	3.47174e-07	4.24205e-06	2.20603e-05	1.77779e-05	1.70255e-05	1.23613e-05	6.6505e-06	4.78624e-06	7.62389e-06	2.52007e-05	1.87997e-05	4.71306e-06	1.43142e-05	1.64788e-05	1.22472e-06	0.00377991	18	0.0495995
K06416	4.65166e-06	9.96824e-06	3.46764e-05	2.85298e-05	1.48519e-05	8.86606e-06	8.19332e-06	1.00715e-05	1.12026e-05	5.5212e-05	1.20162e-05	7.8893e-05	8.94233e-05	0	1.43897e-05	2.94666e-05	3.59955e-05	4.74091e-05	2.80733e-05	4.88309e-05	6.83604e-05	8.26188e-05	0.00377991	18	0.0495995
K06956	2.82556e-05	5.90211e-05	3.25251e-05	3.42734e-06	1.29437e-05	5.74917e-06	3.71596e-05	2.14129e-06	1.8114e-05	5.45834e-05	8.14339e-05	7.40487e-05	3.33371e-05	6.10585e-05	3.66198e-06	6.21522e-05	2.5429e-05	2.31946e-05	8.59397e-05	9.22833e-05	0.000105756	8.16065e-05	0.00377991	18	0.0495995
K06999	1.06634e-05	5.00794e-05	2.57325e-05	8.7791e-06	3.00123e-05	1.98818e-06	6.10737e-06	4.14907e-06	3.35436e-06	2.17663e-05	0.000235651	8.66318e-05	9.13827e-05	0.00034243	1.10957e-05	4.13543e-05	4.85501e-06	6.96007e-06	7.38164e-05	6.73391e-05	8.19259e-05	7.7988e-05	0.00377991	18	0.0495995
K07003	2.38561e-05	1.84235e-05	0.000105325	9.09117e-05	5.96322e-05	3.1621e-05	6.80277e-05	3.40073e-05	1.9371e-05	0.00016373	0.000102903	0.000108032	0.000177855	0.00015805	2.38253e-05	5.22016e-05	0.000184964	0.000196955	3.73046e-05	7.92398e-05	0.000129508	0.000124137	0.00377991	18	0.0495995
K07012	2.79816e-05	4.6099e-05	9.93322e-05	9.17003e-06	0.000109793	1.73335e-05	0.000124911	1.17446e-05	1.56145e-05	0.000153973	7.70811e-05	0.000156339	7.05138e-05	0.00020858	2.31228e-05	0.000133051	0.000109109	0.000106952	0.00051838	0.000155267	0.00030521	5.4289e-05	0.00377991	18	0.0495995
K07149	2.55327e-06	3.81131e-07	8.12583e-06	1.89276e-06	2.93072e-06	1.37066e-06	2.67501e-05	8.00274e-07	6.24879e-07	5.10777e-05	1.19228e-05	1.95319e-05	6.71525e-06	0	4.35032e-06	3.60056e-05	3.31083e-05	3.33365e-05	8.99921e-06	2.44557e-05	2.79146e-05	2.64784e-05	0.00377991	18	0.0495995
K07459	1.93752e-05	8.55252e-06	2.75695e-05	4.54319e-06	2.10361e-05	1.45023e-06	1.92147e-05	1.62715e-06	6.19657e-06	2.26396e-05	1.30682e-05	6.70037e-05	6.66936e-05	3.28592e-05	6.63398e-06	3.66746e-05	1.28242e-05	1.61068e-05	0.000100367	0.000120884	9.656e-05	4.15074e-05	0.00377991	18	0.0495995
K07979	3.29808e-05	3.36335e-05	0.000105185	0.000142007	5.24606e-05	7.00301e-05	9.83577e-05	5.54566e-05	4.2862e-05	0.000227693	0.000190407	0.000144197	0.000210244	2.06048e-05	5.32846e-05	0.0001342	0.000251439	0.000245682	7.81376e-05	0.000167354	0.000207106	0.000142426	0.00377991	18	0.0495995
K08225	1.72806e-05	1.99248e-06	1.34521e-05	1.20035e-06	4.57943e-07	3.04354e-06	2.42667e-06	9.24965e-07	1.97803e-06	2.60638e-06	4.01725e-05	6.57052e-05	2.58218e-05	4.04136e-05	2.46228e-06	2.24023e-05	1.52337e-06	1.53357e-06	6.60145e-05	5.96294e-05	6.94553e-05	3.03674e-05	0.00377991	18	0.0495995
K08680	1.91965e-05	2.94424e-06	2.21962e-05	9.70047e-07	3.31939e-06	1.33649e-06	6.50708e-06	9.52964e-07	9.30485e-07	5.13857e-06	4.6698e-05	7.34049e-05	2.64262e-05	2.83651e-05	1.78436e-06	2.69832e-05	2.88408e-06	2.8195e-06	9.99327e-05	9.66904e-05	0.000113362	4.42017e-05	0.00377991	18	0.0495995
K08994	6.498e-06	1.22587e-06	1.11006e-05	5.47043e-07	7.35535e-07	1.94473e-06	7.57864e-06	2.29932e-07	1.28439e-06	2.58721e-06	9.8224e-05	5.40871e-05	2.51652e-05	0.000196491	1.20152e-06	2.50267e-05	1.39371e-06	1.27102e-06	7.67349e-05	7.31311e-05	7.60102e-05	2.38135e-05	0.00377991	18	0.0495995
K09158	6.26082e-06	1.16174e-05	1.37526e-05	3.78135e-06	2.5266e-05	2.08179e-06	8.69766e-06	4.64957e-06	4.66904e-06	1.79008e-05	0.00017126	6.18038e-05	3.40707e-05	0.00023575	9.63326e-06	4.03567e-05	4.13142e-06	4.40457e-06	4.34452e-05	4.13614e-05	4.88794e-05	3.29038e-05	0.00377991	18	0.0495995
K09788	8.37533e-06	1.35303e-06	1.25196e-05	2.11207e-06	1.935e-06	3.57118e-06	2.38582e-06	3.99596e-07	9.34648e-07	2.83374e-06	0.000236866	5.88681e-05	2.24617e-05	0.000321479	2.92527e-06	3.48279e-05	1.39216e-06	1.36645e-06	6.57291e-05	6.19275e-05	7.64564e-05	4.13332e-05	0.00377991	18	0.0495995
K09816	3.66247e-05	8.88875e-05	5.66511e-05	1.00481e-05	8.68491e-05	7.83988e-06	3.68348e-05	7.90512e-06	1.41681e-05	0.000188652	0.000120304	9.13478e-05	5.20728e-05	0.000232443	1.66063e-05	5.01063e-05	6.52865e-05	6.36887e-05	7.89927e-05	8.7841e-05	0.000102362	0.000214365	0.00377991	18	0.0495995
K10441	4.5461e-05	5.80947e-05	8.18704e-05	2.4034e-05	3.7499e-05	7.15365e-06	0.000103472	7.95555e-06	4.29366e-05	0.000253426	4.52806e-05	0.000155741	9.49609e-05	2.42273e-05	1.40581e-05	0.000121487	0.000208125	0.000213783	0.000123975	0.000217425	0.000209242	0.00013152	0.00377991	18	0.0495995
K10824	1.88341e-05	2.69536e-06	1.6316e-05	5.81528e-06	3.67676e-07	3.22814e-06	7.37432e-06	2.60703e-06	2.04421e-06	7.93559e-06	8.17216e-06	9.47272e-05	3.93982e-05	1.20469e-05	1.09057e-06	3.42239e-05	1.02976e-05	1.02637e-05	7.64435e-05	6.81884e-05	8.06777e-05	4.8799e-05	0.00377991	18	0.0495995
K10986	6.32681e-06	1.4015e-06	1.49691e-05	1.2498e-06	2.86556e-06	7.50536e-07	4.28391e-06	1.31526e-06	0	3.25079e-06	2.59367e-07	5.56019e-05	3.13733e-05	9.65948e-06	2.52899e-06	3.08901e-05	1.44785e-05	1.15038e-05	7.31626e-05	7.17879e-05	8.0794e-05	3.0008e-05	0.00377991	18	0.0495995
K11392	1.1485e-05	2.09147e-06	9.23472e-06	1.55771e-06	9.3322e-07	1.48438e-06	1.29195e-06	3.63741e-07	5.70429e-07	4.02353e-06	1.86464e-06	4.88502e-05	2.00861e-05	1.1702e-05	3.04319e-07	2.40406e-05	2.19315e-06	2.29597e-06	8.38602e-05	6.92668e-05	8.96412e-05	2.51034e-05	0.00377991	18	0.0495995
K11935	8.66391e-06	1.43962e-06	1.13321e-05	4.1299e-07	1.1817e-07	2.47201e-07	1.1813e-06	1.73587e-07	3.40281e-07	6.72563e-07	1.82496e-05	3.22504e-05	2.14315e-05	3.52789e-05	3.63073e-07	2.19038e-05	1.20953e-06	4.94663e-07	1.29543e-05	3.62622e-05	2.53177e-05	1.73288e-06	0.00377991	18	0.0495995
K13628	6.3706e-06	2.71893e-05	1.75641e-05	2.31734e-06	1.43196e-05	2.15623e-06	4.07539e-06	1.29571e-06	1.2729e-06	1.25009e-05	0.000240438	4.76498e-05	4.39428e-05	0.000249386	5.4015e-06	2.22661e-05	4.51208e-06	2.2103e-06	5.78558e-05	4.60151e-05	6.14397e-05	3.73741e-05	0.00377991	18	0.0495995
K13634	7.49875e-06	5.08984e-07	1.04937e-05	3.85034e-06	1.17515e-06	8.22126e-07	5.31598e-06	3.23673e-07	1.90348e-06	1.33768e-06	8.66156e-05	5.48544e-05	2.228e-05	0.000244928	2.4823e-06	2.18948e-05	1.9546e-06	1.22981e-06	5.36086e-05	5.42886e-05	6.54666e-05	1.8138e-05	0.00377991	18	0.0495995
K15771	1.21591e-05	1.07567e-06	1.49574e-05	9.43071e-07	7.28213e-06	2.84808e-06	4.82828e-05	1.45463e-06	1.22044e-05	8.50503e-05	1.76498e-05	1.59309e-05	6.57792e-06	8.87093e-06	5.32441e-06	5.07688e-05	6.61101e-05	5.92371e-05	2.70307e-05	4.10343e-05	8.36549e-05	9.35264e-05	0.00377991	18	0.0495995
K16090	1.28219e-05	2.11067e-06	1.28383e-05	1.20587e-06	5.64606e-07	1.4922e-06	1.36382e-06	3.22539e-07	5.41945e-07	2.1423e-06	8.53074e-05	5.9521e-05	2.38683e-05	0.000177036	9.63743e-07	2.17701e-05	1.47686e-06	1.41808e-06	6.24868e-05	5.90469e-05	6.95015e-05	1.25877e-05	0.00377991	18	0.0495995
K16693	1.42495e-05	1.09586e-06	2.03435e-05	4.00115e-07	1.60061e-06	1.68196e-06	1.05022e-05	9.24965e-07	6.59345e-07	2.08511e-06	2.29739e-06	7.84714e-05	3.22452e-05	5.34585e-05	2.81069e-06	3.18533e-05	1.84248e-06	1.05433e-06	8.62616e-05	7.44571e-05	0.000104025	3.93871e-05	0.00377991	18	0.0495995
K03445	1.61067e-06	1.78297e-07	2.25265e-06	0	0	0	1.67039e-07	0	0	2.33232e-07	0	5.76213e-06	2.76853e-06	3.8169e-07	6.29535e-07	3.21061e-06	1.57291e-07	2.5731e-07	1.03394e-05	9.34244e-06	6.36826e-06	1.02497e-05	0.00385869	18.5	0.0499668
K09688	1.25935e-06	0	2.20162e-07	5.59893e-07	2.03151e-06	0	0	0	0	3.64719e-07	2.37219e-05	4.30016e-06	1.61872e-06	3.10212e-05	5.49369e-07	1.98115e-05	1.71456e-07	0	7.26358e-06	3.12323e-06	7.29668e-06	1.92141e-06	0.00385869	18.5	0.0499668
K03745	1.19041e-05	1.13817e-06	7.63326e-06	0	0	0	3.54955e-06	0	0	0	0.000104665	4.03623e-05	2.71894e-05	0.000136369	0	1.49964e-05	1.76747e-06	2.34387e-06	4.67732e-05	3.86185e-05	4.62898e-05	1.9558e-05	0.0040662	19	0.0499668
K07707	0	0	1.41013e-06	0	3.77396e-07	0	3.67498e-06	0	1.2767e-06	1.53101e-06	6.85062e-06	1.73988e-07	0	5.22363e-06	0	1.73902e-06	7.78106e-06	4.54694e-06	1.39307e-05	1.47779e-05	1.28676e-05	5.77163e-05	0.0040662	19	0.0499668
K09908	1.16996e-05	5.97744e-07	1.44124e-05	0	7.07267e-07	2.40976e-06	5.40292e-06	0	0	2.7367e-06	3.49483e-05	6.08031e-05	2.88358e-05	0.000188496	1.05526e-06	2.36275e-05	1.05464e-06	0	6.2738e-05	5.82881e-05	6.92935e-05	2.71454e-05	0.00408199	18.5	0.0499668
K09989	4.71465e-07	2.11416e-07	2.5234e-07	2.09608e-07	0	0	0	1.76204e-07	1.55435e-06	2.4219e-06	0.000110074	0	7.76195e-07	0.00026457	3.73236e-07	9.2932e-06	3.02975e-06	3.46581e-06	4.25674e-07	1.3795e-07	4.01922e-06	1.27703e-05	0.00408199	18.5	0.0499668
K13655	9.47693e-07	6.29443e-07	5.46736e-06	2.528e-06	0	2.53022e-07	2.19247e-06	0	0	1.39341e-06	1.10387e-05	1.86747e-05	1.05256e-05	3.36871e-06	0	1.02286e-05	1.27288e-05	1.45574e-05	4.73661e-06	3.09406e-05	2.0884e-05	2.4296e-07	0.00408199	18.5	0.0499668
K01630	9.49168e-06	3.23294e-07	1.53171e-05	2.70063e-06	5.57283e-07	6.49784e-07	2.12554e-06	1.24625e-06	0	2.74887e-06	0	5.48096e-05	2.76099e-05	1.67328e-05	1.14149e-06	2.85399e-05	1.02524e-05	5.70824e-06	7.79586e-05	6.97545e-05	8.11642e-05	2.66377e-05	0.00416395	18.5	0.0499668
K01071	0	0	0	1.49506e-06	0	0	2.92633e-07	0	9.85472e-07	3.29928e-06	8.55269e-07	0	0	0	1.63692e-06	2.71423e-06	1.25436e-05	1.42709e-05	3.29807e-06	2.77957e-06	7.27407e-06	3.23126e-05	0.00429231	20	0.0499668
K01455	0	0	0	0	0	0	0	3.89607e-07	0	1.50953e-06	3.74623e-05	1.4673e-06	5.23773e-06	4.05025e-06	0	0	0	0	4.66684e-07	2.30323e-07	1.25064e-07	4.72767e-06	0.00432837	22	0.0499668
K01801	2.17611e-06	3.8466e-07	2.65225e-06	0	4.42042e-07	0	0	2.98422e-07	0	2.31247e-07	4.10285e-05	2.26425e-06	2.80069e-06	8.39058e-06	0	1.55282e-06	1.97539e-06	6.80319e-07	4.54798e-06	3.63562e-06	2.25317e-05	1.35495e-05	0.00440713	19	0.0499668
K05967	2.31658e-06	2.23351e-07	5.20701e-07	0	2.27336e-07	1.94385e-06	1.44288e-05	0	3.63686e-07	1.76543e-05	2.64499e-05	1.16452e-06	5.25086e-07	1.38946e-05	0	9.8678e-06	1.00391e-05	8.61837e-06	1.46259e-05	2.60974e-05	1.94434e-05	5.09966e-06	0.0045631	19	0.0499668
K09980	1.447e-05	1.2401e-06	1.13066e-05	0	1.06882e-06	4.98491e-07	1.16179e-06	2.61676e-07	0	8.11091e-07	0	4.82894e-05	2.48103e-05	1.46011e-05	3.28392e-06	3.26788e-05	1.45866e-06	2.38619e-06	6.6281e-05	6.15577e-05	6.82795e-05	1.49397e-05	0.0045631	19	0.0499668
K10549	5.5634e-06	5.29213e-07	6.05937e-06	5.31364e-07	6.0816e-07	5.31829e-07	1.03272e-05	0	0	3.09492e-05	1.85351e-06	2.47339e-05	1.6474e-05	3.39875e-06	0	3.38363e-05	5.7353e-06	3.81153e-06	1.10566e-05	3.47498e-05	3.61299e-05	2.80216e-05	0.0045631	19	0.0499668
K07660	7.81846e-06	2.20025e-06	7.31588e-06	0	1.70407e-06	1.46486e-07	5.53152e-06	0	3.0686e-07	1.69822e-06	0.000140851	4.46067e-05	2.54749e-05	0.000221323	6.54829e-07	2.05264e-05	1.52703e-06	1.78432e-06	5.45783e-05	5.64196e-05	6.39518e-05	1.81085e-05	0.00459264	19	0.0499668
K16066	6.06591e-06	1.6684e-06	1.18569e-05	2.01022e-06	1.72403e-06	2.68264e-07	4.78214e-06	0	0	1.30947e-06	2.46443e-05	4.54332e-05	2.45114e-05	1.89126e-05	2.94541e-07	2.21234e-05	1.86433e-06	2.24724e-06	4.54542e-05	4.80688e-05	5.08383e-05	1.68775e-05	0.00459264	19	0.0499668
K17247	9.44116e-06	9.79793e-07	1.37004e-05	4.21334e-07	3.21036e-06	1.98503e-06	1.63513e-06	0	0	2.33778e-06	8.31096e-05	5.02895e-05	1.84907e-05	2.32631e-05	1.03784e-06	2.56816e-05	1.15248e-06	5.65596e-07	5.40617e-05	5.48444e-05	6.54368e-05	2.16014e-05	0.00459264	19	0.0499668
K00254	1.70892e-05	4.41604e-05	3.45944e-05	7.42884e-06	5.7249e-05	3.19198e-06	9.51501e-06	5.18631e-06	7.69109e-06	3.382e-05	0.000308555	8.18213e-05	0.000111449	0.000372051	1.90554e-05	3.84269e-05	9.56128e-06	5.50407e-06	7.59325e-05	7.20375e-05	8.58509e-05	8.86552e-05	0.00460251	19	0.0499668
K00334	4.79264e-05	0.000111556	8.5794e-05	1.63758e-05	6.44889e-05	1.60548e-05	0.00010585	8.84953e-06	2.37569e-05	0.000202364	0.000254186	0.000128424	8.92108e-05	8.05055e-05	1.28695e-05	0.000106641	0.000120102	0.000110204	0.000106493	0.000160286	0.000148639	8.17106e-05	0.00460251	19	0.0499668
K00344	1.70914e-05	5.44704e-06	2.32425e-05	1.47075e-06	3.91523e-06	1.26298e-06	1.41698e-05	4.12525e-07	4.04333e-07	6.18483e-06	9.69271e-05	0.000109008	4.77511e-05	0.000100495	1.07854e-06	3.95945e-05	3.65383e-06	4.55089e-06	0.000105495	9.26371e-05	0.000124457	5.71557e-05	0.00460251	19	0.0499668
K00549	1.73604e-05	8.97916e-06	2.73721e-05	8.41938e-06	2.37865e-06	3.80255e-06	2.02687e-05	1.54061e-06	4.54316e-06	5.58834e-06	0.000245241	8.74227e-05	4.79708e-05	0.000388689	9.7269e-07	3.73649e-05	1.98529e-05	1.5908e-05	9.00936e-05	7.98048e-05	0.000110948	0.000131446	0.00460251	19	0.0499668
K00673	1.38467e-05	1.44498e-06	1.06138e-05	4.83618e-07	0	1.74255e-06	3.55479e-06	5.08182e-07	7.96947e-07	2.04771e-06	2.21324e-05	4.56776e-05	2.37333e-05	1.00534e-05	8.50328e-07	2.07313e-05	8.49825e-07	1.62192e-06	5.32887e-05	4.98144e-05	5.56033e-05	2.04228e-05	0.00460251	19	0.0499668
K00681	5.07092e-05	7.40786e-05	5.05912e-05	1.33967e-05	2.37258e-05	1.17962e-05	2.01871e-05	6.71608e-06	2.67666e-05	6.36098e-05	0.000496418	0.000163171	8.61876e-05	0.000474175	8.63057e-06	0.000106772	2.37837e-05	2.14226e-05	0.000159335	0.000140546	0.000177559	5.62449e-05	0.00460251	19	0.0499668
K00799	2.04236e-05	8.0218e-07	2.76849e-05	2.73392e-06	7.04384e-07	2.4217e-06	7.87218e-06	1.00777e-06	2.77939e-06	2.33404e-06	0.000533781	0.000100503	4.58418e-05	0.000593994	4.05913e-06	3.67941e-05	2.57578e-06	2.69316e-06	0.000116629	0.000108615	0.000131782	7.50078e-05	0.00460251	19	0.0499668
K00852	5.58036e-05	0.00011398	0.00014206	7.69241e-05	0.000100916	4.48697e-05	0.000185379	4.3071e-05	2.98404e-05	0.000410121	0.00021159	0.00031796	0.000275107	3.64138e-05	2.7921e-05	0.000183829	0.000250182	0.000240579	0.000181959	0.000287049	0.000364029	0.000520397	0.00460251	19	0.0499668
K00891	5.92084e-05	0.000105191	0.000225148	0.000107812	0.000232508	5.39545e-05	0.000276182	4.24698e-05	5.17393e-05	0.0003442	0.000282946	0.00026984	0.0002663	0.00029741	2.88613e-05	0.00023597	0.000204512	0.000206766	0.000238025	0.000354521	0.000348798	0.000316013	0.00460251	19	0.0499668
K00931	5.50361e-05	0.000150469	0.000134244	0.000129896	0.000155824	7.14546e-05	0.000150885	8.76851e-05	5.28413e-05	0.000223933	0.000308815	0.000247421	0.000288269	0.000349874	4.43492e-05	0.000151869	0.000141094	0.000137036	0.000140528	0.000237294	0.000227125	0.000323856	0.00460251	19	0.0499668
K01250	1.4808e-05	1.55856e-06	1.55738e-05	1.9551e-06	1.20102e-06	3.3845e-06	5.44155e-06	3.24728e-07	8.64612e-07	4.49285e-06	8.52843e-06	5.5343e-05	2.33638e-05	6.71199e-06	4.61263e-07	4.56401e-05	1.09031e-05	1.18246e-05	6.58558e-05	6.62272e-05	7.90917e-05	5.56342e-05	0.00460251	19	0.0499668
K01466	1.3054e-05	5.14878e-06	1.5659e-05	1.45431e-06	6.13105e-06	4.45463e-06	1.48342e-05	1.36723e-06	1.17958e-05	1.70628e-05	1.20148e-05	6.42244e-05	3.25591e-05	1.94035e-05	5.00944e-06	3.80314e-05	1.0723e-05	1.05009e-05	7.76556e-05	6.4582e-05	9.86934e-05	1.351e-05	0.00460251	19	0.0499668
K01657	2.05069e-05	4.04129e-06	1.9608e-05	1.40276e-05	3.46491e-05	8.67105e-06	2.15789e-05	1.88899e-06	1.34841e-05	1.50186e-05	0.000403408	7.48735e-05	3.80954e-05	0.000413784	8.97199e-06	3.93085e-05	1.92094e-05	1.36986e-05	9.42637e-05	8.60578e-05	9.65246e-05	7.33001e-05	0.00460251	19	0.0499668
K01659	1.47656e-05	1.71143e-06	1.85257e-05	5.73419e-06	6.43669e-07	4.94843e-06	2.3597e-06	8.77667e-07	7.93726e-07	1.88256e-06	0.000199249	6.66915e-05	3.73747e-05	0.000107339	1.49696e-06	2.59173e-05	2.83738e-06	2.48609e-06	9.28444e-05	7.69472e-05	0.000106088	2.52639e-05	0.00460251	19	0.0499668
K01751	1.95111e-05	4.4907e-05	5.33113e-05	7.45136e-06	3.00585e-05	8.00706e-06	5.04131e-05	2.47093e-06	1.66233e-05	9.3525e-05	1.20834e-05	8.64865e-05	5.26537e-05	2.11051e-05	7.24983e-06	7.58199e-05	5.66843e-05	5.5849e-05	8.35407e-05	9.75968e-05	0.000116451	6.52533e-05	0.00460251	19	0.0499668
K01989	3.94561e-05	0.000175892	9.27048e-05	5.64992e-05	4.22562e-05	1.41214e-05	9.33113e-05	1.2119e-05	7.24394e-05	0.000185439	0.000190789	0.000154159	8.79911e-05	0.000317779	2.66734e-05	0.000114892	0.000172849	0.000185664	0.0001384	8.92847e-05	0.000102164	0.000163665	0.00460251	19	0.0499668
K02000	1.8283e-05	3.43686e-06	2.09975e-05	3.33719e-06	3.45447e-05	1.55392e-06	9.88345e-06	1.69748e-06	1.46873e-06	7.77682e-06	0.000147575	9.66205e-05	3.41613e-05	7.83145e-05	2.39256e-06	4.49796e-05	5.81851e-06	4.40665e-06	0.000111668	0.000106769	0.000123432	8.63791e-05	0.00460251	19	0.0499668
K02002	1.3519e-05	1.7183e-06	1.38798e-05	3.73006e-06	1.31175e-05	1.86355e-06	5.3502e-06	4.39827e-07	6.13416e-07	4.89976e-06	0.000193808	5.54161e-05	2.80702e-05	0.000127521	8.45427e-07	2.83401e-05	5.02391e-06	3.86158e-06	6.81326e-05	6.05506e-05	7.54647e-05	4.4596e-05	0.00460251	19	0.0499668
K02018	1.80731e-05	8.93428e-05	6.38061e-05	4.24522e-05	7.44487e-05	2.06927e-05	0.000128669	1.72025e-05	3.90978e-05	0.000116555	0.000198003	0.000150163	0.000131578	0.000163744	1.70476e-05	0.000119429	7.17398e-05	5.57493e-05	0.000105103	0.000171248	0.000140577	0.000156101	0.00460251	19	0.0499668
K02048	2.72609e-05	4.22404e-06	3.10687e-05	4.92177e-07	1.58284e-06	3.33675e-06	1.28214e-05	1.0087e-06	2.05337e-06	5.55737e-06	0.000150403	0.000125026	6.37661e-05	0.000495071	1.76219e-06	5.3968e-05	3.39212e-06	1.78461e-06	0.000146705	0.000128036	0.000166184	7.82816e-05	0.00460251	19	0.0499668
K02297	8.70918e-06	1.55758e-06	1.40144e-05	2.64e-07	2.11509e-06	4.22771e-07	6.78304e-06	2.21928e-07	0	1.54775e-06	3.47357e-05	6.17101e-05	3.06203e-05	3.25197e-05	4.64182e-07	2.32112e-05	1.31441e-06	2.02373e-06	7.78903e-05	7.26914e-05	8.73701e-05	2.0473e-05	0.00460251	19	0.0499668
K02417	6.79866e-06	1.70005e-06	1.21774e-05	2.41809e-06	4.02674e-06	1.37296e-06	1.49212e-05	7.11971e-07	7.38916e-06	5.29145e-06	9.11565e-05	4.34698e-05	2.0182e-05	0.000171899	0	1.84136e-05	5.77398e-06	8.42266e-06	0.000100733	7.14129e-05	6.0819e-05	3.50411e-05	0.00460251	19	0.0499668
K02418	1.19577e-05	2.13825e-06	1.19877e-05	2.45365e-06	0	7.29471e-06	5.05638e-06	1.01658e-06	4.13523e-06	7.57772e-06	8.15534e-05	4.31774e-05	2.80211e-05	0.000133601	1.07854e-06	2.42723e-05	3.86678e-06	3.06537e-06	4.52298e-05	4.29236e-05	5.10126e-05	2.03116e-05	0.00460251	19	0.0499668
K02509	9.02283e-06	1.61583e-06	1.37464e-05	2.9583e-07	3.73448e-06	1.42123e-06	2.19661e-06	1.24343e-07	2.43747e-07	3.85412e-07	2.18817e-05	3.87372e-05	1.9066e-05	3.1692e-05	1.80409e-06	2.7282e-05	2.19992e-06	1.55011e-06	0.000102568	8.79312e-05	8.62718e-05	9.10302e-06	0.00460251	19	0.0499668
K02526	1.63057e-05	6.1276e-06	2.44885e-05	2.68323e-06	8.21632e-06	5.36244e-06	9.00067e-06	1.12375e-06	9.87696e-06	1.29351e-05	6.92798e-06	7.47653e-05	3.07799e-05	1.67965e-05	2.41219e-06	5.87899e-05	2.29067e-05	2.05236e-05	8.44518e-05	7.79328e-05	0.000103917	1.95443e-05	0.00460251	19	0.0499668
K02570	9.95077e-06	1.82603e-05	1.1361e-05	4.26254e-06	7.10601e-06	3.8818e-06	2.9253e-06	2.46278e-06	0	8.1843e-06	7.29341e-05	3.76428e-05	3.607e-05	1.51592e-05	2.69015e-06	2.76047e-05	7.30504e-06	4.00685e-06	4.76772e-05	4.17951e-05	5.01818e-05	2.34397e-05	0.00460251	19	0.0499668
K02598	1.94146e-05	4.12329e-06	2.9302e-05	9.29633e-07	5.49011e-06	2.26753e-06	3.7392e-05	4.73784e-05	5.6989e-05	6.78101e-05	1.37403e-05	8.55846e-05	4.5547e-05	2.09249e-05	8.0919e-06	6.13091e-05	4.92398e-05	4.32278e-05	8.43389e-05	8.90308e-05	0.000112566	6.69803e-05	0.00460251	19	0.0499668
K02774	1.16146e-05	1.56825e-05	1.99281e-05	1.48062e-05	2.29403e-05	7.63371e-06	2.01829e-05	6.71517e-06	3.50003e-06	4.505e-05	7.26228e-07	7.14816e-05	3.08545e-05	2.77983e-05	7.89886e-06	5.27275e-05	2.38482e-05	1.54485e-05	6.43661e-05	8.44331e-05	0.000104507	9.99913e-05	0.00460251	19	0.0499668
K02844	1.50062e-05	4.9886e-06	1.69574e-05	6.67393e-07	7.17811e-06	7.12509e-07	8.07742e-06	1.20674e-06	3.07374e-06	8.05747e-06	7.79885e-05	6.64144e-05	2.92215e-05	0.000266085	4.90749e-06	3.67832e-05	2.28037e-06	3.94358e-06	8.78328e-05	8.11953e-05	9.49677e-05	3.99276e-05	0.00460251	19	0.0499668
K03048	7.47136e-06	1.51887e-05	6.11703e-05	0	7.07538e-06	1.30464e-06	4.1957e-06	2.293e-06	2.37023e-06	1.54579e-05	3.62942e-05	2.44167e-05	7.74685e-06	2.05668e-05	1.82503e-06	1.92166e-05	1.56446e-05	9.37523e-06	0.000117123	1.95452e-05	4.85302e-05	7.37303e-05	0.00460251	19	0.0499668
K03073	5.40554e-05	0.000117202	0.000167161	0.000106615	0.000196678	3.97739e-05	0.000216161	3.38278e-05	5.76321e-05	0.000212536	0.000242519	0.000219027	0.00022502	0.000203172	2.98484e-05	0.000187651	0.000129533	0.0001396	0.000261736	0.000249551	0.000256032	0.000255882	0.00460251	19	0.0499668
K03098	6.09566e-06	9.09891e-07	6.35372e-06	8.7355e-07	5.36411e-07	1.02886e-06	1.49432e-06	6.59373e-07	0	1.42259e-06	0.000121022	2.14478e-05	1.52105e-05	0.000137762	1.23608e-06	3.68736e-05	8.04882e-07	6.27781e-07	4.26183e-05	1.795e-05	1.39358e-05	3.30128e-05	0.00460251	19	0.0499668
K03182	1.88851e-05	1.5427e-05	3.17083e-05	4.36304e-06	1.36697e-05	2.10934e-06	1.12993e-05	3.02091e-06	7.5658e-06	2.17177e-05	0.000178056	0.000127293	4.85487e-05	0.000390917	5.59735e-06	4.03612e-05	5.88272e-06	5.80469e-06	8.84298e-05	8.17592e-05	0.000113073	0.000100102	0.00460251	19	0.0499668
K03417	1.26359e-05	4.73329e-06	1.41175e-05	2.24901e-06	1.75336e-06	3.24083e-06	2.86688e-06	7.08376e-07	4.62873e-07	4.52378e-06	0.000299786	6.20071e-05	3.08314e-05	0.000324659	7.40816e-07	2.34239e-05	3.04378e-06	2.66671e-06	7.26793e-05	6.57731e-05	8.51947e-05	4.84876e-05	0.00460251	19	0.0499668
K03567	1.09163e-05	1.8894e-05	2.05026e-05	1.98587e-06	1.52256e-05	1.26033e-06	5.7818e-06	4.49297e-06	3.59878e-07	1.48666e-05	0.000117536	6.68545e-05	6.01019e-05	0.000263669	3.1128e-06	3.14709e-05	5.73875e-06	4.68636e-06	6.54187e-05	6.9342e-05	7.05942e-05	2.61594e-05	0.00460251	19	0.0499668
K03609	2.41849e-05	6.48466e-05	6.98788e-05	9.23252e-06	6.52204e-05	2.02124e-05	0.000166621	7.1719e-06	2.8638e-05	0.000143664	0.000260887	0.000156814	6.67865e-05	0.000324686	6.68836e-06	0.000124007	0.000108129	0.000115543	0.000116081	0.00021745	0.000154216	0.000125402	0.00460251	19	0.0499668
K03624	5.23067e-05	0.000131699	0.000201565	9.86413e-05	0.000249545	4.62476e-05	0.000244898	4.01774e-05	4.87621e-05	0.000387198	0.000331503	0.000180449	0.000199801	0.000302584	3.49768e-05	0.000250229	0.000260102	0.000251156	0.000241834	0.000212851	0.00030226	0.000350171	0.00460251	19	0.0499668
K03684	1.29397e-05	1.8784e-05	3.09551e-05	8.23685e-05	2.20022e-05	5.09418e-05	2.37348e-05	6.20172e-05	2.41196e-05	6.27061e-05	0.000209766	8.90555e-05	0.000170769	0.000307172	2.48029e-05	3.30112e-05	5.52438e-05	4.85148e-05	2.91927e-05	6.06212e-05	8.87625e-05	0.000125715	0.00460251	19	0.0499668
K03702	8.00314e-05	0.000222415	0.000297642	0.000149448	0.000359673	8.12295e-05	0.000334414	8.17894e-05	9.74975e-05	0.000412739	0.000420344	0.000312672	0.00037217	0.000440609	6.26719e-05	0.000322403	0.000276655	0.000283617	0.000363286	0.00037441	0.000370406	0.000406226	0.00460251	19	0.0499668
K03806	1.98278e-05	1.81461e-05	2.72949e-05	3.96375e-06	2.73399e-05	8.80214e-07	8.59411e-06	5.38725e-06	5.60758e-06	2.02421e-05	6.74774e-05	8.32982e-05	7.50425e-05	0.000153071	6.87463e-06	3.575e-05	4.29882e-06	6.20827e-06	6.64099e-05	5.67474e-05	7.60499e-05	5.09247e-05	0.00460251	19	0.0499668
K03893	1.62467e-05	1.02467e-06	1.35363e-05	6.27249e-07	1.18788e-06	4.61194e-06	4.91146e-06	2.03864e-07	0	9.47845e-07	0.000290015	5.69659e-05	3.29609e-05	0.000145473	2.30336e-06	3.0694e-05	1.16096e-06	3.05479e-06	6.09828e-05	4.83114e-05	6.96681e-05	2.52299e-05	0.00460251	19	0.0499668
K03925	5.4121e-05	7.94659e-05	0.000155622	0.000111732	0.000120512	3.95053e-05	0.000152062	3.9615e-05	4.79478e-05	0.000222261	0.000273729	0.000157447	0.000242987	0.00029329	3.53645e-05	0.000111396	0.000150296	0.000148699	0.000208702	0.000147754	0.000225484	0.000198967	0.00460251	19	0.0499668
K03981	1.40258e-05	3.03353e-05	3.20225e-05	7.3556e-06	4.845e-05	3.58323e-06	1.37157e-05	5.29472e-06	4.60539e-06	2.3184e-05	0.000259328	6.43866e-05	6.70338e-05	0.000134105	1.36158e-05	3.55545e-05	7.53145e-06	7.54212e-06	6.77546e-05	6.22491e-05	7.71306e-05	5.54705e-05	0.00460251	19	0.0499668
K04020	1.43097e-05	2.08329e-06	1.09061e-05	3.22294e-06	9.64989e-07	2.49069e-06	2.72445e-06	7.24048e-07	5.93312e-07	3.51485e-06	2.27445e-06	5.66055e-05	3.20408e-05	6.55855e-06	1.04976e-06	2.87055e-05	5.9352e-06	5.52322e-06	6.87586e-05	5.90004e-05	7.59283e-05	2.97463e-05	0.00460251	19	0.0499668
K04029	5.41528e-06	8.72175e-06	2.50278e-05	9.90666e-06	2.53766e-05	1.37039e-05	7.41608e-05	6.17727e-06	1.5937e-05	5.36847e-05	1.41386e-05	0.000106389	4.02701e-05	1.86425e-05	9.45103e-06	6.41494e-05	6.5354e-05	6.4923e-05	9.11548e-05	0.000198492	0.000104295	6.81776e-05	0.00460251	19	0.0499668
K04031	6.88054e-06	1.35646e-05	3.9513e-05	8.81603e-06	2.88411e-05	1.63471e-05	9.45991e-05	4.71828e-06	1.49696e-05	7.83484e-05	2.29383e-05	0.000124577	4.23063e-05	1.85798e-05	1.20858e-05	8.22698e-05	8.62279e-05	9.26829e-05	9.216e-05	0.000198665	0.000113061	7.59516e-05	0.00460251	19	0.0499668
K04567	9.99492e-05	0.00021626	0.000341717	0.000287216	0.00041444	0.00017147	0.000437679	0.000100161	0.000152662	0.000496096	0.000448625	0.000424412	0.000423023	0.000474349	5.01749e-05	0.000369185	0.00031451	0.00031035	0.000468097	0.000470718	0.00050912	0.000535605	0.00460251	19	0.0499668
K04760	7.60733e-06	2.36097e-05	1.9999e-05	3.03449e-06	2.81057e-05	1.45054e-06	1.07238e-05	3.91082e-06	1.87556e-06	1.58212e-05	0.000173177	4.78625e-05	4.73218e-05	0.000189653	9.35443e-06	2.42014e-05	3.59923e-06	6.69409e-06	5.02967e-05	4.17572e-05	4.785e-05	3.68356e-05	0.00460251	19	0.0499668
K04774	1.3743e-05	2.53949e-06	1.81737e-05	4.76709e-07	3.37661e-06	9.54253e-07	7.90602e-06	2.00369e-07	3.92781e-07	2.20249e-06	0.000112571	5.2113e-05	2.35274e-05	0.000260603	6.28636e-07	1.97053e-05	2.38558e-06	3.48704e-06	5.72822e-05	5.59094e-05	6.67273e-05	3.30022e-05	0.00460251	19	0.0499668
K05521	7.20566e-05	6.42834e-05	0.000125443	1.60182e-05	0.000136046	5.11852e-05	0.000108105	1.64615e-05	5.92576e-05	0.000199888	7.0034e-05	0.000185823	0.00018934	0.000175875	4.16472e-05	0.000152025	9.79104e-05	0.000107283	0.000109598	0.000157329	0.000144469	0.000267585	0.00460251	19	0.0499668
K05539	1.63562e-05	2.95238e-05	2.41968e-05	5.38661e-06	2.15366e-05	2.99667e-06	1.06857e-05	3.92083e-06	1.22596e-06	1.92948e-05	0.000255175	7.75462e-05	6.7092e-05	0.000288899	5.91824e-06	4.09196e-05	6.41847e-06	4.12911e-06	7.9101e-05	6.9604e-05	9.01489e-05	6.60326e-05	0.00460251	19	0.0499668
K05795	0.00122071	0.000607606	0.00034031	0.000196449	1.13256e-05	0.00323196	5.14591e-05	0.00216423	0.000668922	3.42023e-05	2.25532e-05	0.000423177	0.000427844	1.89887e-05	6.69779e-07	4.64444e-05	0.000117435	0.000118049	4.1073e-05	2.24786e-05	1.24897e-05	3.00118e-06	0.00460251	19	0.0499668
K05808	9.37968e-05	0.000148635	0.000199452	0.000140627	0.000190786	6.77547e-05	0.000265096	6.75898e-05	6.16057e-05	0.000282119	0.000268527	0.000227206	0.000249362	0.000235473	5.37007e-05	0.000244972	0.000198043	0.000190186	0.000298327	0.000307898	0.000326327	0.000237154	0.00460251	19	0.0499668
K05946	1.98023e-05	4.80764e-05	3.93058e-05	1.01854e-05	5.76321e-05	1.62971e-05	7.6272e-05	5.72462e-06	7.39036e-06	0.000192878	5.25852e-05	5.91495e-05	5.48512e-05	3.71135e-05	1.75632e-05	4.73922e-05	8.66517e-05	8.70969e-05	5.72958e-05	0.000198669	0.000127082	0.000146749	0.00460251	19	0.0499668
K06147	0.000408096	0.000646819	0.00157743	0.00128075	0.00105388	0.000718758	0.00149678	0.000779159	0.000512462	0.00232573	0.0013468	0.00146632	0.002135	0.000968065	0.000366538	0.00133611	0.00207308	0.00200614	0.00216328	0.00193637	0.00215025	0.00263748	0.00460251	19	0.0499668
K06187	9.34358e-05	0.000193784	0.000297946	0.000169846	0.000298752	0.000107337	0.0003217	0.000125675	6.77886e-05	0.000432498	0.000355021	0.000314181	0.000401516	0.000368966	5.75157e-05	0.000277212	0.000252853	0.000242879	0.000323528	0.000325084	0.000334961	0.000427106	0.00460251	19	0.0499668
K06298	2.00604e-06	1.84408e-06	1.19082e-05	5.92647e-06	1.21986e-05	2.22797e-06	4.75028e-05	5.61324e-07	4.41334e-06	8.88452e-05	2.47486e-05	2.00204e-05	1.67921e-05	2.8077e-06	5.54496e-06	2.63086e-05	7.12361e-05	6.6929e-05	1.00637e-05	2.84228e-05	4.00751e-05	2.3823e-05	0.00460251	19	0.0499668
K07115	1.42073e-05	2.17657e-06	1.85737e-05	1.48441e-06	8.49476e-07	5.22087e-06	1.18775e-05	2.4957e-07	0	1.74053e-06	0.000118572	7.12987e-05	3.38704e-05	0.000128324	2.48083e-06	3.29653e-05	2.44812e-06	1.412e-06	8.38296e-05	7.39128e-05	9.77026e-05	4.44695e-05	0.00460251	19	0.0499668
K07122	5.74418e-06	2.0782e-05	1.57092e-05	7.58688e-06	1.9027e-05	1.7902e-06	1.15079e-05	2.70662e-06	3.07443e-06	1.02682e-05	0.00014724	5.17768e-05	3.78891e-05	0.000172026	9.93271e-06	4.20125e-05	4.16783e-06	7.27098e-06	5.91734e-05	5.09535e-05	6.80821e-05	3.62341e-05	0.00460251	19	0.0499668
K07262	1.03358e-05	2.76843e-05	1.85146e-05	1.92564e-06	1.79517e-05	1.95653e-06	5.76318e-06	4.67986e-06	0	1.48023e-05	7.07746e-05	5.17173e-05	6.54041e-05	0.000151066	7.65839e-06	3.03306e-05	3.04471e-06	2.92694e-06	6.31508e-05	6.02459e-05	7.00865e-05	5.24755e-05	0.00460251	19	0.0499668
K07347	8.27291e-05	1.26357e-05	0.000119483	9.63814e-06	1.59172e-05	1.21705e-05	6.69883e-05	2.73381e-06	2.95905e-06	1.67372e-05	0.000140554	0.000438678	0.000173649	0.000141584	9.87093e-06	0.000252592	1.3128e-05	1.11981e-05	0.000595891	0.000525161	0.000551163	0.000121555	0.00460251	19	0.0499668
K07576	2.63421e-05	5.10112e-05	3.53785e-05	1.80134e-05	2.75587e-05	4.56042e-06	7.27307e-05	6.15442e-06	1.86128e-05	0.000187968	0.000173064	5.46659e-05	4.52742e-05	0.00037192	1.93181e-05	3.88124e-05	0.000125926	0.000112846	2.51303e-05	4.2537e-05	6.70876e-05	6.58591e-05	0.00460251	19	0.0499668
K07666	1.43007e-05	1.54843e-06	1.54776e-05	2.6544e-06	2.01812e-06	2.17093e-06	2.91101e-06	3.18769e-07	6.87367e-07	2.24783e-06	4.15593e-05	7.05904e-05	4.05761e-05	2.30342e-05	0	3.34891e-05	3.16512e-06	2.32545e-06	8.0448e-05	7.14266e-05	8.76414e-05	4.18805e-05	0.00460251	19	0.0499668
K08160	1.17182e-05	1.11186e-06	1.21083e-05	1.93901e-06	9.29256e-07	2.19409e-06	1.95705e-06	0	3.34485e-07	1.05777e-06	9.07439e-05	4.71249e-05	2.33525e-05	4.28049e-05	1.42756e-06	2.05985e-05	2.14007e-06	1.16697e-06	6.38245e-05	5.74638e-05	7.07434e-05	2.45339e-05	0.00460251	19	0.0499668
K08172	1.18256e-05	1.32484e-06	1.14329e-05	7.60128e-07	4.34994e-07	6.84715e-07	2.30506e-06	3.99369e-07	0	2.35198e-06	1.15952e-06	5.45602e-05	2.40756e-05	1.23576e-05	5.0119e-07	2.2194e-05	1.94792e-06	1.27463e-06	6.1608e-05	6.04853e-05	6.73967e-05	1.93706e-05	0.00460251	19	0.0499668
K08884	9.46817e-05	0.000165397	0.000230864	0.0002773	0.000167999	0.000125698	0.000294178	0.00016132	0.000116756	0.000488222	0.000398594	0.000303645	0.00039087	8.7288e-05	7.87608e-05	0.000284244	0.000402392	0.000401738	0.000401882	0.000333823	0.00043959	0.000511394	0.00460251	19	0.0499668
K08972	1.06479e-05	1.57329e-05	1.78472e-05	5.85273e-05	1.38488e-05	2.10556e-05	8.1721e-06	2.73718e-05	1.26346e-05	2.42809e-05	5.81566e-05	5.16433e-05	7.8642e-05	8.59693e-05	1.04189e-05	2.75296e-05	2.81439e-05	2.42562e-05	2.88497e-05	5.41249e-05	6.78751e-05	4.52032e-05	0.00460251	19	0.0499668
K09779	4.17009e-06	2.68044e-06	6.68447e-06	8.70372e-06	2.56614e-06	1.30125e-06	3.41152e-05	9.60674e-07	9.96184e-07	6.09236e-05	5.11617e-05	1.29657e-05	1.30943e-06	2.43654e-06	1.07233e-05	3.16827e-05	6.37741e-05	7.63048e-05	1.52371e-05	1.58221e-05	3.34508e-05	1.13978e-05	0.00460251	19	0.0499668
K09955	2.07727e-05	5.49392e-06	3.40936e-05	6.12499e-06	4.48553e-05	6.49533e-06	9.6478e-06	4.32853e-06	2.23214e-06	5.93041e-05	1.83638e-05	8.8611e-05	3.52833e-05	2.50002e-05	2.64573e-06	6.0056e-05	3.08936e-05	2.66725e-05	7.98513e-05	6.94742e-05	0.000119764	4.43706e-05	0.00460251	19	0.0499668
K10036	1.05502e-05	2.66945e-06	1.25157e-05	4.27157e-06	3.83458e-07	1.07306e-06	3.43873e-06	2.81643e-07	1.37153e-06	1.74596e-06	4.45986e-06	5.48862e-05	1.87323e-05	2.82256e-05	2.94541e-07	2.2862e-05	9.36013e-06	8.83496e-06	6.55096e-05	5.86174e-05	6.999e-05	1.95305e-05	0.00460251	19	0.0499668
K10254	5.28891e-06	1.08e-05	2.79827e-05	1.25862e-05	9.14197e-06	2.39707e-06	3.35047e-05	1.67967e-06	1.28573e-05	7.37323e-05	2.61862e-05	9.23405e-06	1.55798e-05	1.65638e-05	5.48193e-06	4.81707e-05	9.42586e-05	9.43624e-05	0.000151382	1.29414e-05	6.0391e-05	4.88341e-05	0.00460251	19	0.0499668
K10679	2.2755e-05	2.57557e-05	2.0406e-05	3.76513e-06	1.88005e-05	3.03626e-07	4.98593e-06	4.74804e-06	9.59116e-07	1.08057e-05	7.8576e-05	6.07242e-05	5.51283e-05	0.000245183	7.33022e-06	2.85381e-05	3.14771e-06	6.11518e-06	6.54903e-05	5.85617e-05	6.86914e-05	4.35168e-05	0.00460251	19	0.0499668
K11924	9.62272e-06	7.98908e-07	8.41133e-06	1.06954e-06	9.18087e-07	1.49867e-06	6.7882e-06	2.24773e-07	4.4062e-07	2.68138e-06	1.06964e-06	4.43011e-05	2.06753e-05	4.56071e-06	0	1.35673e-05	1.34245e-05	1.02059e-05	5.17132e-05	4.9156e-05	6.30892e-05	1.86721e-05	0.00460251	19	0.0499668
K12510	3.35875e-05	2.31237e-05	6.22825e-05	0.000116195	2.56732e-05	7.41226e-05	9.18674e-05	0.00012137	6.93906e-05	0.000183634	0.000123623	0.000172501	0.000310218	0.00010941	2.355e-05	9.13971e-05	0.000148459	0.000141373	5.36781e-05	0.000154539	0.000163047	0.000254055	0.00460251	19	0.0499668
K12678	2.59279e-05	2.54464e-06	2.40453e-05	6.12417e-07	1.97745e-06	2.42063e-06	6.3173e-06	4.8334e-07	1.94981e-06	3.65577e-06	0.000158917	8.03651e-05	2.43365e-05	0.000160203	3.94688e-06	6.1227e-05	2.03497e-06	8.24151e-07	0.000190995	0.00015	0.000153084	6.05933e-05	0.00460251	19	0.0499668
K13244	1.37934e-05	8.01109e-07	1.26518e-05	9.19274e-07	5.26067e-07	9.20079e-07	1.0007e-06	5.7958e-07	1.13614e-06	1.79647e-06	0	5.84257e-05	2.8212e-05	1.29848e-05	1.0102e-06	2.56344e-05	1.41345e-06	2.39865e-06	8.07911e-05	7.48467e-05	8.70293e-05	2.20543e-05	0.00460251	19	0.0499668
K13637	1.23641e-05	1.52003e-06	1.62701e-05	1.94009e-06	7.40163e-07	2.58906e-06	1.97187e-06	1.42937e-06	7.99264e-07	2.10632e-06	0	7.86676e-05	2.75029e-05	1.37882e-05	3.12693e-06	2.55835e-05	3.2125e-06	5.46049e-06	7.92879e-05	6.78208e-05	8.2377e-05	1.7453e-05	0.00460251	19	0.0499668
K13888	1.45709e-05	1.57513e-05	3.0673e-05	3.46738e-06	1.86449e-05	6.33371e-06	1.63032e-05	1.87617e-06	9.94279e-06	2.54832e-05	0.000102677	0.000131565	5.17014e-05	4.18836e-05	3.90114e-06	4.92313e-05	1.30564e-05	7.91832e-06	0.000177082	0.000166055	0.000165894	8.2533e-05	0.00460251	19	0.0499668
K13894	7.36863e-06	4.93046e-06	1.70539e-05	1.37135e-06	1.43876e-06	1.00654e-06	1.99413e-06	1.92135e-07	1.41883e-06	1.48885e-06	5.95959e-05	4.81206e-05	1.8494e-05	0.0002222	1.4788e-06	2.22947e-05	2.2759e-06	8.76027e-07	5.97663e-05	5.96736e-05	6.85518e-05	3.40535e-05	0.00460251	19	0.0499668
K13895	7.31552e-06	3.56653e-06	1.42717e-05	2.31203e-06	1.11674e-06	1.95315e-07	5.66781e-06	2.05056e-07	4.04333e-07	3.0179e-06	5.91724e-05	4.6211e-05	2.91698e-05	0.000262231	2.06743e-06	1.6005e-05	1.14304e-06	2.11614e-06	5.52836e-05	5.02204e-05	6.4129e-05	3.32732e-05	0.00460251	19	0.0499668
K15580	4.30064e-05	0.00010894	0.000258481	0.000188395	0.000141487	3.01991e-05	0.000116048	3.16021e-05	7.78534e-05	0.00032412	0.000263654	0.000227753	0.000245762	6.39212e-05	3.49124e-05	0.000316257	0.000244876	0.000241797	0.000386539	0.000187401	0.000436319	0.000400885	0.00460251	19	0.0499668
K15585	1.88239e-05	2.84143e-06	1.59714e-05	3.69025e-06	3.36293e-06	4.66524e-06	6.07648e-06	4.89791e-06	2.84023e-06	7.76605e-06	1.32811e-05	8.75407e-05	4.40072e-05	1.0745e-05	6.98484e-07	3.36204e-05	8.30114e-06	8.57444e-06	7.77283e-05	6.8286e-05	8.33997e-05	5.50649e-05	0.00460251	19	0.0499668
K16074	6.86499e-06	1.13991e-06	1.5756e-05	7.63025e-07	5.82202e-07	7.12781e-07	6.57689e-06	8.55234e-07	1.43201e-06	3.3136e-06	2.36831e-05	5.69025e-05	2.60134e-05	0.000236527	6.65476e-07	2.35858e-05	1.4153e-06	1.21856e-06	5.19555e-05	5.0119e-05	5.7625e-05	1.88799e-05	0.00460251	19	0.0499668
K17686	6.52372e-05	0.000157758	0.000143576	7.32997e-05	0.000123877	4.02464e-05	0.000201633	3.05661e-05	7.91151e-05	0.000209473	0.000455903	0.00020477	0.000123108	0.000602611	3.22894e-05	0.000236162	0.000135672	0.000124862	0.000177461	0.000244707	0.000203398	0.000237849	0.00460251	19	0.0499668
K05739	0	5.37777e-07	2.12325e-07	0	0	0	1.4747e-06	0	4.44898e-07	2.46386e-06	0	1.4154e-07	0	2.69497e-06
K09693	7.99843e-07	3.18746e-07	2.36839e-06	0	5.38427e-07	0	4.69362e-06	6.22361e-07	0	4.72549e-06	4.05833e-06	3.37741e-07	0	4.54905e-07
K02173	1.15261e-05	1.37066e-06	2.00631e-05	1.03433e-06	1.06459e-06	2.09926e-06	7.83606e-07	0	1.36112e-06	4.36478e-06	0	7.47259e-05	4.75809e-05	2.00819e-05
K02419	8.61948e-06	2.94074e-06	1.43245e-05	0	6.97572e-06	2.7333e-06	1.69583e-05	2.05203e-06	4.16022e-06	3.93559e-06	8.49149e-05	5.20928e-05	1.91102e-05	0.000131757
K10852	0	0	2.16529e-07	0	0	0	0	0	2.26854e-07	0	3.26247e-05	9.2234e-07	6.55058e-07	3.23581e-05
K09916	1.34511e-06	0	3.80876e-06	0	4.87148e-07	3.59128e-07	2.12996e-06	0	0	8.11091e-07	3.99383e-05	8.04647e-06	2.66778e-06	0.000133881
K06859	0	0	4.66964e-07	0	0	0	0	0	0	1.43008e-06	0	3.91627e-06	1.41269e-06	0
K07070	5.60129e-06	1.85103e-06	1.22404e-05	0	1.42509e-06	0	1.90785e-06	0	0	4.05546e-06	5.45329e-05	3.94199e-05	3.01255e-05	0.000176606
K02398	8.36577e-06	2.54346e-06	1.09676e-05	1.70253e-06	1.96504e-06	3.40805e-07	4.51617e-06	0	0	1.66356e-06	4.73871e-05	4.64338e-05	2.71623e-05	0.000142834
K03817	6.49402e-06	1.56876e-06	1.23688e-05	4.55869e-07	1.70933e-06	0	2.83571e-07	7.32121e-07	0	1.40501e-06	1.05549e-05	3.84865e-05	1.54556e-05	1.21494e-05
K07062	1.08511e-05	1.54829e-06	8.44943e-06	0	2.10723e-06	7.94894e-06	6.03295e-06	0	0	1.22578e-06	0.00016265	5.19579e-05	2.91964e-05	4.06419e-05
K07305	9.32154e-06	2.03359e-06	1.13849e-05	0	3.3385e-07	1.62847e-06	9.34362e-06	0	1.12829e-05	6.57866e-06	0.000261276	3.90937e-05	2.63718e-05	0.000237684
K03228	7.81846e-06	8.07072e-07	1.10172e-05	6.51751e-07	0	1.30464e-07	1.61698e-06	1.0467e-06	0	1.27367e-06	0.000102718	4.77926e-05	1.19969e-05	5.55837e-06
K07336	1.19018e-05	1.17734e-06	1.51404e-05	0	1.35297e-06	2.29871e-06	1.97489e-06	2.83924e-07	0	1.54009e-06	5.61615e-05	5.65114e-05	2.4509e-05	0.000101099
K00198	1.05541e-05	4.047e-06	2.66466e-05	3.06048e-06	1.47285e-05	7.46053e-06	8.35621e-05	1.58996e-06	1.0422e-05	0.000184281	3.40451e-05	3.03868e-05	1.41291e-05	6.35654e-06
K00548	9.90868e-05	0.000192419	0.000274179	0.000161882	0.000319383	0.000123059	0.000324734	0.000150008	0.000116321	0.000331065	0.000468383	0.000454931	0.00042891	0.000423883
K00697	8.2958e-06	1.31189e-06	8.49456e-06	5.26889e-07	5.02532e-07	1.53591e-06	6.04372e-06	4.21582e-07	7.01929e-06	2.74576e-06	9.52635e-05	3.92927e-05	2.15197e-05	1.84088e-05
K00763	0.00176445	0.000913568	0.0004898	0.000352381	0.000195416	0.00378425	0.000273294	0.00250029	0.000790832	0.000307402	0.000344024	0.000241804	0.000272991	0.000359797
K00859	6.86242e-05	0.000160827	0.000223122	0.000100057	0.00025463	6.49236e-05	0.00023165	7.77603e-05	5.23027e-05	0.000256586	0.000250216	0.000237676	0.000285193	0.000316
K01070	2.53652e-05	3.42958e-06	2.4113e-05	6.43519e-06	4.11914e-06	1.55622e-06	6.66739e-06	2.52263e-07	1.48087e-06	4.68168e-06	0.000235399	0.000106864	4.25756e-05	0.000308698
K01090	3.67168e-05	3.19993e-05	0.000108169	0.000115569	3.64148e-05	6.52285e-05	3.9753e-05	9.86656e-05	3.72632e-05	0.000118089	7.25738e-05	0.000144385	0.000216065	3.95176e-05
K01577	7.85998e-06	1.39703e-06	1.17282e-05	1.32888e-06	6.75972e-07	5.32017e-07	1.74509e-06	2.48245e-07	1.58155e-06	1.77511e-06	4.21968e-07	6.03799e-05	2.76646e-05	1.63701e-05
K01595	4.15737e-05	2.25586e-05	5.56232e-05	0.000109177	2.28461e-05	6.85569e-05	3.35619e-05	9.80412e-05	1.99385e-05	5.02636e-05	0.000255153	0.000182092	0.000234146	0.00032528
K01652	0.000105392	0.000112025	0.000258984	0.000124178	0.000258014	5.86743e-05	0.000259646	3.47631e-05	8.7252e-05	0.000242384	0.000637353	0.000380043	0.00025813	0.000651554
K01738	2.19419e-05	8.36206e-05	0.000207502	8.37114e-05	0.000181402	4.76039e-05	0.000131776	4.94767e-05	6.68975e-05	0.000218187	0.000449129	0.000160476	0.000199592	0.000336884
K01749	3.78698e-05	0.000144527	9.66689e-05	2.61154e-05	9.63013e-05	3.47644e-05	0.000181655	2.34028e-05	3.30676e-05	0.000208861	0.000292932	0.000188473	0.000148334	0.000323505
K01778	5.46596e-05	0.000125931	0.000128231	7.03683e-05	0.000155483	3.73586e-05	0.000217808	3.09983e-05	5.00647e-05	0.00034465	0.00018592	0.0002017	0.000117728	0.000311942
K01875	9.40364e-05	0.000222454	0.000343654	0.000195356	0.000365115	0.000124407	0.00038474	0.000113149	7.79857e-05	0.000447709	0.000424571	0.000371109	0.000447638	0.000457212
K01878	5.74874e-05	0.000131689	0.000110212	8.63177e-05	0.00012658	4.54395e-05	0.00014476	3.81318e-05	4.0107e-05	0.000170114	0.000333442	0.000248083	0.000250058	0.000375126
K01894	1.33229e-05	2.34687e-05	2.64246e-05	7.98431e-06	2.50299e-05	3.47102e-06	6.41299e-06	4.69123e-06	7.16007e-07	1.70726e-05	0.000115729	6.49126e-05	6.58717e-05	3.1721e-05
K01920	1.38106e-05	2.09682e-06	1.37578e-05	1.84217e-06	1.8982e-06	1.37724e-06	1.12153e-05	4.42455e-07	0	1.20001e-06	0.000364745	5.86588e-05	3.00665e-05	0.000402212
K02015	0.000189761	0.000464903	0.000392616	7.48022e-05	0.000509674	0.000107199	0.000520005	9.69355e-05	0.000134455	0.000552682	0.000997227	0.000673138	0.000452307	0.00124711
K02035	0.000180892	0.000374643	0.00047946	0.000421051	0.00040354	0.000216098	0.000811637	0.000174261	0.000272889	0.000677915	0.000607657	0.000871283	0.00089277	0.000462284
K02053	7.54773e-06	1.89058e-05	2.69258e-05	7.78532e-06	1.67732e-05	4.25197e-06	3.81581e-05	1.75539e-06	1.75848e-05	8.71196e-05	9.76299e-05	7.23643e-05	3.66561e-05	4.41991e-05
K02194	1.27216e-05	3.80036e-05	3.02729e-05	2.51369e-05	1.44354e-05	1.61659e-05	1.9252e-05	2.48253e-05	1.10445e-05	2.62607e-05	0.000196401	7.5588e-05	7.50546e-05	0.000239395
K02197	2.02649e-05	2.85239e-05	3.14829e-05	2.07175e-05	1.88656e-05	1.57172e-05	1.74979e-05	3.09086e-05	1.20109e-05	2.85843e-05	0.000198798	6.87957e-05	7.25779e-05	0.000201423
K02238	8.38943e-05	0.000184615	0.000236404	0.000135103	0.000267563	7.82117e-05	0.000304059	6.48049e-05	6.21305e-05	0.000409931	0.000371944	0.000242316	0.0002924	0.000436934
K02389	8.80339e-06	2.41167e-06	1.72489e-05	6.83804e-07	7.28332e-06	1.37925e-06	1.13937e-05	2.34524e-06	6.63664e-06	3.69861e-06	8.84711e-05	5.91479e-05	2.55186e-05	0.000178058
K02400	3.23097e-05	5.51995e-06	3.78554e-05	7.49861e-06	1.55352e-05	1.12415e-05	3.41906e-05	2.36715e-06	9.87227e-06	1.0852e-05	0.000119243	0.000146139	6.60643e-05	0.00026314
K02533	1.22589e-05	2.81955e-05	1.87821e-05	5.65581e-06	1.90521e-05	5.83386e-07	7.40367e-06	8.73546e-06	3.1009e-06	1.58105e-05	4.76221e-05	7.35881e-05	5.59553e-05	8.83198e-05
K02575	1.63326e-05	3.11076e-06	2.51029e-05	3.29523e-06	2.16356e-06	4.0543e-06	2.50722e-05	2.40808e-06	8.98236e-06	1.46694e-05	6.702e-05	9.99741e-05	4.97343e-05	0.000146365
K02669	3.67617e-05	5.04572e-05	3.80241e-05	4.75428e-05	5.02516e-05	2.32628e-05	0.000126089	8.68416e-06	3.7644e-05	9.09875e-05	0.000234772	9.39181e-05	4.80495e-05	0.000272504
K03082	1.79589e-05	1.57261e-06	2.1506e-05	7.24255e-06	2.56557e-06	4.76483e-06	1.54004e-06	2.6114e-06	8.62805e-06	6.69076e-06	5.23718e-06	9.13212e-05	3.866e-05	1.03841e-05
K03589	7.08541e-05	0.000167424	0.000260079	0.000133938	0.00026506	7.75177e-05	0.000301409	9.52566e-05	5.18502e-05	0.000292243	0.000302127	0.000263567	0.000344901	0.000403156
K03602	3.2787e-05	8.50749e-05	0.00011312	6.16441e-05	0.000167792	5.94939e-05	0.000149241	5.71076e-05	3.42117e-05	0.000172696	0.000135472	0.000161466	0.000160871	0.000188299
K03631	7.49633e-05	0.000199226	0.000249377	0.000145494	0.00032025	9.10534e-05	0.000298361	9.58431e-05	7.92798e-05	0.000343935	0.000398623	0.000258773	0.000327618	0.000421768
K03637	1.64446e-05	7.73094e-05	7.73525e-05	5.36065e-05	6.22999e-05	3.26425e-05	0.000118135	4.59324e-05	3.64477e-05	0.000110753	0.000164356	0.000136204	0.000100406	0.000120698
K03668	5.76681e-06	2.35706e-06	7.67758e-06	3.77594e-06	3.38778e-06	1.22444e-06	5.52059e-07	4.9737e-07	0	1.23507e-06	3.45439e-05	3.62142e-05	1.68921e-05	0.000136939
K03704	6.87977e-05	0.000127249	0.000162224	3.30274e-05	9.98469e-05	4.37215e-05	0.000219053	2.11956e-05	6.29019e-05	0.000189079	0.000670394	0.000298451	0.000152274	0.000578542
K03743	0.00165474	0.000699025	0.00030191	0.000296872	3.77293e-05	0.00347014	4.757e-05	0.00234148	0.000714327	2.34944e-05	0.000215008	7.32154e-05	6.01388e-05	0.00028525
K03761	1.05372e-05	1.52535e-06	1.38967e-05	1.26127e-06	1.13422e-06	2.16407e-07	1.62906e-06	0	7.42297e-07	2.47294e-06	6.22269e-06	5.94414e-05	2.83199e-05	2.13579e-05
K03767	1.06228e-05	8.45118e-06	2.43461e-05	6.96125e-06	2.63647e-05	4.28832e-06	1.13615e-05	6.71964e-06	7.76701e-06	1.41492e-05	6.72003e-05	6.36881e-05	6.26715e-05	0.000164994
K03781	9.27064e-06	4.02419e-06	1.53002e-05	2.98426e-06	1.37414e-05	3.58112e-06	1.27638e-05	1.0668e-06	2.73488e-07	3.58804e-06	0.000706722	5.87516e-05	2.86282e-05	0.000587338
K03790	1.4513e-05	4.65776e-06	2.06511e-05	1.1556e-05	4.03869e-06	1.68189e-06	1.62701e-05	6.23433e-07	2.28125e-05	7.39459e-06	2.39165e-05	5.28782e-05	2.44062e-05	2.31764e-05
K04751	1.61248e-05	2.38992e-05	1.44443e-05	1.47653e-06	5.49227e-06	8.86696e-07	1.16033e-05	1.84374e-06	5.4746e-06	3.78015e-06	0.000115243	4.83008e-05	2.7925e-05	2.23695e-05
K04755	6.89085e-06	1.88482e-05	1.11383e-05	2.85922e-06	1.66292e-05	1.68421e-06	8.14536e-06	4.07e-06	0	1.27292e-05	0.000150727	5.69644e-05	4.78653e-05	0.000252883
K05540	2.22187e-05	3.62896e-05	3.03971e-05	3.95647e-06	2.51181e-05	3.91029e-06	7.0461e-06	8.83199e-06	4.04603e-06	1.97718e-05	0.000292116	0.000102779	8.11551e-05	0.00043672
K05541	1.58948e-05	1.60844e-06	1.43316e-05	1.97453e-06	5.3925e-06	1.38339e-06	3.53696e-06	2.07483e-07	2.03363e-07	2.41168e-06	3.73196e-05	5.90034e-05	2.84842e-05	0.000188389
K05591	1.20252e-05	8.21233e-07	1.08199e-05	1.13674e-06	1.56355e-06	2.1877e-06	7.43106e-06	0	6.0032e-07	7.11919e-07	0.000183964	5.27142e-05	2.37044e-05	0.000295076
K05916	2.11163e-05	1.51806e-05	3.93491e-05	7.27897e-06	4.25233e-05	6.15012e-06	1.96849e-05	9.11422e-06	3.28833e-06	3.04392e-05	0.000114558	0.000102623	0.000122701	0.000163497
K06079	9.38038e-06	3.09492e-06	1.54734e-05	7.04001e-07	1.22637e-06	5.63694e-07	6.59007e-06	2.95904e-07	0	1.60507e-06	4.33301e-05	5.99937e-05	3.14856e-05	9.00596e-06
K06176	1.68777e-05	3.44351e-06	1.53175e-05	2.38354e-07	9.54034e-07	3.26658e-06	1.23317e-05	2.00369e-07	9.81952e-07	2.63952e-06	0.000136324	6.25339e-05	2.85867e-05	0.000243135
K06205	1.70885e-05	2.24558e-06	1.30654e-05	0	1.29687e-06	2.70802e-06	9.32398e-06	4.73846e-07	9.28874e-07	1.46873e-06	3.85809e-05	7.43563e-05	3.88738e-05	0.000215725
K06219	6.92322e-06	3.72145e-06	1.52558e-05	6.36825e-07	2.56797e-06	7.6486e-07	6.99275e-06	1.33834e-07	0	1.86675e-06	8.02788e-05	5.14114e-05	1.96967e-05	0.000223309
K06391	3.25393e-06	4.7937e-06	7.40677e-06	6.94884e-06	7.24462e-06	3.25047e-06	3.93067e-05	1.32263e-06	5.90064e-06	8.00035e-05	2.21337e-05	1.54048e-05	1.17409e-05	2.05627e-06
K06405	3.11413e-06	5.67785e-06	3.44833e-05	2.23738e-05	1.14913e-05	6.85413e-06	5.27508e-05	4.2938e-06	4.57793e-06	0.00012722	2.62221e-05	2.92349e-05	1.51777e-05	8.81532e-06
K06445	1.51864e-05	1.86938e-06	1.98441e-05	1.68586e-06	1.37437e-06	6.40199e-06	1.25669e-05	6.65573e-07	5.04804e-07	2.09836e-06	0.000135733	7.41247e-05	3.24045e-05	2.94238e-05
K06867	2.15391e-05	2.22809e-05	3.61472e-05	5.03288e-06	2.7237e-05	1.10832e-06	8.28791e-06	3.67232e-06	5.80391e-06	1.92372e-05	0.000219723	0.000130408	8.24518e-05	7.53087e-05
K06902	3.14313e-05	5.61382e-05	0.000113661	0.000131978	5.51637e-05	6.33584e-05	5.52479e-05	8.3697e-05	4.09829e-05	0.000133262	0.000125101	0.000126063	0.000257315	6.23235e-05
K06915	1.73583e-05	1.08727e-05	2.69798e-05	3.21707e-06	7.78288e-06	6.17751e-06	1.16208e-05	2.34983e-06	5.86927e-06	3.65438e-06	0.000229138	0.000102598	4.98728e-05	0.000301092
K06949	8.30739e-05	0.000163804	0.000289245	0.000146729	0.000311106	9.41538e-05	0.000299074	0.000112356	8.1084e-05	0.000366638	0.00037085	0.00031722	0.000465823	0.000362443
K06987	4.52445e-06	1.53219e-06	9.59961e-06	2.34964e-06	4.08604e-06	2.45279e-07	1.12025e-05	9.48168e-07	4.55093e-06	1.13143e-05	3.44793e-05	1.69995e-05	1.71354e-05	2.43548e-05
K06997	6.91175e-05	0.00015874	0.0002189	0.000113735	0.000242752	5.66284e-05	0.000253732	6.34544e-05	5.15404e-05	0.000290241	0.000344404	0.000222973	0.000260465	0.000335825
K07000	2.60985e-05	3.23094e-05	7.59904e-05	5.53209e-06	5.49874e-05	4.91702e-06	5.8076e-05	9.81092e-06	2.18683e-06	6.49123e-05	0.000113176	0.000154632	0.00011174	0.000351153
K07283	6.92228e-06	1.31362e-06	1.33551e-05	3.22999e-06	1.32088e-06	7.92068e-07	9.23007e-07	2.7719e-07	1.63012e-06	1.93315e-06	8.88111e-05	4.3149e-05	1.84361e-05	1.51152e-05
K07339	9.85268e-05	0.000160496	0.000117514	8.94287e-05	0.000165389	0.000201268	4.99662e-05	0.00046236	0.000276199	8.00518e-05	3.05108e-05	6.13791e-05	7.62457e-05	3.40913e-06
K07346	1.37389e-05	2.40211e-06	1.64567e-05	1.34015e-06	1.18365e-06	2.03914e-06	2.3377e-06	1.44895e-07	1.98825e-06	2.23703e-06	7.85694e-05	6.93739e-05	1.72359e-05	2.04086e-05
K07387	2.02188e-05	3.15836e-06	2.94255e-05	1.90321e-06	3.15889e-05	1.56908e-06	8.40628e-06	2.74119e-06	2.61356e-07	7.11293e-06	4.52816e-05	0.000120964	5.65218e-05	0.000184263
K07637	1.52965e-05	2.5585e-06	1.33706e-05	2.26089e-06	6.86209e-07	4.11485e-07	1.08557e-05	0	5.78565e-07	1.79646e-06	0.000152722	5.80291e-05	2.79942e-05	0.000286337
K07659	1.40074e-05	1.65141e-05	2.28954e-05	3.44209e-06	2.51834e-05	5.6271e-06	6.47889e-06	5.07789e-06	0	1.21339e-05	7.60761e-05	8.32649e-05	7.61721e-05	0.000269545
K07661	6.25477e-06	1.90407e-06	8.48752e-06	6.85269e-06	1.19351e-06	1.64933e-06	2.39311e-06	0	1.14561e-06	1.35858e-06	4.08831e-05	4.01673e-05	2.2536e-05	4.03286e-05
K07662	1.208e-05	3.6059e-06	1.95023e-05	5.99353e-06	4.91904e-06	1.86346e-06	8.25175e-06	1.1373e-06	5.68072e-07	3.21769e-06	7.3431e-05	7.67001e-05	4.3579e-05	3.62837e-05
K07678	1.48932e-05	2.07484e-06	1.83776e-05	2.29938e-06	1.03897e-06	1.55037e-06	9.68979e-06	4.96017e-07	5.9691e-07	2.58116e-06	9.5486e-05	5.48932e-05	2.462e-05	0.000485581
K08092	9.65842e-06	2.36115e-06	1.9763e-05	7.50068e-07	2.97671e-06	1.20356e-06	4.75965e-06	2.10598e-07	2.78958e-06	1.04916e-05	4.13124e-07	6.72198e-05	4.18864e-05	8.27913e-06
K08276	8.47814e-06	2.67986e-06	1.36144e-05	9.8146e-07	5.82202e-07	9.8232e-07	5.12667e-06	4.12525e-07	0	2.55732e-06	0.000116723	4.27243e-05	2.13833e-05	0.000313241
K09748	6.0156e-05	0.000152658	0.000208777	0.000145258	0.000232944	4.88209e-05	0.000183035	5.90183e-05	8.55145e-05	0.000225825	0.000354221	0.000202691	0.000266564	0.000331244
K09801	8.34512e-06	2.97004e-05	1.39536e-05	9.39548e-06	1.64889e-05	3.09886e-06	5.25619e-06	2.04617e-06	0	1.14038e-05	0.000170586	5.4709e-05	4.50503e-05	0.000152601
K09862	1.22923e-05	9.09377e-06	9.98167e-06	1.22682e-06	8.70155e-06	0	2.79023e-06	1.79818e-06	8.28153e-07	5.16086e-06	4.29432e-05	3.43898e-05	1.16754e-05	0.000195672
K09912	1.01039e-05	1.7576e-06	1.31217e-05	1.60431e-06	1.62367e-06	1.28162e-06	5.59278e-06	6.74319e-07	0	2.09012e-06	0.000151315	5.33091e-05	1.43136e-05	0.000165127
K09974	1.15498e-05	1.07819e-06	1.48648e-05	8.39587e-06	1.95898e-06	2.27618e-06	4.88125e-06	3.40433e-07	2.4513e-06	8.46643e-06	2.4862e-05	6.41052e-05	3.39636e-05	1.3815e-05
K10763	1.5353e-05	2.8312e-05	2.03558e-05	3.00068e-06	2.93885e-05	4.07533e-06	9.28634e-06	7.10836e-06	2.20952e-06	1.72857e-05	0.000160475	7.00872e-05	6.42417e-05	0.000252561
K10797	5.6519e-07	1.87695e-07	5.49907e-07	1.94019e-06	9.62005e-07	1.98857e-06	1.63932e-05	3.21699e-07	6.41971e-06	1.49421e-05	7.14678e-06	1.23609e-05	8.31805e-06	1.40792e-06
K11473	2.21526e-05	2.96154e-06	1.27488e-05	8.24433e-06	3.85417e-06	4.1845e-06	2.39455e-06	4.09118e-06	2.45899e-06	4.04456e-06	4.21001e-05	5.54574e-05	2.55599e-05	4.09974e-05
K11719	1.95308e-05	2.5932e-05	2.8157e-05	5.84159e-06	3.03616e-05	1.86682e-06	1.11477e-05	5.3856e-06	2.78847e-06	2.11135e-05	0.000240554	8.18076e-05	5.37847e-05	0.000253603
K11891	2.27551e-05	3.35009e-06	2.13225e-05	1.7996e-06	1.36341e-06	6.87224e-06	1.71101e-05	1.63011e-06	5.74589e-07	2.59382e-06	0.000225509	6.97832e-05	3.67957e-05	6.83541e-05
K11931	7.31611e-06	2.19244e-06	1.12777e-05	2.60352e-06	6.99206e-07	1.98507e-07	3.55798e-06	0	2.18907e-07	6.3857e-06	4.76272e-05	2.80166e-05	1.6958e-05	2.50672e-05
K12941	9.01894e-06	3.07514e-05	3.74715e-05	6.73046e-05	2.77591e-05	5.2202e-06	5.79684e-05	3.11431e-06	3.91262e-05	8.05893e-05	0.000124139	9.45384e-05	6.02128e-05	1.69007e-05
K14287	1.64896e-05	3.13507e-06	1.26563e-05	1.72453e-06	7.60896e-07	4.49849e-06	1.20683e-06	1.81212e-07	7.10457e-07	1.70866e-06	0.000217567	6.77411e-05	3.07189e-05	0.000276976
K14347	9.95504e-06	1.73421e-06	1.37952e-05	1.50314e-06	2.88033e-07	2.39181e-06	4.99482e-06	6.31794e-07	2.68529e-06	2.2847e-06	0.000121099	5.47262e-05	2.84807e-05	0.000290611
K14623	3.92529e-05	8.13753e-05	5.82479e-05	4.10434e-05	3.63798e-05	3.04943e-05	3.28983e-05	4.35525e-05	5.36654e-05	8.76608e-05	3.51798e-05	0.000131745	0.000133651	6.23244e-05
K15583	2.9062e-05	6.83449e-05	0.000167704	0.000114874	5.77044e-05	3.35172e-05	0.000102235	2.64568e-05	4.76985e-05	0.000220945	7.77495e-05	0.000234624	0.000239564	4.75779e-05
K16012	1.6305e-05	1.61585e-05	3.05734e-05	1.66202e-05	1.34045e-05	5.60132e-06	1.66026e-05	8.00145e-06	8.39157e-06	5.40862e-05	0.000141243	9.22827e-05	4.4329e-05	0.000332231
K16088	8.65386e-06	1.47962e-06	1.58697e-05	1.48563e-06	1.24256e-06	4.26659e-06	2.2037e-06	4.80337e-07	9.41598e-08	1.48885e-06	7.00852e-05	5.77079e-05	3.15397e-05	1.48629e-05
K16329	1.78818e-05	3.71328e-06	2.70588e-05	1.38082e-05	4.16796e-06	9.73161e-07	6.28694e-06	7.73478e-07	5.96972e-06	4.32881e-06	1.42464e-05	3.21634e-05	1.45224e-05	1.78665e-05
K16371	1.69827e-05	2.0711e-06	1.81112e-05	2.37788e-06	3.20072e-06	2.64762e-06	1.93659e-05	1.12251e-06	3.2654e-07	9.28369e-06	1.11769e-06	6.34597e-05	3.31147e-05	2.72394e-05
K06197	3.24923e-06	0	9.79865e-06	0	0	0	1.01091e-06	0	0	7.05755e-07	7.21893e-05	2.8012e-05	2.1266e-05	4.61994e-06
K09978	0	0	1.17991e-06	0	4.30095e-07	0	3.61419e-06	0	0	0	3.39227e-05	4.41291e-06	9.02193e-07	0.000145426
K07185	7.53587e-07	0	1.38331e-06	0	0	1.237e-06	4.52325e-06	1.26739e-06	1.95498e-06	8.41453e-06	2.17401e-05	5.30349e-07	0	1.24654e-05
K07668	0	0	1.13288e-06	0	3.1203e-07	1.6839e-06	5.52059e-07	0	1.03363e-06	3.71577e-06	4.47065e-05	0	0	1.91483e-05
K03276	7.89321e-06	1.4964e-06	8.93234e-06	0	1.65551e-06	1.00599e-07	2.57782e-06	4.49546e-07	1.24223e-06	2.11437e-06	0	4.65565e-05	1.6978e-05	7.46726e-06
K09116	6.64924e-07	5.93475e-07	6.58914e-06	0	5.11506e-07	1.29571e-06	2.22572e-05	7.43718e-07	1.69058e-06	3.53298e-05	7.02401e-06	1.14396e-05	2.83801e-06	0
K09160	1.24954e-05	1.86502e-06	1.29518e-05	1.62803e-05	1.50135e-06	3.64446e-06	1.11232e-05	1.75743e-06	0	7.53857e-06	0.000120737	4.84525e-05	2.27307e-05	0.000302635
K10857	1.52422e-05	4.83382e-06	1.29423e-05	0	1.25382e-06	7.82786e-07	2.33115e-06	2.73942e-07	1.61102e-06	2.12278e-06	6.58749e-05	5.24444e-05	3.06103e-05	7.91033e-05
K12542	1.37161e-06	3.52941e-07	3.49703e-06	0	7.07267e-07	5.11207e-07	2.64763e-07	1.6858e-07	3.30465e-07	2.61265e-07	9.78759e-05	1.0913e-05	3.25241e-06	0.00023907
K00356	0	0	0	0	0	0	0	0	0	0	1.23972e-05	0	0	3.24576e-06
K00569	0	0	0	0	0	0	0	0	0	0	0.000117807	6.43089e-07	1.96734e-06	0.000207821
K00809	0	0	0	0	0	0	0	0	0	0	4.21541e-05	0	0	1.68746e-05
K01598	0	0	0	0	0	0	0	0	0	0	0	0	0	0
K01856	0	0	0	0	0	0	0	0	0	0	5.64127e-05	0	2.26578e-07	8.79941e-05
K02248	0	0	0	0	0	0	0	0	0	7.39362e-07	1.31233e-05	0	0	0
K02347	0	0	0	0	0	0	0	0	0	0	7.71131e-05	1.63336e-07	0	1.62443e-05
K03153	0	0	0	0	0	0	0	0	0	0	3.89369e-05	0	0	1.18837e-05
K05339	0	0	0	0	0	0	0	0	0	0	0	0	0	0
K05548	0	0	0	0	0	0	0	0	0	0	0.000105729	0	6.98882e-07	1.08113e-05
K05783	0	0	0	0	0	0	0	0	0	0	1.79483e-05	3.55357e-06	0	7.05824e-06
K05836	0	0	0	0	0	0	0	0	0	4.8305e-07	4.23829e-05	0	0	2.13286e-05
K06938	0	0	0	0	0	0	0	0	0	9.79155e-07	8.5656e-05	0	1.16754e-06	0.000293714
K08993	0	0	0	0	0	0	0	0	0	0	0	9.78198e-07	2.20536e-06	0
K09964	0	0	0	0	0	0	0	0	0	0	2.57601e-05	9.78198e-07	0	3.37706e-05
K11621	0	0	0	0	0	0	0	0	0	2.44789e-07	0	0	0	0
K11779	0	0	0	0	0	0	0	0	0	0	8.88381e-06	0	1.23434e-07	4.37772e-05
K12554	0	0	0	0	0	0	0	0	0	2.23328e-06	0	0	0	0
K12996	0	0	0	0	0	0	0	0	0	1.20762e-06	0	0	0	0
K13687	0	0	0	0	0	0	0	0	0	1.76153e-07	1.27762e-06	0	0	0
K14727	0	0	0	0	0	0	0	0	0	0	0	0	1.25941e-07	5.77844e-05
K16869	0	0	0	0	0	0	0	0	0	0	4.70927e-05	3.06752e-07	0	3.04071e-05
K16958	0	0	0	0	0	0	0	0	0	0	2.29972e-06	0	0	0
K02788	2.37523e-06	0	0	0	0	0	6.57093e-07	0	0	1.37578e-06	0	5.57202e-07	2.19838e-06	0
K04058	3.27475e-07	3.35861e-07	1.20225e-06	0	0	0	2.22994e-06	0	3.59878e-07	5.69038e-07	3.84355e-07	9.33386e-06	5.58557e-06	2.32811e-07
K11811	0	0	0	6.98109e-07	0	0	0	0	0	0	0.000267634	3.69907e-07	1.0633e-06	0.000210064
K03481	1.46408e-06	6.49123e-07	2.04828e-06	0	5.61507e-06	5.21857e-07	1.31801e-06	0	8.06569e-07	1.04225e-05	0	1.67391e-05	1.35911e-06	0
K02450	3.82945e-06	1.69564e-07	1.01498e-05	3.40506e-07	3.89719e-07	2.04483e-07	6.64437e-06	0	0	5.54522e-07	6.10546e-07	3.86289e-05	2.66331e-05	1.24485e-05
K04064	7.24701e-06	7.52299e-07	7.00758e-06	0	2.5349e-06	2.95565e-07	1.38833e-06	3.10306e-07	0	1.48727e-06	0	5.25782e-05	2.42126e-05	1.26288e-05
K06181	1.26243e-05	1.90565e-06	9.90814e-06	3.20959e-06	1.10331e-06	0	6.00441e-06	0	0	2.24352e-06	0.000130282	5.48523e-05	2.68589e-05	0.000306555
K06887	5.05044e-06	5.16065e-07	8.16412e-06	0	5.9305e-07	8.32379e-07	1.16e-05	4.35585e-07	0	1.69189e-06	0	5.08996e-05	1.76545e-05	2.26616e-05
K07237	5.21231e-06	1.29823e-06	1.36684e-05	2.607e-06	0	2.43533e-06	1.04382e-05	1.09577e-06	0	5.09467e-06	3.89157e-05	6.51113e-05	2.47847e-05	0.000219146
K10538	5.68616e-06	3.77666e-07	1.19288e-05	0	1.01268e-06	1.41692e-06	1.41528e-06	0	2.08293e-07	1.81144e-06	0	4.40189e-05	2.0149e-05	1.23968e-05
K10551	7.84439e-06	7.31681e-07	6.74059e-06	1.30605e-06	7.47406e-07	1.11112e-06	1.31695e-05	0	0	2.60881e-05	1.90886e-06	3.16493e-05	1.62232e-05	4.69905e-06
K00938	0	0	0	0	0	0	2.85915e-07	0	0	0	1.27762e-06	0	0	3.98211e-06
K02280	0	0	7.16249e-08	0	0	0	0	0	0	0	9.00268e-05	0	3.96965e-07	0.000132445
K03095	0	0	0	0	0	0	3.55435e-07	0	0	0	1.70472e-05	0	0	4.71173e-06
K03697	0	0	0	0	0	0	7.45895e-07	0	0	0	1.10309e-05	0	0	7.50014e-06
K07693	0	2.0566e-07	0	0	0	0	0	0	0	0	3.25135e-05	0	0	1.58872e-05
K12437	0	0	0	0	0	1.76859e-07	0	0	0	1.95908e-07	2.62153e-07	3.28091e-07	0	0
K16926	0	0	0	0	0	0	3.32651e-07	0	0	2.51922e-06	0	8.80379e-07	0	0
K02423	8.74801e-06	6.06471e-07	1.48586e-05	0	1.10152e-06	3.16924e-06	2.27271e-06	0	1.00346e-06	1.58666e-06	4.75191e-05	4.49828e-05	1.62987e-05	8.37223e-05
K03201	1.97906e-06	1.11556e-06	7.07421e-06	0	3.96005e-06	0	1.79562e-07	1.54855e-06	1.95275e-07	3.44237e-06	4.4001e-05	2.68419e-05	3.31859e-05	6.31862e-05
K05708	9.57307e-06	1.28107e-06	1.4703e-05	2.02129e-06	9.46398e-07	1.39775e-06	2.05745e-06	0	0	1.43638e-06	6.48248e-05	6.91236e-05	2.91759e-05	5.31962e-05
K06195	1.19138e-05	2.30796e-06	1.66304e-05	2.64838e-06	0	2.36614e-06	4.91056e-06	0	1.09106e-06	2.15647e-06	0.000184681	6.70765e-05	2.12723e-05	0.000343879
K00073	1.67537e-05	1.6328e-06	1.70133e-05	2.6219e-06	1.36168e-06	1.52653e-06	1.24996e-05	6.00536e-07	7.84443e-07	8.82939e-06	3.33005e-06	5.80477e-05	2.70117e-05	1.27048e-05
K00287	0.000503435	0.000245126	0.000252897	8.94972e-05	0.00027662	9.56645e-05	0.000267876	4.7269e-05	0.000127481	0.000283209	0.000332591	0.000208015	0.000252883	0.000343997
K00372	2.07279e-06	1.19791e-06	1.13608e-06	2.40762e-07	1.58952e-06	2.89168e-07	9.67789e-06	6.9797e-07	2.97561e-07	1.40768e-05	4.68832e-06	3.48217e-06	1.43205e-07	7.17458e-06
K00558	0.000232464	0.00031604	0.000429285	0.000324861	0.000716975	0.000151008	0.000516711	0.000183961	0.000333646	0.000775439	0.000361884	0.000450557	0.00041837	0.000426333
K00615	0.000179043	0.000355921	0.000643848	0.000343538	0.000490874	0.000211592	0.000623628	0.000188725	0.000195692	0.000865577	0.000551305	0.0006366	0.000626072	0.000556613
K00997	4.75356e-05	0.000105597	9.25789e-05	9.63305e-05	6.75688e-05	5.04057e-05	0.000108695	6.33252e-05	2.93375e-05	0.000143791	9.93878e-05	0.000192563	0.000210204	7.89228e-05
K01067	1.25095e-06	1.14659e-05	1.62053e-05	3.33696e-07	5.63338e-06	1.98338e-06	2.12763e-06	8.4155e-07	0	2.09751e-05	8.16706e-05	4.00572e-05	8.33626e-06	2.94131e-05
K01087	2.21488e-05	1.51952e-06	9.64687e-06	1.16677e-06	8.34625e-07	9.72342e-07	5.65998e-06	1.10343e-06	6.80011e-06	3.04684e-06	9.83959e-05	8.29344e-05	3.57556e-05	4.12112e-05
K01130	7.1386e-06	3.76297e-07	7.91291e-06	1.21691e-06	1.86303e-05	4.23536e-07	2.72915e-06	2.54091e-07	3.73569e-07	1.99201e-06	6.04982e-05	4.86532e-05	2.72463e-05	1.9496e-05
K01142	6.00461e-05	0.000226423	0.000278969	0.000142236	0.000316478	9.23188e-05	0.000286039	0.00012348	8.12116e-05	0.000406826	0.000523681	0.00024728	0.000360778	0.000602933
K01195	1.3711e-05	3.65369e-06	1.88215e-05	2.8705e-06	5.47884e-06	1.18045e-06	3.46427e-05	8.13338e-07	3.85443e-06	1.69246e-05	2.76661e-06	6.10346e-05	3.40623e-05	1.73745e-05
K01525	1.87976e-05	2.6904e-05	3.0386e-05	6.05968e-06	3.89209e-05	5.02589e-06	9.99824e-06	6.22625e-06	4.47871e-06	1.27506e-05	0.000258092	8.1963e-05	6.53883e-05	0.000341126
K01902	1.21857e-05	1.70823e-05	3.67467e-05	1.16001e-05	3.1526e-05	1.02517e-05	1.50107e-05	2.33361e-06	1.31309e-05	2.56515e-05	0.000349287	0.000113751	3.73842e-05	0.000361103
K01972	0.000493937	0.000291277	0.000337669	0.000399789	0.000421983	0.000493415	0.0004163	0.000519179	0.000411338	0.000512808	0.00058016	0.000389474	0.000442303	0.000694072
K02056	7.37606e-05	9.40693e-05	0.00019569	0.000150643	0.000118354	6.80886e-05	0.000309308	6.7202e-05	7.33492e-05	0.000333913	0.000105417	0.000395592	0.000354527	8.18e-05
K02115	0.0001019	0.000221475	0.000329347	0.000163125	0.000332073	0.000118531	0.000372251	9.80875e-05	8.74994e-05	0.000491332	0.000420631	0.00036269	0.000421764	0.000548633
K02168	3.01831e-05	3.38882e-05	3.18349e-05	4.65219e-06	1.64382e-05	3.22147e-06	1.75168e-05	2.55713e-06	3.68316e-06	1.72666e-05	0.000540282	0.000155866	0.000101291	0.0011403
K02356	8.541e-05	0.000178245	0.0002985	0.000101108	0.000298255	6.05882e-05	0.000316805	4.73076e-05	5.8022e-05	0.000305253	0.000482262	0.000312325	0.000300775	0.000450522
K02407	1.34291e-05	2.42e-06	1.8024e-05	0	1.70695e-05	5.11155e-06	2.17561e-05	1.05429e-06	4.46792e-06	3.40606e-06	0.000132694	6.35351e-05	2.75236e-05	0.000300922
K02412	1.79182e-05	4.84944e-06	2.18099e-05	1.80199e-06	1.671e-05	5.37949e-06	2.54594e-05	1.73222e-06	8.92102e-06	1.01646e-05	0.000130344	6.81087e-05	2.41744e-05	0.000217992
K02414	1.26003e-05	2.83786e-06	1.52432e-05	1.33124e-06	3.30989e-07	5.84982e-06	1.67586e-05	9.67343e-07	1.01179e-06	2.02869e-06	8.41379e-05	4.69656e-05	2.53774e-05	0.000188448
K02495	0.000143351	0.000418617	0.000396601	0.000178073	0.000469587	9.20312e-05	0.000568173	9.39612e-05	0.000131521	0.000653076	0.000790661	0.000486112	0.000423755	0.00107126
K02821	2.96199e-05	4.60675e-05	7.46289e-05	8.12422e-06	6.57178e-05	1.11695e-05	4.02695e-05	6.8445e-06	1.37136e-05	4.27116e-05	0.000120406	0.000152872	9.37513e-05	6.187e-05
K02856	1.38349e-05	5.19307e-06	3.3511e-05	1.93447e-06	3.2193e-05	2.98227e-06	2.73553e-06	8.32441e-07	3.98473e-07	7.49018e-06	5.45203e-06	8.85988e-05	4.20372e-05	1.45868e-05
K02970	2.75716e-05	7.35418e-05	0.000102021	1.26037e-05	9.36833e-05	1.66512e-05	0.000120381	2.03717e-05	1.09172e-05	0.000185032	0.000144248	9.26755e-05	9.51455e-05	0.000254042
K02990	7.81797e-05	0.000204342	0.000235012	0.000114415	0.000249037	6.1518e-05	0.000291528	8.32971e-05	7.36181e-05	0.000319109	0.000227048	0.000255047	0.000291563	0.000346635
K03071	2.47607e-05	2.64398e-05	3.24553e-05	5.31851e-06	3.69586e-05	4.73753e-06	1.03252e-05	3.70347e-06	8.03938e-07	1.49409e-05	0.000241298	9.02689e-05	6.53999e-05	0.000331002
K03089	1.7425e-05	3.11256e-05	3.17523e-05	9.54655e-06	3.92591e-05	3.1394e-06	1.2038e-05	5.25055e-06	3.79055e-06	2.35734e-05	0.000289264	6.78726e-05	6.00904e-05	0.000356113
K03184	1.88483e-05	1.59635e-06	1.53061e-05	1.92196e-06	9.62179e-07	3.45871e-06	1.06665e-05	8.05054e-07	1.05209e-06	2.63398e-06	8.19759e-05	6.44675e-05	3.18312e-05	1.17974e-05
K03226	4.2262e-06	1.49705e-06	5.91338e-06	2.42176e-06	5.44578e-06	0	2.10432e-06	3.15897e-07	6.19249e-07	1.46873e-06	8.4346e-05	4.09782e-05	1.54226e-05	2.00666e-06
K03328	3.23518e-06	2.00596e-06	9.8207e-06	1.23135e-05	9.9092e-06	2.56122e-06	1.54066e-05	2.61683e-06	2.64546e-06	6.60975e-06	7.52228e-05	6.54459e-06	2.02847e-06	6.51164e-05
K03488	9.69385e-06	8.91398e-06	2.21991e-05	1.00035e-05	6.20082e-06	1.05735e-05	4.11496e-05	3.03213e-06	1.33999e-05	6.54224e-05	3.37432e-05	2.65246e-05	1.29458e-05	1.82404e-06
K03550	6.00943e-05	0.00014795	0.000223007	0.000142063	0.000249867	7.71417e-05	0.000261166	7.75171e-05	5.72747e-05	0.000298961	0.000311799	0.00024884	0.000298954	0.000328025
K03557	1.20041e-05	2.63761e-05	1.68343e-05	2.01832e-06	2.11641e-05	1.21342e-06	9.14314e-06	5.2632e-06	2.66152e-06	1.68336e-05	0.000183615	6.33838e-05	4.37678e-05	0.000273092
K03566	1.06282e-05	9.49893e-07	1.44549e-05	5.45255e-07	1.55659e-06	4.36587e-07	9.69753e-06	4.58361e-07	4.49259e-07	1.34226e-06	1.22422e-05	5.15796e-05	2.13295e-05	3.0466e-05
K03706	2.06243e-05	3.75413e-05	3.11161e-05	8.74874e-06	2.41225e-05	5.48592e-06	7.26479e-05	2.45783e-06	1.71369e-05	0.000169313	5.93594e-05	4.55879e-05	2.50122e-05	7.51497e-06
K03772	1.2925e-05	5.67491e-06	2.0752e-05	4.39531e-06	1.19463e-05	2.7484e-06	8.42936e-06	4.41026e-06	1.01456e-06	1.6609e-05	0.000180875	7.02043e-05	5.89238e-05	2.55341e-05
K03778	3.17506e-05	0.000106165	9.23719e-05	8.49403e-05	9.57779e-05	2.464e-05	0.000136912	3.15648e-05	2.88336e-05	0.000150105	1.79996e-05	0.000182731	0.000211532	3.83319e-05
K04079	5.69814e-05	0.000141492	0.000247664	0.000158882	0.000314164	8.69389e-05	0.00028846	7.56593e-05	6.15388e-05	0.000327893	0.000358833	0.00026037	0.000282942	0.000393681
K04691	1.15399e-05	3.12115e-06	2.09216e-05	1.8747e-06	4.41095e-06	5.62902e-07	7.68187e-06	1.08346e-06	3.54313e-07	4.94255e-06	7.55095e-05	7.48665e-05	2.96596e-05	0.00025389
K04744	1.97219e-05	3.97807e-05	3.57621e-05	6.30533e-06	4.52811e-05	4.33158e-06	1.87319e-05	8.01723e-06	4.99327e-06	2.15315e-05	0.000348404	9.01813e-05	7.97274e-05	0.00106703
K04763	7.75737e-05	0.000197048	0.000331946	0.000206889	0.000310691	9.58499e-05	0.000388758	9.45012e-05	0.000131673	0.000336301	0.000327044	0.000299417	0.00039011	0.000374984
K04772	1.46768e-05	1.27545e-06	1.57597e-05	9.14738e-07	1.45669e-06	1.39162e-06	7.46417e-06	9.22752e-07	3.01477e-07	3.23034e-06	8.82526e-06	6.3807e-05	3.19568e-05	1.24819e-05
K05709	1.19311e-05	1.68094e-06	1.65412e-05	2.89332e-06	2.75957e-07	2.50974e-06	5.99925e-07	4.05371e-07	7.94644e-07	2.8271e-06	3.19037e-05	6.0234e-05	2.70919e-05	5.65476e-06
K05774	1.37874e-05	8.93403e-07	1.41093e-05	7.44692e-06	5.13339e-07	4.48528e-06	2.37148e-06	1.31964e-06	7.39104e-07	3.79817e-06	6.59156e-06	4.99354e-05	2.56358e-05	2.25157e-05
K05804	1.25867e-05	2.94285e-06	1.71157e-05	8.63008e-07	4.23678e-06	1.49719e-06	2.04231e-05	9.77737e-07	1.42214e-06	4.34233e-06	6.91884e-06	7.4869e-05	4.85534e-05	1.87711e-05
K05823	1.13723e-06	2.15809e-07	1.61891e-06	8.66744e-07	2.48003e-07	3.20976e-06	3.06559e-06	3.93681e-07	2.49952e-06	1.30874e-05	1.30749e-05	3.90761e-06	0	3.93513e-07
K05825	1.20147e-05	2.76003e-05	1.37602e-05	1.0195e-05	3.10856e-05	9.0446e-06	5.30108e-06	7.84085e-06	2.21132e-05	1.93793e-05	9.55281e-05	9.03035e-06	2.86328e-05	0.000238172
K05833	2.6764e-05	0.000144741	5.55233e-05	4.14723e-05	2.93686e-05	7.26896e-06	6.74706e-05	9.14023e-06	3.86921e-05	0.000131934	0.000139254	7.97561e-05	4.29076e-05	0.000292726
K05939	1.41516e-05	1.27035e-06	1.53766e-05	1.96974e-06	1.12666e-06	1.66994e-06	1.31756e-05	1.91415e-06	6.68273e-07	1.58501e-06	4.51968e-05	6.62118e-05	3.23223e-05	3.82686e-05
K06200	2.98644e-05	5.47303e-05	5.62259e-05	1.42569e-05	6.88991e-05	1.60087e-05	3.51197e-05	2.56506e-05	1.50122e-05	6.11679e-05	0.000111349	0.000103869	0.000128786	0.000221415
K06221	8.97314e-06	1.91612e-06	1.99344e-05	2.0988e-06	1.38129e-06	8.36186e-07	2.6226e-06	1.27046e-07	4.98092e-07	3.49097e-06	0	6.10873e-05	2.64052e-05	1.60242e-05
K06283	1.64818e-05	2.12279e-06	1.6978e-05	1.20767e-05	1.44732e-05	1.81653e-06	4.97273e-05	8.06082e-07	7.85562e-07	0.000134099	3.40544e-05	1.95482e-05	1.17014e-05	7.17209e-06
K06925	7.80077e-05	0.000156984	0.000244264	0.000118399	0.00027462	6.63018e-05	0.000296576	8.32895e-05	6.03436e-05	0.000324592	0.000283689	0.000276989	0.000331927	0.000318017
K06959	6.81735e-05	0.000173116	0.000331236	0.000178264	0.000329504	0.000105975	0.000353374	0.000118279	9.2465e-05	0.000418707	0.000530863	0.000330617	0.000342327	0.000483746
K07088	2.63009e-05	0.000158867	9.80259e-05	4.45283e-05	0.00013298	2.43199e-05	0.000169705	3.00135e-05	3.98783e-05	0.000309143	0.000372769	0.000216742	0.000103077	0.00039465
K07119	1.02864e-05	7.7136e-07	1.09975e-05	1.29408e-06	2.75957e-07	1.40046e-06	2.48706e-06	0	1.05749e-06	8.64877e-07	3.43379e-05	5.05072e-05	2.90796e-05	0.000149333
K07265	1.35866e-06	1.99727e-07	2.45956e-06	2.27958e-06	4.38595e-06	1.61738e-07	5.00788e-07	1.77542e-06	1.21377e-06	2.63163e-07	4.25779e-05	1.11584e-05	3.23847e-06	3.49073e-05
K07278	1.64249e-05	2.98727e-05	2.65015e-05	5.78172e-06	2.84249e-05	2.42392e-06	1.81116e-05	4.96971e-06	4.52345e-06	1.58989e-05	0.000188634	7.87107e-05	6.16854e-05	0.000262264
K07286	1.50013e-05	3.26931e-06	1.26862e-05	2.20343e-06	1.27099e-06	2.71536e-07	1.05151e-05	4.27617e-07	0	6.62721e-07	4.70074e-05	5.15344e-05	2.92479e-05	0.000232496
K07323	1.03518e-05	3.27984e-05	2.52351e-05	6.69068e-06	2.33167e-05	6.59684e-06	7.54334e-06	6.20293e-06	3.91546e-06	1.72546e-05	0.00021237	7.17462e-05	5.35407e-05	0.000301339
K07636	8.20256e-05	0.000172539	0.000270488	0.000172539	0.000358552	8.79353e-05	0.000364233	0.000105168	6.9198e-05	0.000407493	0.000472193	0.000316132	0.000386628	0.000420499
K07640	1.91194e-05	2.35835e-06	2.06953e-05	7.64029e-06	1.79802e-06	3.43123e-06	1.07452e-05	5.47424e-07	6.0032e-07	1.42384e-06	7.60832e-05	6.86572e-05	3.37315e-05	2.53122e-05
K07645	1.34825e-05	2.73977e-06	1.85026e-05	9.26934e-07	2.1014e-06	1.11109e-06	1.69556e-05	5.45449e-07	9.16489e-07	2.29449e-06	4.3129e-05	7.15241e-05	3.7961e-05	4.12618e-05
K07699	1.35342e-05	1.13003e-05	4.22217e-05	2.83687e-05	1.62383e-05	5.8321e-06	0.000107192	1.34006e-06	1.86827e-05	0.000215099	5.20887e-05	4.18597e-05	3.82236e-05	5.08663e-06
K07816	8.55963e-06	3.55645e-06	1.02355e-05	9.2382e-07	5.28671e-06	3.67255e-06	2.69654e-05	1.83147e-06	6.09709e-06	5.10273e-05	3.59397e-05	5.53273e-06	3.46501e-06	1.61877e-05
K08313	1.65385e-05	5.58878e-07	9.12046e-06	1.4964e-06	1.92965e-06	3.88116e-06	3.08344e-06	9.47692e-07	9.21956e-07	2.68829e-06	0	5.76165e-05	2.61655e-05	1.59036e-05
K08322	1.15321e-05	3.19423e-06	1.50356e-05	2.26571e-06	2.12095e-05	2.13122e-06	1.0845e-05	2.05657e-07	6.9683e-07	3.3467e-06	6.44198e-07	6.28154e-05	2.20801e-05	2.0268e-05
K08484	1.56038e-05	3.394e-06	2.71128e-05	3.07842e-06	7.7093e-06	3.23527e-06	9.03381e-06	9.42584e-07	4.56917e-07	5.03206e-06	7.32936e-05	7.20025e-05	3.1808e-05	0.000307792
K08998	1.83021e-05	7.45846e-05	0.000141059	9.14748e-05	8.95496e-05	3.51091e-05	0.000142049	3.30527e-05	3.23964e-05	0.000188923	0.000167629	0.000147147	0.000150208	0.000236868
K09384	1.57956e-05	3.63771e-05	3.89379e-05	6.97432e-05	2.75338e-05	1.376e-05	2.09634e-05	1.54163e-05	1.88824e-05	4.58607e-05	2.64166e-05	5.20856e-05	0.000110793	2.31564e-05
K09800	4.77937e-05	7.61012e-05	5.59225e-05	8.36646e-06	4.56276e-05	1.15069e-05	4.07589e-05	1.23542e-05	6.05301e-06	7.66097e-05	0.00031211	0.000132377	8.45652e-05	0.000498422
K11209	9.95569e-06	2.15622e-06	1.47686e-05	1.15466e-06	3.30384e-07	2.19577e-06	1.8854e-06	1.45597e-06	0	1.12823e-06	2.921e-05	6.18397e-05	3.19358e-05	7.08254e-05
K11734	1.68629e-05	1.1065e-05	2.71766e-05	3.65138e-06	6.84673e-06	2.04714e-06	1.01536e-05	6.9308e-07	1.65088e-06	1.8414e-05	0.000159861	0.000102628	4.23003e-05	1.82429e-05
K11749	6.3618e-05	0.000158428	0.000264047	0.000141018	0.000286134	5.80853e-05	0.000213472	6.09801e-05	5.80744e-05	0.000355203	0.000377413	0.000277039	0.00035962	0.000378254
K12574	8.20293e-05	0.000151721	0.000206201	0.000188747	0.000159445	6.54278e-05	0.000232885	5.6698e-05	9.33788e-05	0.000362164	0.000175301	0.000244636	0.000268065	5.93861e-05
K13049	1.9394e-05	1.86142e-05	8.60201e-05	7.84294e-05	1.43902e-05	1.1384e-05	4.72477e-05	1.7825e-05	1.84246e-05	0.000108251	1.98852e-05	0.000123922	0.000198381	1.18203e-05
K13771	4.52152e-06	6.39916e-06	2.3034e-05	5.21845e-06	1.4389e-05	2.62167e-06	7.76498e-06	5.73559e-06	1.52246e-06	1.60576e-05	0.00010693	7.73203e-05	5.29922e-05	8.58674e-05
K13893	1.75693e-05	9.16857e-06	2.58249e-05	1.55914e-06	1.04756e-05	1.02758e-06	8.28015e-06	2.30374e-06	8.81864e-07	8.48346e-06	0.00012716	8.96656e-05	5.59734e-05	0.000473802
K13938	7.02067e-06	2.4206e-06	1.52451e-05	6.92316e-07	1.78284e-06	5.54338e-07	2.37771e-06	0	1.14086e-06	1.35294e-06	4.7816e-06	6.55718e-05	2.98687e-05	0.000134354
K14058	1.39921e-05	3.67009e-05	2.2782e-05	3.64716e-06	2.77722e-05	1.30656e-06	8.8659e-06	3.48035e-06	1.37017e-06	1.27147e-05	0.000225762	4.57617e-05	5.10101e-05	0.00028861
K14591	1.02256e-05	9.19098e-07	1.47826e-05	2.60899e-06	1.05621e-06	1.47783e-06	4.56978e-06	1.55153e-07	1.21658e-06	3.8158e-06	6.02548e-07	5.16049e-05	2.17936e-05	1.33794e-05
K15533	1.82919e-05	1.1364e-05	8.00464e-05	5.40444e-06	2.43037e-05	4.31084e-06	0.000117856	1.82472e-06	7.08686e-06	0.000229945	4.46058e-05	4.22481e-05	2.52648e-05	9.5895e-06
K16052	3.24632e-05	4.17758e-05	3.33768e-05	1.1508e-05	2.01647e-05	3.85289e-06	1.73466e-05	3.93873e-06	6.84928e-06	6.51339e-05	5.51546e-05	6.0631e-05	3.2552e-05	8.57507e-05
K16322	3.35256e-05	3.94915e-06	3.41515e-05	4.33805e-06	4.64913e-06	3.5517e-06	1.96821e-05	9.81808e-07	5.49893e-07	5.43431e-06	3.73121e-05	0.000149928	6.97666e-05	4.63608e-05
K17810	1.81229e-05	1.34251e-05	6.33613e-05	4.62622e-05	1.37104e-05	1.80518e-05	2.72551e-05	1.86157e-05	2.16933e-05	9.63771e-05	5.14781e-05	6.74035e-05	0.000121152	2.8149e-05
K00450	3.39154e-06	2.20389e-07	3.60855e-06	1.5021e-06	5.56741e-07	0	1.51293e-07	0	0	1.45939e-06	6.82863e-05	6.39633e-06	2.04582e-06	5.91657e-05
K07046	2.36029e-07	0	0	2.34997e-06	7.20612e-07	2.35197e-06	0	4.84479e-07	7.26092e-07	3.69123e-06	3.77755e-05	1.74024e-06	3.44265e-06	8.0849e-06
K03280	3.28334e-07	0	8.61002e-07	0	2.50607e-07	0	2.72407e-07	0	0	2.85266e-07	0	2.54178e-05	1.21121e-05	1.16711e-06
K00216	1.33134e-05	1.50156e-06	1.00125e-05	3.35036e-06	3.25939e-06	1.34132e-06	1.45885e-06	4.22465e-07	0	2.3955e-06	4.48083e-05	5.9974e-05	2.53248e-05	1.10721e-05
K07733	5.16842e-06	4.30562e-06	1.23994e-05	8.34241e-07	3.67057e-06	1.09205e-06	1.96566e-06	0	5.20435e-06	1.90448e-06	3.92685e-05	4.21801e-05	3.40495e-05	0.000144652
K09909	9.50714e-06	1.90373e-06	1.07504e-05	1.88742e-06	1.0801e-06	9.06757e-07	4.38497e-06	4.7599e-07	0	2.70486e-06	3.90418e-05	4.50148e-05	2.8066e-05	1.41139e-05
K13990	0	2.5585e-05	2.04794e-05	7.90333e-06	5.37222e-05	1.35108e-06	5.03135e-07	1.13214e-05	3.25722e-06	9.08106e-05	0	0	0	2.32001e-06
K01218	0	0	4.99836e-07	0	3.54663e-05	0	0	0	0	2.69832e-06	0	4.41111e-06	1.57543e-06	0
K09931	0	0	3.56567e-07	0	2.59459e-07	0	2.57583e-06	0	0	1.83521e-05	8.24889e-06	1.53778e-06	0	0
K09749	0	4.59041e-07	2.10861e-06	0	0	0	0	0	0	1.10904e-06	2.55645e-05	0	0	2.14981e-05
K00480	2.00291e-06	1.12398e-06	4.47015e-06	0	7.19707e-07	1.67834e-07	0	1.76204e-07	0	0	5.02838e-05	5.39119e-06	5.18657e-06	2.54976e-05
K07118	5.79145e-07	0	2.46648e-07	3.97257e-07	1.89202e-05	0	1.72181e-06	0	0	1.8902e-06	6.24471e-05	2.83993e-06	0	1.70658e-05
K07390	8.45535e-06	2.50692e-06	8.97402e-06	0	0	3.84748e-06	3.106e-06	0	0	1.8739e-06	0.000240702	2.97005e-05	1.66086e-05	0.000143154
K09764	1.28964e-06	1.49368e-06	6.76375e-07	1.74753e-06	0	0	2.15666e-06	3.65256e-07	4.90976e-06	6.52148e-06	1.67848e-05	4.68286e-07	0	6.93976e-05
K00881	7.69351e-06	6.70052e-07	6.3492e-06	1.07644e-06	2.15602e-06	1.83155e-06	1.85768e-05	0	0	3.46257e-05	4.14285e-06	3.6257e-05	1.56317e-05	6.31144e-06
K02387	7.63695e-06	2.25894e-06	1.55966e-05	0	7.15325e-06	2.4028e-07	1.07652e-05	0	1.80886e-06	2.15132e-06	8.73616e-05	7.15314e-05	2.15682e-05	0.000133784
K13480	8.60031e-06	2.59645e-07	1.33267e-05	2.87801e-06	0	1.4612e-06	3.17384e-06	8.55352e-07	0	1.69822e-06	0	6.49279e-05	2.41901e-05	1.44518e-05
K14054	8.57135e-06	7.69319e-07	1.22712e-05	0	3.53634e-07	1.60809e-06	2.01808e-06	2.59738e-07	0	1.61017e-06	0	5.4076e-05	2.45576e-05	9.22277e-06
K09998	1.25573e-05	2.56528e-06	1.43927e-05	1.1223e-06	2.14083e-07	2.5461e-06	5.56637e-06	0	0	2.6806e-06	3.50993e-05	5.84899e-05	2.67017e-05	1.39724e-05
K10037	1.08037e-05	7.55332e-07	1.53583e-05	7.58401e-07	0	1.7652e-06	3.10611e-06	1.59384e-07	0	2.47014e-07	3.86353e-06	4.96213e-05	2.81935e-05	3.03257e-05
K11777	0	3.4192e-07	4.85988e-06	0	4.32219e-06	4.12332e-07	1.38079e-05	1.44299e-07	5.65734e-07	4.83384e-05	8.25714e-06	1.37672e-05	2.2462e-06	3.65983e-07
K00090	1.57813e-05	2.80775e-06	1.77647e-05	2.31337e-06	1.02826e-06	1.23351e-06	8.98076e-06	2.15782e-07	0	2.09557e-06	3.19339e-05	6.69445e-05	4.04608e-05	2.37175e-05
K00123	3.38874e-05	3.14799e-05	2.85418e-05	3.21696e-05	3.84935e-05	1.35207e-05	6.03135e-05	1.5814e-05	1.04305e-05	4.83296e-05	0.000344677	4.47127e-05	5.93952e-05	0.000210451
K00124	1.84956e-05	7.17138e-06	2.75667e-05	9.49403e-06	3.00265e-05	7.988e-06	1.73541e-05	7.30404e-06	2.51197e-06	1.3887e-05	0.000252042	8.44032e-05	7.4476e-05	0.000138764
K00228	1.04246e-05	2.74884e-06	9.51768e-06	8.17678e-07	9.54811e-07	1.44728e-06	2.07574e-06	0	4.58244e-07	1.08686e-06	0.00023477	4.94479e-05	2.41418e-05	0.000295455
K00285	1.27359e-05	2.71249e-05	2.28519e-05	5.95535e-06	1.79858e-05	5.01339e-06	5.14604e-06	6.1506e-06	1.33345e-06	1.87407e-05	0.000825649	6.93732e-05	6.53804e-05	0.000613229
K00370	2.0178e-05	3.70026e-06	2.37367e-05	2.34048e-06	2.07385e-06	6.14437e-06	2.01439e-05	1.15558e-06	1.32857e-05	3.54165e-06	5.34862e-05	0.000103455	4.59273e-05	0.000148713
K00381	1.69771e-05	3.09662e-06	2.24254e-05	2.94106e-06	7.02213e-07	3.04664e-06	6.45852e-06	6.06468e-07	9.68623e-07	3.91215e-06	0.000112284	8.14741e-05	4.10402e-05	0.000292969
K00568	1.36969e-05	4.01968e-06	1.30392e-05	1.95274e-06	7.43043e-07	2.97377e-06	7.51576e-06	2.72876e-07	5.34916e-07	1.69161e-06	0.000194363	6.76437e-05	3.45722e-05	0.000253272
K00626	3.48961e-05	6.72199e-05	0.000136588	2.14753e-05	7.71916e-05	2.88166e-05	0.000155862	9.60873e-06	6.86506e-05	5.21815e-05	0.000734333	0.000191723	0.000109972	0.00115436
K00690	4.68619e-06	1.28504e-06	7.67093e-06	2.97943e-07	1.707e-06	6.4215e-07	3.39244e-06	2.47683e-07	1.22744e-07	1.18716e-06	0	3.33396e-05	1.77484e-05	1.00051e-05
K00863	2.24934e-06	2.69575e-06	4.98771e-06	5.72378e-07	8.14964e-07	9.73503e-07	4.79651e-06	1.44184e-06	2.94432e-06	4.34175e-05	7.84486e-06	4.22311e-06	4.29445e-07	1.06391e-06
K00880	2.62322e-05	1.16187e-06	2.42446e-05	2.17337e-06	2.27947e-06	4.5544e-06	1.29424e-05	2.31783e-06	2.40058e-06	9.57565e-06	1.05734e-06	0.000103194	4.88704e-05	2.30898e-05
K00989	4.73307e-05	5.95078e-05	6.95033e-05	0.000124858	6.81546e-05	6.71455e-05	5.31401e-05	8.84627e-05	3.53978e-05	0.000112125	0.000308462	0.000225029	0.00030639	0.000374545
K01008	1.9312e-05	6.89637e-05	6.74006e-05	2.19762e-05	8.15777e-05	3.82094e-05	0.000162592	1.08303e-05	2.93246e-05	0.000155008	0.000133835	0.000139243	6.23116e-05	0.000105019
K01269	3.16908e-05	7.03807e-05	0.000129589	0.000121177	0.000114349	7.73187e-05	9.4977e-05	8.02466e-05	4.99979e-05	0.000194054	8.16255e-05	0.000226489	0.000239296	2.55689e-05
K01436	3.18309e-07	3.56008e-06	7.61043e-06	2.96862e-06	1.53077e-05	1.17995e-06	2.81505e-06	3.5465e-07	4.60175e-06	9.90076e-06	6.29886e-05	5.98029e-06	2.43633e-06	1.95228e-05
K01714	4.72666e-05	0.000122635	0.000181806	8.93495e-05	0.000261578	3.4261e-05	0.000266838	4.35134e-05	7.8802e-05	0.000408179	0.000473193	0.000185146	0.000174329	0.000388989
K01783	6.94817e-05	0.000191586	0.000286522	0.000108885	0.000326066	8.18332e-05	0.000299446	7.10448e-05	7.5457e-05	0.000355358	0.000342886	0.000313782	0.000362953	0.000393648
K01823	3.13398e-05	3.99969e-05	2.69072e-05	2.11498e-06	1.13455e-05	1.2174e-06	1.83193e-05	2.9367e-06	5.70011e-06	4.45036e-05	7.9481e-05	8.28616e-05	5.0667e-05	3.7155e-05
K01881	0.000117822	0.00020803	0.000310733	0.000161719	0.000335087	9.96689e-05	0.000382464	7.49914e-05	0.000115256	0.000457576	0.000427102	0.000318824	0.000349653	0.000421234
K01997	4.19475e-05	8.99182e-05	7.0991e-05	9.46179e-05	7.15552e-05	1.86599e-05	0.000125816	1.48848e-05	4.5127e-05	7.67702e-05	0.000421573	0.00014407	0.000110268	0.000773519
K02028	7.31035e-05	0.000204481	0.000159402	0.00014955	0.000158422	5.13685e-05	0.000268523	5.87465e-05	9.37838e-05	0.000343862	0.000194854	0.000237322	0.000169445	0.000287737
K02037	0.000109659	0.000181112	0.00035736	0.000212024	0.000320419	7.75861e-05	0.000376495	0.000114363	8.38613e-05	0.000383387	0.000375324	0.000392514	0.000511707	0.000386161
K02119	1.50746e-05	1.50844e-05	7.66511e-05	2.56666e-05	2.02181e-05	1.33717e-05	7.89602e-05	4.14809e-06	2.86668e-05	0.00020103	3.1815e-05	4.5565e-05	3.14936e-05	3.10603e-06
K02226	2.4781e-05	7.01953e-05	0.000112202	9.12527e-06	0.000153205	1.70326e-05	0.00011102	1.07717e-05	2.79428e-05	0.000125412	0.000112517	0.000147961	5.93872e-05	0.000256722
K02231	2.61636e-05	8.41299e-05	9.88019e-05	1.40128e-05	0.000136982	1.5591e-05	0.000109282	1.32564e-05	2.53923e-05	0.000133143	9.93271e-05	0.000115325	7.55528e-05	0.000244402
K02335	0.00262158	0.00173079	0.000741634	0.000653395	0.000478987	0.00403459	0.000540803	0.0025527	0.0015223	0.000532697	0.000536536	0.000435962	0.000598665	0.000964019
K02397	1.3476e-05	3.8709e-06	1.99701e-05	5.3822e-07	1.0494e-05	3.34388e-06	2.38953e-05	1.7297e-06	1.35982e-05	4.85916e-06	0.000145455	6.78924e-05	2.75193e-05	0.00024731
K02421	9.31785e-06	2.70046e-06	1.98237e-05	6.40869e-06	1.45982e-06	1.28318e-06	1.31608e-05	1.07691e-06	8.00332e-06	2.52863e-06	8.60468e-05	5.55538e-05	2.59441e-05	0.000198269
K02435	4.22825e-05	0.000109806	0.000107195	0.000100879	8.60743e-05	6.47084e-05	8.22942e-05	6.51613e-05	3.37175e-05	0.000122397	0.000148296	0.000137391	0.00020737	0.000200322
K02438	3.00854e-05	5.5538e-05	7.62416e-05	1.97528e-05	4.68867e-05	1.55761e-05	0.000137803	6.08127e-06	4.21845e-05	0.00017227	5.31685e-05	0.000174409	7.88345e-05	1.80009e-05
K02452	9.85438e-06	1.82515e-06	1.57499e-05	3.06706e-07	9.74118e-07	1.87869e-06	5.25784e-06	3.67405e-07	2.69313e-06	3.49846e-06	4.91035e-05	6.08664e-05	2.72125e-05	4.014e-05
K02457	1.40282e-05	4.41949e-07	1.67149e-05	0	2.03074e-06	4.61063e-06	4.59614e-06	3.73028e-07	8.08667e-07	1.4453e-06	5.83196e-05	8.15225e-05	4.03983e-05	4.79711e-05
K02494	1.1811e-05	3.23854e-05	2.16303e-05	1.45085e-06	2.46802e-05	2.18364e-06	9.23193e-06	8.83916e-06	3.20913e-06	1.92366e-05	0.000218589	5.62434e-05	3.61591e-05	0.00026182
K02529	0.000147323	0.000189666	0.000361815	0.000266012	0.000279671	0.000139816	0.00045713	0.000169938	0.000128478	0.000676108	0.000197241	0.000658456	0.000758666	0.000124199
K02777	1.03608e-05	8.90083e-06	3.20225e-05	7.18119e-06	1.00409e-05	2.83505e-06	1.56588e-05	3.16286e-06	2.93471e-06	2.1711e-05	8.91724e-06	4.74583e-05	1.9758e-05	7.95044e-06
K02824	5.49503e-05	0.000121978	0.000159455	4.43876e-05	0.000122823	2.262e-05	0.000170434	1.64088e-05	3.79835e-05	0.000197971	0.00016485	0.000176238	9.14277e-05	0.000398581
K02846	1.53987e-05	3.10246e-06	1.2777e-05	2.5903e-06	1.05225e-06	4.14811e-07	1.5258e-06	0	1.21643e-06	1.62794e-06	3.20892e-06	5.33943e-05	2.65437e-05	1.54352e-05
K02851	6.85082e-05	7.54256e-05	7.91914e-05	0.000104231	3.54902e-05	3.53656e-05	3.49162e-05	5.17411e-05	4.16918e-05	0.000141672	5.77281e-05	0.000211832	0.000229699	3.85709e-05
K02939	7.53633e-05	0.000184329	0.000235087	0.000146657	0.0002703	9.79164e-05	0.000244961	7.82648e-05	5.952e-05	0.000308162	0.000267082	0.000262368	0.00029405	0.000297371
K02945	4.30387e-05	0.000142962	0.00022845	0.000129823	0.000312991	7.95953e-05	0.00034362	5.67683e-05	7.44432e-05	0.000359765	0.000489	0.00025956	0.000315999	0.00040108
K02963	8.68612e-05	0.000139343	0.000216369	0.000151101	0.000182411	8.25123e-05	0.000259011	7.21297e-05	6.85787e-05	0.000264594	0.000218473	0.000224632	0.000254367	0.000236258
K03046	0.00129908	0.000311176	0.000518348	0.000245751	0.000504466	0.000169091	0.000605473	0.000115301	0.000194472	0.000823504	0.000693068	0.000462883	0.000464395	0.000781966
K03101	5.42923e-05	0.000171299	0.000193998	0.000114243	0.000276031	5.67982e-05	0.000263812	7.29721e-05	4.67876e-05	0.000307321	0.000293832	0.000203951	0.000263694	0.000281598
K03179	1.70046e-05	1.03113e-05	3.43436e-05	2.84961e-06	3.10219e-05	4.57092e-06	9.79822e-06	1.54277e-06	8.08559e-06	1.89552e-05	0.000296843	0.000111072	4.06956e-05	0.000317841
K03185	1.73478e-05	3.4706e-06	2.04199e-05	6.36825e-07	8.2038e-07	4.54176e-06	1.18857e-05	1.42757e-06	0	2.07416e-06	0.000257539	7.66469e-05	2.95314e-05	0.000359794
K03217	9.2987e-05	0.000224623	0.00035406	0.000173632	0.000367584	8.73845e-05	0.000372648	6.21552e-05	8.3908e-05	0.000482954	0.000505492	0.000393083	0.00036654	0.000522944
K03275	9.7827e-06	1.46949e-06	1.48251e-05	7.4877e-07	8.60055e-07	1.97043e-07	1.9923e-06	4.13133e-07	1.42962e-06	2.25571e-06	0	5.33763e-05	1.76863e-05	1.76425e-05
K03316	1.89697e-05	2.1246e-06	2.06938e-05	2.44974e-06	6.07607e-07	7.47991e-06	2.19198e-05	2.30246e-06	1.28973e-05	7.98707e-06	0.000160527	7.70892e-05	3.85702e-05	8.97368e-05
K03414	1.11498e-05	1.75157e-06	1.34051e-05	2.17628e-06	3.07161e-06	2.03297e-06	3.37076e-06	0	2.53641e-07	2.12647e-06	6.44296e-05	5.41624e-05	2.04955e-05	0.000148091
K03424	0.000129643	0.000299203	0.000491315	0.000279965	0.000565132	0.000224824	0.000524668	0.000217312	0.000112295	0.000578633	0.000492562	0.000577515	0.000778563	0.000709746
K03476	1.38025e-05	2.51958e-06	2.19827e-05	2.7787e-06	1.72246e-06	3.28472e-06	7.94439e-06	1.34305e-06	1.89341e-06	2.16203e-05	9.37898e-07	7.27791e-05	3.01751e-05	1.81954e-05
K03478	2.08576e-05	1.66421e-06	1.28117e-05	4.87279e-06	3.0759e-06	1.32645e-06	2.91865e-06	1.12953e-06	1.14996e-05	1.84284e-06	1.02866e-05	5.90809e-05	1.91996e-05	1.65179e-05
K03532	1.21576e-05	2.62754e-05	1.90872e-05	1.92577e-06	1.031e-05	3.50882e-06	4.20687e-06	3.54437e-06	5.27391e-07	1.2496e-05	1.99332e-05	6.57356e-05	5.66466e-05	3.44026e-05
K03576	1.57353e-05	4.97501e-06	1.85337e-05	5.2468e-07	1.80153e-06	4.09609e-06	1.53653e-05	4.41064e-07	0	2.73424e-06	0.000121656	7.43338e-05	3.06184e-05	0.000298881
K03598	1.44876e-05	3.61976e-06	1.42367e-05	1.04607e-06	4.73411e-06	1.15169e-06	1.13844e-05	6.59522e-07	4.20408e-07	2.88966e-06	9.05796e-05	8.04521e-05	4.05149e-05	0.000315777
K03643	1.5385e-05	2.32489e-05	2.66363e-05	6.11163e-06	2.2063e-05	3.97752e-06	6.57996e-06	3.58327e-06	1.9136e-06	1.05652e-05	0.000180549	6.10235e-05	7.81108e-05	0.00029178
K03665	7.6489e-05	0.000182552	0.00029474	0.00011049	0.000318118	7.28894e-05	0.000309773	5.52334e-05	7.75731e-05	0.000412226	0.000381216	0.0002547	0.00031481	0.00038248
K03683	1.41891e-05	1.14306e-06	1.58434e-05	1.93111e-06	2.21644e-06	7.73122e-07	1.28547e-06	3.24672e-07	1.83709e-06	1.77206e-06	0.000201372	4.42227e-05	2.3432e-05	0.000206774
K03695	7.92642e-05	0.000200144	0.000302649	0.000178092	0.000336786	0.000124643	0.000362216	0.000137162	0.000101383	0.000408725	0.000499919	0.000319054	0.000395215	0.000433734
K03707	1.45217e-06	1.33404e-05	9.76937e-06	5.36048e-06	2.76125e-05	7.0815e-06	1.82218e-05	5.86871e-06	1.22541e-05	2.8156e-05	0.000188622	1.97732e-05	2.72278e-05	3.52827e-05
K03719	1.03444e-05	1.45334e-05	4.58686e-05	9.64405e-06	3.86348e-05	9.86647e-06	9.4185e-05	2.89853e-06	2.75289e-05	5.21953e-05	0.000388584	7.17255e-05	4.70161e-05	0.000395035
K03777	1.29497e-05	8.40653e-07	1.63918e-05	2.44553e-06	1.91578e-06	1.40259e-06	9.61711e-06	5.51716e-07	2.40338e-07	2.20548e-06	2.94518e-05	6.86514e-05	3.64864e-05	3.95591e-05
K03808	2.29797e-05	2.741e-06	3.02679e-05	1.3784e-06	6.78583e-06	3.49883e-06	1.39024e-05	8.31026e-07	2.10316e-06	5.13717e-06	4.48859e-06	0.000115397	4.66004e-05	7.86923e-05
K03831	1.3084e-05	2.63777e-05	2.24247e-05	3.60838e-06	1.18425e-05	2.6874e-06	5.15153e-06	4.04746e-06	0	1.18001e-05	7.47008e-05	7.4512e-05	6.27321e-05	4.53402e-05
K03835	2.47741e-05	5.82263e-06	2.33544e-05	8.93705e-06	1.83731e-06	2.35133e-06	7.20869e-06	0	1.86378e-06	2.90056e-06	7.96672e-05	9.41055e-05	3.62044e-05	0.000292403
K03841	1.55644e-05	3.96588e-05	3.65998e-05	8.875e-06	4.82282e-05	4.22959e-06	1.85344e-05	7.93382e-06	5.11313e-06	1.45813e-05	0.000252547	7.44204e-05	7.94854e-05	0.000345159
K04082	7.3125e-06	3.01558e-05	2.83183e-05	5.48423e-06	2.36723e-05	5.9184e-06	4.43375e-06	4.91577e-06	1.62246e-06	1.81731e-05	5.73052e-05	6.67874e-05	7.11755e-05	0.000224329
K04095	3.4091e-05	3.68757e-05	5.98155e-05	1.43577e-05	5.39324e-05	1.53037e-05	4.95072e-05	7.95506e-06	7.41739e-06	9.40585e-05	8.38035e-05	9.68342e-05	4.40916e-05	0.00010971
K04750	1.00177e-05	3.2816e-06	1.21491e-05	1.48972e-06	0	1.45877e-06	6.45184e-06	1.46102e-06	8.64898e-06	2.88115e-06	0.000105079	5.18977e-05	2.40372e-05	2.71282e-05
K04758	8.44878e-05	0.000227284	0.000210369	0.000201504	0.000146589	6.24278e-05	0.000225919	7.83354e-05	6.62908e-05	0.000345157	0.000104459	0.00027092	0.000391115	6.29362e-05
K04765	1.33474e-05	1.08993e-06	1.26597e-05	1.4965e-06	1.61672e-06	7.59065e-07	1.11285e-05	1.06256e-06	2.41181e-07	1.85261e-06	0.000113862	5.74701e-05	2.1844e-05	0.000257861
K05305	1.08983e-06	8.14573e-08	5.45458e-06	1.63577e-07	2.02296e-06	4.58416e-07	4.58911e-06	1.2258e-06	6.73889e-07	3.6514e-05	5.99718e-06	4.13727e-06	1.58871e-06	0
K05800	8.72059e-06	3.33556e-06	1.24094e-05	8.02155e-07	3.15625e-06	9.63429e-07	2.92664e-06	0	6.6093e-07	1.04506e-06	3.38624e-06	5.05794e-05	2.67188e-05	1.63973e-05
K05832	3.25912e-05	0.000151046	7.7596e-05	5.21306e-05	3.9155e-05	9.80558e-06	7.84627e-05	1.16657e-05	4.32134e-05	0.000159924	0.000146207	7.88746e-05	4.66393e-05	0.000337737
K06186	1.87708e-05	2.55715e-05	1.69658e-05	4.32082e-06	2.91108e-05	1.59735e-06	8.46373e-06	3.34055e-06	3.21108e-06	1.15684e-05	0.000180483	6.84411e-05	6.49524e-05	0.000246897
K06189	1.28328e-05	3.25463e-05	2.35171e-05	8.91794e-06	2.5088e-05	1.49144e-06	8.44222e-06	4.58095e-06	1.19465e-06	1.51577e-05	0.000223413	5.96347e-05	4.90287e-05	0.00031291
K06202	1.69045e-05	1.7817e-05	1.64405e-05	5.24971e-06	1.50591e-05	6.10343e-07	6.22728e-06	4.32572e-06	0	1.04887e-05	1.74033e-05	4.08266e-05	3.50929e-05	0.000155717
K06911	3.08224e-05	3.63537e-05	4.705e-05	1.17388e-05	6.51126e-05	1.16583e-05	8.02194e-05	2.13535e-06	2.80338e-05	5.31187e-05	0.000956268	0.000136082	6.61396e-05	0.000826524
K06967	2.91572e-05	5.29273e-05	8.65664e-05	2.80496e-05	2.74809e-05	7.12546e-06	6.95501e-05	7.65043e-06	1.9712e-05	0.00017734	5.57642e-05	6.30157e-05	4.2223e-05	9.53472e-06
K07019	1.50572e-05	6.09261e-05	3.59142e-05	5.16604e-06	5.15904e-05	7.44989e-06	6.41602e-05	7.41149e-06	4.77343e-06	2.49284e-05	0.00017101	8.643e-05	7.20449e-05	7.56617e-05
K07147	9.71115e-06	1.29434e-06	9.38165e-06	0	5.68345e-07	1.41326e-06	7.91239e-06	4.18682e-07	1.28107e-05	4.86655e-07	0.000123955	4.49503e-05	2.20484e-05	0.000105108
K07264	1.05571e-05	6.78565e-07	1.35741e-05	2.92352e-06	8.63312e-07	5.45535e-07	5.86089e-06	3.1819e-07	7.48494e-07	2.4767e-06	1.54144e-06	5.22475e-05	2.75807e-05	1.29106e-05
K07289	1.5887e-05	3.42964e-06	1.95931e-05	8.06216e-06	1.02726e-05	3.78253e-06	4.89163e-06	1.04157e-06	1.31193e-06	4.24696e-06	0.000129444	7.60261e-05	4.71803e-05	0.000359236
K07345	2.78009e-05	3.55739e-06	3.44818e-05	8.62816e-07	4.71574e-06	3.39248e-06	2.16899e-05	7.34337e-07	6.80561e-07	4.15429e-06	2.00399e-05	0.000117509	3.69782e-05	5.40245e-05
K07533	4.79044e-05	3.34308e-05	0.000160783	0.000123042	4.04466e-05	5.03161e-05	8.9206e-05	4.9407e-05	3.80846e-05	0.00022553	6.14885e-05	0.000136852	0.000197441	3.65231e-05
K07798	1.842e-05	4.28819e-06	1.67958e-05	3.64923e-06	2.15599e-05	2.7819e-06	2.28164e-06	7.36914e-07	1.5389e-06	2.52167e-06	0.000135033	6.33287e-05	3.35491e-05	6.13541e-05
K08311	1.09252e-05	9.3883e-07	1.39001e-05	9.42645e-07	2.15776e-06	7.54777e-07	4.83588e-06	1.18863e-06	1.55337e-06	9.2107e-07	0.000200995	4.92415e-05	2.45089e-05	0.000298013
K08384	2.25473e-05	1.60925e-05	5.49544e-05	7.53589e-05	3.6606e-05	9.24987e-06	0.000119789	7.08679e-06	4.56871e-05	0.00027232	8.3908e-05	6.24291e-05	3.76249e-05	2.75814e-05
K09019	1.25569e-05	1.42863e-06	1.08417e-05	1.69605e-06	2.42338e-07	2.97526e-06	8.92285e-07	3.55986e-07	1.39567e-06	8.2756e-07	8.91635e-05	4.94477e-05	2.95517e-05	8.12594e-06
K09807	3.8377e-05	5.71053e-05	8.71486e-05	1.77815e-05	8.4907e-05	2.13078e-05	5.86116e-05	1.24066e-05	2.25871e-05	0.000134942	0.000118346	0.000107635	7.2423e-05	3.35187e-05
K09812	7.5765e-05	0.000126605	0.000257758	0.000138602	0.000241138	9.4653e-05	0.000199926	9.97264e-05	4.96755e-05	0.000313568	0.000215851	0.000262261	0.000346785	0.000322899
K09823	1.62438e-05	1.79148e-06	2.51266e-05	5.46512e-06	1.66537e-06	1.79859e-06	1.00419e-05	2.32216e-07	2.2714e-06	2.16441e-06	0.000213724	9.95274e-05	5.44068e-05	0.000280389
K10001	1.11835e-05	2.89876e-05	1.83782e-05	2.76685e-06	1.62736e-05	2.80969e-06	4.28691e-06	5.44511e-06	0	1.44517e-05	6.21946e-05	5.82249e-05	4.96376e-05	2.38434e-05
K10003	1.26615e-05	3.27163e-05	2.00624e-05	4.41004e-06	2.13412e-05	2.57356e-06	6.51756e-06	5.43279e-06	1.11769e-06	2.08428e-05	7.16498e-05	5.61855e-05	5.81213e-05	2.16575e-05
K10117	1.69802e-05	4.86772e-06	3.43373e-05	1.26503e-05	9.13148e-06	8.89054e-06	0.000151385	2.99395e-06	2.72199e-05	0.000171881	3.77478e-05	4.8523e-05	1.88374e-05	7.39381e-06
K10563	5.51168e-05	5.98528e-05	7.4884e-05	1.12798e-05	2.38312e-05	4.68846e-06	2.912e-05	6.08876e-06	2.11118e-05	6.74008e-05	0.000285154	0.000112521	6.54777e-05	0.000343946
K10795	6.79098e-06	3.74273e-06	6.12356e-06	6.59479e-07	7.48871e-07	4.41054e-06	2.2322e-05	1.35909e-07	5.60951e-06	5.99988e-05	9.04576e-06	7.93497e-06	4.87276e-06	7.00267e-07
K10974	2.31369e-05	3.2474e-06	1.82178e-05	1.73533e-05	5.10179e-06	8.70816e-06	1.5471e-05	5.72872e-06	1.0188e-05	1.51797e-05	5.69473e-05	7.07886e-05	3.11371e-05	2.41267e-05
K11175	7.37019e-05	0.000160607	0.000310062	0.000221364	0.000263272	9.77399e-05	0.000262628	0.000135888	5.67851e-05	0.00030627	0.000358716	0.00031323	0.000418182	0.000377751
K11189	5.66099e-05	0.000116573	0.00017593	0.000121338	0.000117925	4.76511e-05	0.000170371	6.7005e-05	4.23269e-05	0.000256541	0.000116685	0.000193687	0.000268138	0.000168356
K11904	2.50498e-05	1.41456e-06	2.04902e-05	2.18344e-06	1.06564e-07	2.2399e-06	8.33164e-06	6.02037e-07	7.27372e-07	1.92985e-06	0.000110989	6.74368e-05	2.3294e-05	3.89258e-05
K13038	6.84749e-05	0.000175116	0.000282432	0.000106944	0.000311148	8.18016e-05	0.00028998	5.86189e-05	6.60937e-05	0.000338846	0.000407368	0.0002398	0.000311856	0.000370059
K13635	1.16414e-05	1.31051e-06	2.19342e-05	1.84217e-06	1.80721e-06	9.48233e-07	4.10609e-06	2.21228e-07	8.6734e-07	1.71429e-06	2.9072e-05	5.36003e-05	2.75496e-05	2.70911e-05
K15461	1.59043e-05	3.01196e-05	2.88139e-05	5.88965e-06	3.73864e-05	5.85831e-06	1.97614e-05	8.58135e-06	3.00197e-06	2.24996e-05	0.000168364	7.43237e-05	8.34065e-05	0.000335492
K15551	1.38453e-05	2.18556e-06	1.27784e-05	1.41617e-06	6.93903e-07	2.23306e-06	3.38001e-06	0	2.04168e-06	2.36961e-06	4.81234e-06	6.11453e-05	2.92549e-05	0.000170917
K16013	1.79036e-05	1.29807e-05	3.0416e-05	9.5924e-06	1.03702e-05	3.9155e-06	1.3183e-05	4.17014e-06	5.97855e-06	4.05371e-05	0.000113435	9.13073e-05	3.41573e-05	0.000301199
K03672	1.46354e-05	2.64238e-06	1.42118e-05	0	1.70502e-06	1.90851e-06	3.37448e-06	0	0	2.32899e-06	0.00011853	4.02083e-05	2.59522e-05	0.000244353
K04085	6.16015e-06	0	8.81632e-06	0	6.02294e-06	0	9.87474e-06	4.49546e-07	2.40872e-06	1.32544e-06	0.000105408	3.69872e-05	1.03102e-05	0.000202413
K09954	3.42727e-06	5.69085e-07	8.98745e-06	0	1.30796e-06	2.74511e-06	4.55821e-06	0	0	7.44426e-07	3.97111e-05	2.5326e-05	1.97414e-05	5.87647e-05
K03411	0	7.55332e-07	6.17738e-07	0	0	4.20112e-07	6.40661e-07	0	2.31048e-06	3.29962e-06	4.0194e-05	0	0	1.84691e-05
K07153	1.52691e-05	2.96313e-06	1.36989e-05	0	2.21021e-07	1.54624e-06	8.22559e-06	3.24672e-07	6.36451e-07	2.2643e-06	0.00020831	4.79775e-05	1.95666e-05	0.000327973
K11264	2.02972e-05	9.30073e-07	1.65382e-05	0	1.32071e-06	1.65026e-06	1.71161e-06	2.23341e-07	8.75626e-07	3.35285e-06	0	7.84141e-05	3.33662e-05	1.41551e-05
K14052	6.06692e-06	6.29443e-07	4.38898e-06	1.39735e-06	5.16673e-07	6.50627e-07	1.29172e-06	0	2.97561e-07	8.1897e-07	0	3.7923e-05	1.66436e-05	1.09194e-05
K16868	8.88796e-06	9.81504e-07	1.49391e-05	1.264e-06	2.18224e-06	3.37362e-07	4.91065e-06	0	8.64612e-07	2.93068e-06	6.14399e-05	5.43272e-05	2.03333e-05	4.98875e-05
K07810	2.25397e-06	3.74263e-07	1.32289e-05	0	4.30095e-07	1.80534e-06	0	0	0	1.90022e-06	0	4.51817e-05	3.0971e-05	4.00603e-06
K09155	0	0	1.08146e-06	1.26805e-06	0	0	5.41257e-06	0	5.41234e-07	2.64733e-06	0	0	0	7.32397e-06
K12972	5.7262e-06	0	6.46843e-06	0	0	1.24307e-06	3.12581e-06	0	0	0	8.95274e-05	2.51094e-05	1.71029e-05	6.16925e-05
K07723	0	0	0	0	0	0	1.02421e-06	0	7.23544e-07	2.14335e-06	6.15035e-06	0	0	0
K01133	0	0	2.82187e-07	0	0	1.43651e-07	6.22782e-07	0	0	3.38914e-06	0	1.60929e-06	4.48186e-06	0
K12148	6.54569e-06	4.83061e-07	5.72166e-06	0	1.67843e-06	0	1.81024e-06	0	0	0	1.62333e-06	4.09478e-05	1.50016e-05	1.34435e-05
K12995	4.53975e-06	3.35026e-07	3.11317e-06	0	3.47204e-06	0	1.69427e-06	0	0	8.76502e-07	4.63377e-06	3.16397e-05	1.29387e-05	2.40188e-05
K07688	8.00374e-06	1.5751e-06	7.30709e-06	7.90749e-07	4.52517e-07	3.16577e-07	9.11962e-07	0	0	1.5453e-06	0	3.58827e-05	1.50508e-05	1.13802e-05
K01169	8.60322e-06	1.54436e-06	1.39021e-05	2.17089e-06	3.54948e-07	9.93275e-07	8.68107e-07	0	0	1.0101e-06	0	4.99099e-05	1.41184e-05	1.09101e-05
K01497	1.09457e-05	3.61526e-06	1.08841e-05	1.44284e-06	5.78972e-06	0	6.81604e-06	0	0	4.98561e-07	0.000150371	4.52706e-05	2.49315e-05	0.000294767
K02462	3.0832e-05	1.12886e-06	2.96905e-05	6.69638e-06	0	2.82908e-06	5.38551e-06	1.23895e-06	0	2.12362e-06	0.00012435	7.25965e-05	2.91027e-05	5.46505e-05
K02663	6.61881e-07	7.78899e-07	2.07732e-06	0	2.4736e-07	4.07831e-06	2.42398e-06	1.10926e-06	0	1.64272e-06	0.000237365	9.31617e-07	0	0.000219
K02664	3.08117e-07	1.58867e-06	8.90383e-07	1.23287e-06	0	0	5.10123e-06	5.06032e-07	1.29752e-06	7.46188e-06	0.000205644	2.16842e-07	4.77121e-07	0.000245796
K07232	8.12308e-07	5.39523e-07	1.98813e-06	7.22286e-07	4.13338e-07	0	2.24647e-07	0	5.95123e-07	0	4.67359e-05	1.35296e-05	4.29616e-06	6.79818e-05
K09712	9.56612e-06	9.77488e-07	6.17491e-06	2.94438e-06	0	0	6.10512e-07	0	1.61733e-06	1.91799e-06	3.70854e-05	2.17505e-05	1.34997e-05	6.4666e-06
K11901	6.49619e-06	1.43155e-06	6.81904e-06	1.99818e-06	5.48742e-07	0	2.42113e-06	8.3987e-07	0	1.89493e-06	0.000112305	3.77563e-05	2.85463e-05	3.01234e-05
K11934	9.24e-06	1.65229e-06	1.1556e-05	1.422e-06	5.42506e-07	5.69299e-07	1.32682e-06	0	0	3.70521e-06	0	4.47692e-05	2.28368e-05	1.01061e-05
K02386	1.42181e-05	3.40896e-06	1.568e-05	0	3.5115e-06	1.79033e-06	8.47989e-06	7.11708e-07	0	2.2549e-06	6.47619e-05	6.79445e-05	2.31796e-05	0.000205521
K02553	8.10804e-06	2.05152e-06	8.69312e-06	1.02993e-06	1.72607e-06	8.24664e-07	9.74132e-06	0	0	2.34816e-06	7.19768e-05	3.74615e-05	1.56213e-05	0.000183883
K03972	7.14831e-06	0	9.68505e-06	0	2.27336e-06	1.27234e-06	1.9769e-06	3.33948e-07	2.61854e-06	1.55266e-06	2.33322e-05	3.73459e-05	2.14485e-05	9.93584e-06
K04337	6.62434e-06	2.19989e-06	1.25439e-05	0	2.57064e-06	5.13829e-07	2.78559e-06	5.23819e-07	0	1.6721e-06	3.47261e-05	3.70554e-05	1.55832e-05	1.33859e-05
K12963	1.33124e-05	1.52956e-06	1.4749e-05	0	1.19797e-06	2.71631e-06	1.36595e-06	0	1.86344e-06	1.6721e-06	1.20053e-06	5.89577e-05	2.81302e-05	2.28213e-05
K13963	2.97139e-07	4.8352e-06	5.45438e-06	2.26065e-06	7.73897e-06	0	0	3.33155e-07	3.2654e-07	8.17371e-06	2.51911e-05	1.52311e-06	1.43263e-06	3.66623e-05
K15256	7.31405e-06	5.23719e-06	1.17111e-05	0	3.23747e-06	6.73364e-07	6.86201e-06	1.41389e-07	0	6.57376e-07	0.000106367	3.92265e-05	1.86077e-05	0.000252053
K00031	1.93844e-05	9.83204e-06	4.27366e-05	2.5643e-05	0.000121533	1.49297e-05	0.000127609	8.96321e-06	2.52703e-05	0.000164035	0.000426139	9.81636e-05	7.32111e-05	0.000414535
K00059	8.83035e-05	0.000231206	0.000354935	0.000182199	0.000446076	0.00011193	0.000438657	0.000117974	0.000126645	0.000547677	0.0011212	0.000344413	0.000413593	0.00124713
K00101	1.41796e-05	1.98822e-06	2.18706e-05	1.07202e-06	3.6076e-07	3.72807e-06	3.83248e-06	9.78499e-07	5.8768e-06	2.87457e-06	9.00459e-05	8.77129e-05	3.82334e-05	0.000116697
K00133	7.87572e-05	0.000121333	0.000245948	0.000169706	0.000320807	0.000128793	0.0002612	0.000130549	5.86624e-05	0.00038024	0.000396872	0.000315947	0.000360815	0.000336535
K00219	1.87874e-05	3.52925e-05	2.84951e-05	8.09329e-06	3.09213e-05	2.48806e-06	1.68619e-05	7.50926e-06	2.6107e-06	1.75767e-05	0.000130625	0.000108068	6.49863e-05	0.000258243
K00322	1.87991e-05	2.22969e-06	2.58489e-05	3.03685e-06	3.20669e-06	2.22075e-06	4.01304e-06	4.50509e-07	1.96127e-06	2.69199e-06	4.05952e-05	0.00010343	5.78565e-05	0.000270356
K00432	1.08853e-05	1.012e-05	2.05772e-05	8.68386e-06	4.81605e-05	1.10945e-05	6.2597e-05	4.50033e-06	4.32467e-06	1.14751e-05	6.42177e-05	7.77127e-05	4.94045e-05	0.000160286
K00760	6.03329e-05	0.000146551	0.000245217	0.000112924	0.000254636	5.66113e-05	0.000275787	7.4466e-05	6.85788e-05	0.000387712	0.000313631	0.000242447	0.000240358	0.000264977
K00795	1.66784e-05	2.8533e-05	2.35531e-05	3.0011e-06	3.02612e-05	3.8787e-06	1.35133e-05	8.75658e-06	2.9725e-06	1.27687e-05	0.000155812	7.23262e-05	7.46807e-05	7.44305e-05
K00906	1.46636e-05	1.82782e-06	1.87751e-05	3.02968e-06	3.85644e-06	1.38441e-06	9.75685e-06	7.26727e-07	9.52216e-07	1.97099e-06	0.000128379	7.72872e-05	3.06585e-05	0.000305997
K01002	2.58394e-05	1.49195e-05	0.000103889	2.04433e-05	2.04096e-05	2.99594e-06	2.8113e-05	7.89673e-07	2.12609e-05	4.59705e-05	5.77869e-06	9.07911e-05	4.9488e-05	2.33426e-05
K01091	9.10529e-05	0.000244538	0.000405866	0.000183511	0.000528446	9.40987e-05	0.000369162	0.000127303	7.38037e-05	0.000672144	0.000637549	0.000404121	0.000515798	0.000859432
K01150	2.08894e-05	2.73365e-05	2.244e-05	5.91017e-06	2.39946e-05	2.33565e-06	8.29385e-06	6.93838e-06	6.57828e-06	1.64697e-05	0.000109637	7.62665e-05	6.79448e-05	0.000302573
K01421	8.27869e-05	6.4067e-05	0.000227049	0.000320784	7.35039e-05	0.000165808	0.000182687	0.000173308	8.0218e-05	0.000470007	8.84917e-05	0.000350222	0.000536345	6.51752e-05
K01465	9.25326e-05	0.000195408	0.00029703	0.000156804	0.000329722	9.62662e-05	0.000297139	0.000110503	9.5622e-05	0.000420327	0.000466321	0.000301134	0.000330832	0.000699966
K01710	8.61841e-05	0.000224058	0.000289491	0.000223442	0.000380492	9.74532e-05	0.000329049	0.000106325	0.000120038	0.000312732	0.00033846	0.000919082	0.000944856	0.000352636
K01790	3.01001e-05	8.09746e-05	0.000174471	0.000111753	0.000213824	4.98157e-05	0.000160173	5.772e-05	8.22329e-05	0.000219135	0.000179283	0.000606886	0.000658327	0.000143516
K01903	2.17257e-05	1.39013e-05	2.64052e-05	8.99089e-06	2.96599e-05	8.96766e-06	1.63506e-05	2.2485e-06	1.35887e-05	2.00081e-05	0.000285557	0.000114385	4.20174e-05	0.000356112
K01962	2.57977e-05	8.2623e-05	7.19683e-05	1.70502e-05	8.71203e-05	3.48932e-05	0.000138234	1.5475e-05	2.68256e-05	6.92631e-05	0.000295851	0.00014142	9.47645e-05	0.000333548
K02001	1.22973e-05	1.5213e-06	1.84489e-05	7.10818e-06	3.67833e-05	3.50534e-06	1.07088e-05	2.34126e-06	5.80873e-07	9.672e-06	8.29511e-05	7.63906e-05	3.96945e-05	4.83304e-05
K02004	0.000275827	0.000455124	0.000983301	0.000662703	0.00114479	0.00039387	0.00106007	0.000443442	0.00028179	0.00132195	0.0011897	0.000861264	0.00144184	0.000871399
K02049	4.01575e-05	0.000115832	8.58523e-05	6.80282e-05	9.65935e-05	4.21759e-05	0.000151511	2.62083e-05	5.01415e-05	0.000248741	0.000144176	0.000101929	0.000105449	9.61247e-05
K02109	6.54696e-05	0.00021235	0.000282136	0.000137884	0.000249623	0.000105984	0.000262654	7.10802e-05	6.8007e-05	0.000349681	0.000245956	0.000273949	0.000331119	0.00029958
K02198	2.10812e-05	6.41145e-05	3.94986e-05	3.20631e-05	3.37294e-05	2.48576e-05	1.7138e-05	4.22908e-05	1.24671e-05	4.1104e-05	0.000252624	0.000103181	0.000109886	0.00033104
K02279	1.65288e-05	2.22001e-05	7.95386e-05	6.9412e-05	2.19206e-05	4.08633e-05	2.00104e-05	6.54626e-05	4.09627e-05	4.59595e-05	9.31195e-05	8.17303e-05	0.000142098	8.39303e-05
K02338	0.000193607	0.00026745	0.000289377	0.000219913	0.000383914	9.26775e-05	0.00040068	0.000386995	0.000101341	0.000410606	0.000425275	0.000338692	0.000323543	0.000454032
K02422	1.27711e-05	2.53287e-06	2.0697e-05	1.38618e-06	5.94719e-06	6.1966e-06	1.13028e-05	0	6.49127e-06	5.14793e-06	9.53849e-05	6.1302e-05	3.27863e-05	0.000223244
K02434	6.14068e-05	0.000139195	0.000146981	0.000137173	0.000111458	6.78849e-05	0.00012883	8.60214e-05	5.41211e-05	0.000152153	0.000241039	0.000178971	0.000233063	0.000383604
K02454	2.34053e-05	2.95312e-05	3.4683e-05	1.2846e-05	3.04253e-05	4.9834e-06	4.82141e-05	5.6235e-06	3.09066e-06	6.47655e-05	0.00031203	9.32458e-05	5.47633e-05	0.00021129
K02460	2.30939e-05	2.60382e-06	3.74034e-05	3.88422e-06	8.73303e-07	6.90927e-06	1.15088e-05	1.12243e-06	6.32546e-07	2.19627e-06	0.000132174	9.18717e-05	4.09999e-05	5.08634e-05
K02502	3.82535e-06	2.98107e-05	1.43619e-05	3.84903e-05	4.74672e-06	4.82465e-06	1.69408e-05	4.12562e-07	7.20204e-06	3.65547e-05	0.000182156	1.97003e-05	8.96114e-06	0.000376693
K02528	9.06376e-05	0.000210289	0.000306186	0.000184798	0.000311849	0.000108647	0.000318532	0.000138788	6.80926e-05	0.000432895	0.00032982	0.000292754	0.000372856	0.000329837
K02600	8.19028e-05	0.000204969	0.00031258	0.000161081	0.000311733	8.41455e-05	0.00030123	9.41478e-05	9.321e-05	0.00035731	0.000396035	0.000272106	0.00032623	0.000360769
K02616	5.546e-06	1.00408e-06	8.30123e-06	2.87669e-07	1.50601e-07	1.71983e-06	6.56716e-07	2.82499e-07	1.80895e-06	1.02858e-06	4.35816e-05	4.15028e-05	2.39637e-05	7.12213e-05
K02798	1.43691e-05	1.08457e-05	2.16509e-05	2.2547e-06	6.6726e-06	1.39882e-06	4.18274e-06	2.36923e-07	5.57324e-06	2.76982e-05	4.12394e-06	6.12562e-05	2.4475e-05	1.62244e-05
K02904	4.05206e-05	0.000141541	0.000173053	7.41339e-05	0.000192771	5.59909e-05	0.000202504	4.07236e-05	4.90882e-05	0.00021056	0.000198636	0.000219332	0.00022151	0.000159495
K03070	0.00010706	0.000241211	0.000421449	0.000198586	0.000442029	0.000118876	0.000434139	0.000107944	0.000103959	0.000527379	0.000760737	0.000344347	0.000422505	0.000506953
K03079	1.07655e-05	2.31369e-06	2.20183e-05	4.35811e-06	2.02082e-06	3.85812e-06	1.26831e-05	1.10992e-06	1.93456e-06	2.52522e-05	1.46276e-06	6.68381e-05	3.53331e-05	1.06097e-05
K03117	2.34381e-05	3.51743e-05	3.65051e-05	7.1183e-05	3.31347e-05	4.64883e-05	1.9579e-05	5.86755e-05	1.49326e-05	4.07344e-05	0.00017795	0.000129419	0.000176425	0.000222758
K03214	1.21386e-05	1.9036e-06	1.12952e-05	4.49725e-07	1.6812e-06	1.98053e-06	3.94862e-06	4.72569e-07	0	7.35204e-07	7.8664e-05	5.45855e-05	2.18571e-05	1.29446e-05
K03218	7.92571e-05	0.000180272	0.00030291	0.000135087	0.000300523	0.000107924	0.000307147	0.000110534	7.59147e-05	0.000301831	0.000309943	0.000282389	0.000345843	0.000372028
K03465	0.00221992	0.00277056	0.000517718	0.000511785	0.00016316	0.00384392	0.000181155	0.00473323	0.00114468	0.000519072	6.4631e-05	9.7102e-05	8.82356e-05	0.000447493
K03546	0.000186787	0.000236358	0.000279739	0.000156996	0.000237849	0.000249866	0.000311377	4.62235e-05	0.000135369	0.000340366	0.00037615	0.000198399	0.000214283	0.000437357
K03560	2.31088e-05	2.68506e-05	2.4604e-05	8.15998e-06	2.79274e-05	3.16866e-06	6.33788e-06	3.90813e-06	2.37778e-06	1.73209e-05	0.00024001	7.95903e-05	8.4307e-05	0.000314371
K03601	7.61227e-05	0.000189162	0.000284861	0.000139398	0.000312486	0.000115055	0.000311968	0.000118157	6.9607e-05	0.000301097	0.000329704	0.000262879	0.00032103	0.000354845
K03610	1.31234e-05	4.80571e-05	5.1445e-05	7.79419e-06	4.45214e-05	1.89642e-05	0.000129527	3.90662e-06	2.3761e-05	9.70949e-05	0.000345066	0.000105145	4.96193e-05	0.000378992
K03651	1.81298e-05	7.52595e-07	1.9907e-05	1.20904e-06	1.2045e-05	2.90425e-06	5.33529e-06	1.60661e-06	1.83278e-06	1.57516e-06	8.57551e-05	7.4074e-05	3.78912e-05	0.000383506
K03664	5.93535e-05	0.000159384	0.000223209	0.000115383	0.000235907	6.82513e-05	0.000245068	8.3923e-05	6.48734e-05	0.000295673	0.000337468	0.00021223	0.00023512	0.000300904
K03667	3.01024e-05	4.5902e-05	4.70531e-05	1.8031e-05	4.69485e-05	1.65501e-05	8.51055e-05	5.18265e-06	1.73778e-05	3.45662e-05	0.00027607	0.00012495	5.48223e-05	0.000302403
K03670	9.78063e-06	6.41594e-07	1.37423e-05	3.05399e-06	1.38245e-06	1.67242e-06	1.00181e-06	2.70769e-07	1.59236e-06	1.57364e-06	3.06278e-05	5.07322e-05	2.39482e-05	1.65106e-05
K03763	4.99855e-05	0.000134267	0.000186098	8.04252e-05	0.000161225	3.30087e-05	0.000315435	1.30541e-05	0.000187335	0.000371628	0.000159401	0.000164362	7.86974e-05	9.99413e-05
K03791	2.54223e-06	5.77101e-06	5.31696e-06	3.59341e-06	1.24747e-05	1.16917e-07	8.97223e-06	2.93673e-08	9.1493e-06	7.92704e-07	0.000124277	1.08216e-05	5.61809e-06	1.84533e-06
K04023	2.25163e-05	8.32861e-06	3.06342e-05	2.1051e-05	4.66184e-05	4.01913e-06	3.14177e-05	3.06978e-06	1.9147e-05	4.09046e-05	2.03439e-05	9.02728e-05	4.67254e-05	1.04372e-05
K04072	5.15359e-05	3.43399e-05	9.45317e-05	9.62103e-05	3.39609e-05	4.17714e-05	9.30936e-05	3.41473e-05	3.01282e-05	0.000254748	3.00261e-05	0.000190454	0.000207609	3.53549e-05
K04759	0.000184459	0.000312597	0.000508418	0.000377793	0.000455931	0.000196417	0.000575954	0.000214217	0.000204708	0.0009192	0.000236145	0.000598515	0.000727216	0.000119267
K05685	9.72249e-06	4.74677e-06	1.85399e-05	4.63467e-07	8.71815e-06	1.03067e-06	1.59707e-05	5.8441e-07	8.42725e-06	6.83757e-06	9.22659e-05	9.28843e-05	4.38864e-05	3.42488e-05
K05844	1.4015e-05	4.53117e-06	2.07214e-05	7.9596e-06	3.05595e-06	1.90851e-06	2.81396e-06	1.44711e-06	2.49952e-07	5.95935e-06	0.000135189	5.47791e-05	2.39439e-05	4.14302e-05
K05846	5.1303e-05	0.00010172	7.21721e-05	3.03614e-05	6.53111e-05	2.36032e-05	0.00015752	1.22612e-05	4.20328e-05	0.000180495	5.97954e-05	0.000191411	9.57225e-05	4.64697e-05
K05880	7.78229e-06	1.22998e-06	1.35792e-05	7.78452e-07	7.42466e-07	1.76798e-06	1.73567e-06	3.27197e-07	1.1759e-06	2.02836e-06	0	5.18412e-05	2.96731e-05	1.606e-05
K06164	2.37825e-05	4.73186e-06	2.32557e-05	1.45717e-05	1.65239e-06	7.71965e-06	4.49847e-06	3.2743e-06	5.00833e-06	5.57117e-06	2.22452e-05	7.90583e-05	2.66003e-05	3.66092e-05
K06346	5.70474e-05	0.000138055	0.000173882	0.000125447	0.000101399	5.51985e-05	0.000205795	2.60944e-05	6.86859e-05	0.000300537	8.04501e-05	0.000190055	0.000211853	3.6266e-05
K06393	5.80814e-06	5.33314e-06	1.38391e-05	1.88797e-05	1.14114e-05	3.38142e-06	4.18454e-05	1.53396e-06	8.30853e-06	9.27852e-05	1.62225e-05	1.40661e-05	1.44066e-05	2.05232e-06
K06394	7.19144e-06	5.62931e-06	2.32707e-05	2.20801e-05	8.2109e-06	5.2389e-06	4.59585e-05	3.39042e-06	1.60586e-05	9.80874e-05	3.13824e-05	1.66715e-05	1.6158e-05	1.91978e-06
K06923	3.61189e-06	3.96608e-06	1.72793e-05	3.83143e-05	1.14804e-05	2.00026e-06	2.76672e-05	1.67311e-06	1.54129e-05	5.65714e-05	0.000145489	1.89932e-05	1.06615e-05	0.000308279
K07223	1.42724e-05	3.7625e-06	1.54767e-05	1.4583e-06	1.52437e-05	2.59202e-06	1.38359e-05	2.25496e-07	2.68503e-07	1.23597e-06	0.000118506	6.34646e-05	3.01619e-05	0.00022146
K07243	1.83917e-05	2.99951e-07	9.99566e-06	1.20468e-06	8.60507e-07	2.66813e-06	9.53258e-06	1.0127e-06	6.53377e-06	1.56948e-06	4.18186e-05	4.12416e-05	1.86301e-05	2.54641e-05
K07279	2.33496e-05	5.5497e-07	2.30115e-05	1.72041e-06	1.32624e-06	2.15351e-06	3.29872e-06	2.70466e-07	6.61128e-07	5.00586e-06	0	0.000108439	5.12587e-05	3.49894e-05
K07321	7.79078e-06	2.25186e-06	1.4103e-05	1.29603e-06	5.69053e-06	1.29856e-06	5.02792e-05	1.91227e-06	5.07873e-06	4.39354e-05	1.98476e-05	2.07567e-05	1.01918e-05	2.74441e-06
K07402	3.66501e-05	9.89692e-05	0.000114307	4.76972e-05	8.80987e-05	4.58725e-05	0.000178825	3.85101e-05	4.87475e-05	0.000122864	7.67383e-05	0.000280592	0.000122033	8.15033e-05
K07455	0.00108682	0.00066904	0.000506169	0.000282716	0.000180787	0.000197577	7.78528e-05	0.000637846	0.000218298	0.000122466	0.000110098	0.000114657	0.000193518	1.45556e-05
K07497	3.74282e-05	6.07205e-05	0.000112753	1.27041e-05	6.96837e-05	5.62356e-05	0.00012172	1.3677e-05	8.52686e-05	0.000303122	0.000358738	0.000155519	7.05963e-05	0.00091822
K07571	1.14417e-05	2.89309e-05	1.95677e-05	2.61274e-06	1.20654e-05	7.16183e-06	9.46587e-06	6.19321e-06	3.35047e-06	4.80322e-05	3.82393e-05	2.55783e-05	1.76325e-05	7.01528e-06
K07644	1.9978e-05	2.11857e-06	1.54254e-05	8.63603e-07	7.65449e-07	1.7196e-06	3.69563e-06	1.23629e-06	3.35581e-06	2.25354e-06	0.000107287	8.76889e-05	3.9873e-05	6.83243e-05
K07658	5.484e-05	9.37867e-05	0.00015764	0.000142949	7.5587e-05	6.85714e-05	0.000118755	6.43497e-05	5.1569e-05	0.000289731	9.05469e-05	0.000171298	0.000222099	4.37858e-05
K07665	1.34546e-05	4.19369e-05	5.18036e-05	1.55625e-05	6.06552e-05	1.74696e-05	0.000110342	4.0218e-06	1.58106e-05	7.66768e-05	0.000108048	0.000126942	5.52939e-05	9.11903e-05
K08173	8.18483e-06	1.45766e-06	1.69504e-05	1.44233e-06	1.46572e-06	4.39459e-07	1.35901e-06	2.30688e-07	9.0443e-07	3.08467e-06	0	4.77772e-05	2.36078e-05	1.20919e-05
K08305	1.44227e-05	2.74467e-05	2.59268e-05	6.51896e-06	1.61376e-05	5.01452e-06	1.01227e-05	6.93714e-06	3.59416e-06	1.05036e-05	0.000194089	6.99098e-05	4.95165e-05	0.000232833
K09005	0.00110984	0.000479915	0.000216811	0.00016204	3.50301e-05	0.0027941	2.77183e-05	0.00180906	0.000475073	5.25667e-05	0.000211804	6.40943e-05	0.000129971	4.29179e-05
K09698	2.66534e-05	4.80388e-05	2.03105e-05	3.03783e-06	1.64881e-05	5.05225e-06	8.37891e-06	3.98909e-06	4.5583e-06	4.88151e-05	7.45009e-05	3.60562e-05	1.87562e-05	3.5192e-05
K10002	1.29674e-05	3.11403e-05	2.35949e-05	1.47699e-06	2.33221e-05	4.44028e-06	8.8976e-06	3.68174e-06	0	2.13161e-05	6.72609e-05	6.16037e-05	4.29588e-05	2.8729e-05
K10118	1.68727e-05	3.24537e-06	3.181e-05	1.04094e-05	1.27522e-05	5.79078e-06	0.00011704	3.45191e-06	2.64893e-05	0.000131599	2.13889e-05	4.03185e-05	2.32822e-05	5.98614e-06
K10119	9.56804e-06	4.40889e-06	2.04285e-05	6.18597e-06	8.19134e-06	8.02127e-06	0.000102424	4.40734e-06	2.90706e-05	0.000118586	2.72067e-05	2.93436e-05	1.45487e-05	7.9088e-06
K10439	7.89574e-05	8.03716e-05	0.000173522	6.41738e-05	4.05571e-05	1.98871e-05	0.000265784	1.39273e-05	4.89029e-05	0.000452393	7.4179e-05	0.00022719	0.000134975	4.05448e-05
K10557	9.82396e-06	3.55711e-06	1.69351e-05	1.25715e-06	3.89465e-06	2.92617e-06	2.63894e-06	1.78178e-06	0	9.57197e-06	2.01436e-06	5.53805e-05	3.4671e-05	1.39715e-05
K11103	1.13701e-05	8.80954e-06	1.90144e-05	4.05655e-06	3.28378e-05	6.71979e-06	1.01852e-05	5.55535e-06	7.7012e-06	1.54784e-05	3.34666e-05	6.78535e-05	4.78436e-05	1.76754e-05
K11250	9.03564e-06	4.77272e-06	1.90334e-05	7.50888e-06	1.37851e-05	1.06155e-06	3.82997e-06	5.03053e-06	5.9771e-07	9.64203e-06	0.000123416	5.54714e-05	5.76851e-05	0.000291366
K11732	1.77982e-05	2.02007e-06	1.60683e-05	3.1747e-06	6.05588e-07	2.59715e-06	1.09711e-06	7.41323e-07	2.90641e-07	5.50935e-06	0	8.06757e-05	4.09396e-05	2.50303e-05
K11735	1.40758e-05	1.24541e-06	1.48216e-05	1.07183e-06	1.63565e-06	2.14554e-06	3.83367e-06	3.00339e-07	8.83126e-07	1.86186e-06	1.50248e-05	7.01308e-05	3.36849e-05	1.63775e-05
K11939	1.27975e-05	1.40349e-06	1.32833e-05	1.67261e-06	1.61286e-07	4.68893e-06	1.48006e-05	2.33805e-07	2.12457e-05	4.4062e-06	0.000120126	5.8206e-05	3.21863e-05	4.46242e-05
K12582	1.84891e-05	1.01943e-05	1.52797e-05	9.26934e-07	3.06437e-06	1.39162e-06	9.60207e-06	4.87008e-07	9.54676e-07	1.50953e-06	2.07806e-05	7.27884e-05	3.94384e-05	1.08656e-05
K13497	1.12286e-05	2.03567e-06	1.64289e-05	5.15156e-06	6.88445e-06	2.31119e-06	2.32518e-06	1.26802e-06	5.16817e-07	5.33798e-06	0	7.58053e-05	4.45694e-05	1.37718e-05
K13889	1.63184e-05	2.50932e-06	1.59185e-05	3.40303e-05	6.98659e-06	1.75037e-06	1.66518e-05	8.98403e-07	2.59521e-05	1.82581e-05	1.5354e-05	7.12781e-05	4.10057e-05	3.22477e-05
K14138	4.22428e-06	1.36313e-06	6.92747e-06	4.63888e-07	4.66379e-06	5.51168e-07	2.84633e-05	5.90215e-07	7.53279e-07	3.63332e-05	7.20742e-06	6.72922e-06	1.91111e-06	1.50523e-06
K14415	2.23513e-05	1.14527e-05	3.78308e-05	7.34557e-06	7.91512e-05	1.16799e-05	5.86161e-05	6.55219e-06	1.67104e-05	1.54448e-05	0.000186966	0.00010087	0.000126899	0.000346349
K15587	1.83574e-05	1.9291e-06	1.73895e-05	7.36984e-06	2.41583e-06	3.36101e-06	6.09848e-06	1.37508e-06	0	9.07072e-06	3.25945e-06	8.47447e-05	4.31491e-05	1.95062e-05
K15866	1.75411e-05	3.55324e-05	2.81577e-05	1.90321e-06	1.52441e-05	3.79548e-06	8.68541e-06	3.06471e-06	8.58152e-06	4.76588e-05	0.000105694	7.43487e-05	3.4375e-05	5.12973e-05
K16264	8.48019e-06	4.1855e-05	2.87093e-05	2.74761e-06	5.67474e-05	5.83984e-06	4.01806e-05	8.75374e-06	1.59583e-05	1.89396e-05	0.000138733	7.8832e-05	6.75581e-05	2.03885e-05
K16923	2.07403e-05	1.50371e-05	3.71489e-05	8.39859e-06	1.58275e-05	1.29315e-05	5.29166e-05	2.35813e-06	1.53651e-05	0.000128296	1.11782e-05	8.53171e-05	2.55814e-05	1.09582e-05
K10810	0	0	0	7.76038e-07	0	0	0	0	0	0	6.76464e-05	0	1.77852e-07	1.88153e-05
K05527	4.13051e-06	2.16539e-06	1.13946e-05	0	9.00765e-07	1.26033e-06	4.27809e-06	0	0	5.12671e-07	0.000218857	3.86204e-05	1.87248e-05	0.000202945
K01174	0	1.80019e-06	8.07887e-07	0	1.78136e-07	0	5.83144e-07	0	0	1.96102e-05	1.08207e-05	2.14726e-07	0	1.52024e-06
K06146	1.50265e-06	4.99018e-07	4.53151e-06	0	1.43365e-07	0	0	0	0	3.26385e-07	0	6.87383e-06	3.12923e-06	2.67069e-06
K07184	1.59295e-05	1.40484e-06	1.55824e-05	4.03015e-07	2.89337e-06	1.61347e-06	6.1702e-06	0	1.99237e-06	2.36274e-06	2.17371e-05	6.67727e-05	2.66082e-05	1.89656e-05
K07343	6.34124e-06	9.6998e-07	1.24061e-05	7.68885e-07	2.17613e-06	0	9.93048e-06	3.23176e-07	1.26704e-06	2.75472e-06	0	5.86243e-05	1.87506e-05	1.06557e-05
K09900	6.0142e-07	1.59782e-06	7.88562e-06	1.60431e-06	9.18087e-07	3.21143e-07	4.97189e-06	0	1.32186e-06	2.09012e-06	0	4.27491e-05	2.62417e-05	9.40647e-06
K16698	4.98388e-06	4.04357e-06	3.10222e-06	0	1.49932e-06	2.39514e-06	7.95667e-06	2.79399e-07	7.54266e-06	3.7605e-05	6.08885e-06	3.10967e-06	3.95383e-07	5.89561e-06
K02345	8.12308e-06	0	1.06152e-05	0	3.02919e-06	8.67503e-07	4.56703e-06	0	0	7.05755e-07	0	4.56224e-05	1.46606e-05	1.20311e-05
K03227	3.5947e-06	1.43253e-06	1.08719e-05	1.896e-06	0	0	5.96477e-07	0	1.52748e-06	0	8.6998e-05	2.63102e-05	1.71106e-05	6.13337e-06
K11708	5.30137e-07	0	0	0	0	0	0	2.59738e-07	1.59853e-06	1.26379e-06	3.60096e-05	2.80375e-07	0	7.60119e-07
K03207	1.34957e-05	1.57165e-06	1.0433e-05	0	0	1.03723e-06	1.47117e-06	1.64577e-06	6.48459e-07	2.53788e-06	0	3.82211e-05	1.00829e-05	1.26314e-05
K03764	1.55077e-05	1.37333e-06	1.39033e-05	0	1.5782e-06	0	6.31784e-06	5.7958e-07	5.68072e-07	3.59293e-06	0	7.05758e-05	2.54254e-05	1.12329e-05
K09794	2.50191e-06	2.21564e-06	1.006e-05	6.54558e-06	6.63063e-07	0	3.52619e-06	0	9.16489e-07	7.24575e-07	4.46677e-05	3.87367e-05	7.9393e-06	6.30858e-06
K11706	0	3.3313e-06	4.6421e-06	1.57404e-06	1.08092e-05	0	1.2171e-06	4.96197e-07	0	1.30731e-05	2.30451e-05	6.02146e-06	2.27333e-05	1.74248e-05
K09997	1.46862e-05	1.7012e-06	1.25923e-05	1.36761e-06	1.36166e-06	1.50569e-06	7.09342e-06	0	0	2.88633e-06	4.19422e-05	4.67047e-05	2.3702e-05	2.78486e-05
K00027	5.51277e-05	9.63804e-05	0.000132151	5.49636e-05	4.6311e-05	4.53793e-05	0.000181358	2.49383e-05	4.94132e-05	0.000191573	9.76768e-05	0.000125429	8.64624e-05	5.90257e-05
K00086	1.11978e-06	3.92885e-06	1.00268e-05	2.04973e-07	1.17299e-06	3.41676e-07	1.00424e-05	1.79359e-07	6.14699e-06	1.36182e-05	9.97324e-06	2.26132e-05	9.04189e-06	2.96446e-06
K00127	1.66426e-05	9.55647e-05	4.94193e-05	3.94008e-05	0.000100611	1.49045e-05	2.18675e-05	2.05397e-05	1.22455e-05	5.36999e-05	0.000209496	0.000112114	0.000132516	7.96566e-05
K00137	8.23886e-06	9.62054e-07	1.25001e-05	5.26889e-07	1.00506e-06	2.25003e-06	2.02112e-06	4.42921e-07	5.78835e-07	1.48729e-06	3.87594e-07	5.8939e-05	2.41313e-05	1.68506e-05
K00164	1.44621e-05	2.90541e-06	2.00549e-05	2.32015e-06	1.73692e-06	4.66934e-06	2.2061e-05	8.92883e-07	1.67549e-05	2.72784e-06	0.000491231	7.63277e-05	3.47072e-05	0.000525863
K00242	8.08807e-06	3.54031e-06	1.68103e-05	4.17356e-06	8.23113e-07	1.01243e-06	8.03394e-06	1.06292e-06	1.24166e-05	1.8739e-06	0.000239896	6.33721e-05	2.69228e-05	0.00031162
K00286	7.38591e-05	0.000190902	0.000308726	0.000142801	0.00027313	0.00011478	0.000306617	0.000102731	8.45515e-05	0.000274826	0.000370114	0.000290027	0.000383561	0.000329857
K00299	8.79577e-06	2.52836e-06	1.18033e-05	1.738e-06	7.45946e-07	3.29931e-06	2.1988e-06	7.51384e-07	4.45692e-06	2.2643e-06	3.85348e-05	5.48045e-05	3.28726e-05	5.02216e-05
K00324	2.16139e-05	2.41776e-06	1.53948e-05	1.90119e-06	3.3658e-06	7.12372e-06	1.77834e-05	4.28097e-07	2.00519e-05	2.6329e-06	0.000419	6.4207e-05	2.67775e-05	0.000109042
K00384	0.000170197	0.000362876	0.000399965	0.000190208	0.000432743	0.000135928	0.000497329	8.67306e-05	0.000146273	0.000661769	0.000746033	0.000370277	0.000409899	0.000421828
K00567	2.82434e-05	7.34717e-05	0.000110386	9.09706e-05	0.000107563	4.74866e-05	0.000131001	4.6844e-05	3.25652e-05	0.000199355	0.000116653	0.000160893	0.000219255	3.2716e-05
K00609	8.39183e-05	0.000176965	0.00027193	0.000149359	0.000294531	9.30933e-05	0.000325889	9.12717e-05	6.63274e-05	0.000340254	0.000301998	0.000298708	0.000361051	0.000400514
K00867	9.20572e-06	2.60193e-06	1.88305e-05	4.52163e-07	2.28623e-06	1.27916e-06	1.26663e-05	1.90052e-07	7.62967e-06	1.61998e-06	2.22284e-05	7.20832e-05	2.79704e-05	1.15915e-05
K01007	3.15726e-05	6.59252e-05	3.15867e-05	1.0872e-05	2.92187e-05	8.50315e-06	2.29879e-05	1.09711e-05	5.88277e-06	4.4609e-05	0.000251086	6.53918e-05	7.69186e-05	0.000361488
K01409	0.000109976	0.000250211	0.000330256	0.000195883	0.00034507	0.000110937	0.000366016	0.000144035	0.000113266	0.000434572	0.000346427	0.000321215	0.000381262	0.000384356
K01414	2.19585e-05	3.12964e-05	3.5067e-05	7.72822e-06	3.61039e-05	8.86816e-06	1.91582e-05	6.86862e-06	2.61126e-06	1.76576e-05	0.000216651	8.06892e-05	7.90783e-05	0.000434457
K01512	2.16438e-05	1.94789e-05	7.80768e-05	7.91637e-05	3.85596e-05	2.94337e-05	6.54742e-05	2.15012e-05	1.20149e-05	0.000102696	3.55637e-05	0.000131178	0.000169558	1.43726e-05
K01666	1.76675e-05	3.69763e-06	2.48846e-05	3.1274e-05	5.20308e-06	2.2082e-06	1.48494e-05	1.25208e-06	1.00444e-05	2.12201e-05	7.63879e-05	8.00894e-05	2.68525e-05	0.000153954
K01667	1.7185e-05	1.09624e-05	4.11153e-05	1.19358e-05	4.51371e-05	4.64915e-06	1.38697e-05	2.18624e-06	7.60531e-06	1.83142e-05	6.35493e-05	0.00011304	4.68986e-05	3.49037e-05
K01673	3.72395e-05	9.23787e-05	0.000140734	2.74793e-05	0.000169765	2.55105e-05	0.000204609	5.44231e-06	3.27349e-05	9.00947e-05	0.000366638	0.000202036	0.000181179	0.000334513
K01689	6.74961e-05	0.000180388	0.000231352	6.10773e-05	0.000232686	0.000100976	0.000346927	6.85635e-05	8.37546e-05	0.000311579	0.000414618	0.000302461	0.000268136	0.000423015
K01698	6.35738e-05	0.000155427	0.000114547	3.0625e-05	0.000111392	3.6734e-05	0.000192741	2.01588e-05	5.0276e-05	0.000175765	0.000354208	0.000218933	0.000134777	0.000392529
K01716	1.25224e-05	2.62457e-06	1.6291e-05	4.94476e-06	1.4168e-06	8.90527e-07	5.74471e-06	3.35546e-07	0	2.37791e-06	0.000145961	6.09223e-05	2.87835e-05	0.000184757
K01736	5.2724e-05	0.000132942	0.000301174	0.000145082	0.000278061	7.71467e-05	0.000313663	9.47571e-05	6.78764e-05	0.000316697	0.000334616	0.000271805	0.000358213	0.000387164
K01750	4.76905e-06	7.60515e-06	2.28666e-05	2.00181e-05	2.58616e-05	9.26738e-06	3.93576e-05	3.12888e-06	1.1069e-05	0.000144987	0.000159253	1.00984e-05	1.17922e-05	2.33546e-05
K01766	1.24465e-05	1.34708e-06	1.42112e-05	2.04286e-06	2.34022e-06	1.41239e-06	1.3363e-05	5.23352e-07	1.53888e-06	1.487e-06	6.23015e-05	5.99956e-05	2.83841e-05	0.000310735
K01845	6.10201e-05	0.000156596	0.000123203	6.29384e-05	0.000120236	2.74492e-05	0.000166653	2.39311e-05	5.36443e-05	0.000162269	0.000366861	0.000193222	0.000128304	0.000451216
K01923	6.55057e-05	0.000176341	0.000265836	0.000124358	0.000288525	6.94773e-05	0.000298327	8.1568e-05	7.7225e-05	0.000293566	0.000361343	0.00024965	0.000315222	0.000312262
K01934	5.47065e-05	0.000149742	0.000224377	0.000138091	0.00023937	7.31651e-05	0.000260667	9.36575e-05	5.32675e-05	0.000274598	0.000258829	0.000225862	0.000261771	0.00030143
K02013	0.000139954	0.000371217	0.000306007	8.20573e-05	0.000415081	8.23228e-05	0.00045468	7.56793e-05	9.98984e-05	0.000433134	0.000677912	0.000434223	0.000325382	0.000904831
K02038	0.000111873	0.000188126	0.000364006	0.000252448	0.000370692	0.000134527	0.000382758	0.000118004	9.86789e-05	0.00040133	0.000369315	0.000432306	0.000565959	0.000391842
K02047	1.50154e-05	1.43704e-06	1.38339e-05	1.77174e-06	2.26434e-06	3.77453e-06	2.64369e-06	3.60253e-07	4.70799e-07	1.48885e-06	8.86824e-05	4.67324e-05	2.33878e-05	0.000269171
K02108	9.07642e-05	0.000209848	0.000331151	0.000136996	0.000355272	8.42691e-05	0.00037597	7.65496e-05	7.45132e-05	0.000421718	0.000446309	0.000392716	0.000421587	0.000427716
K02199	9.41578e-06	2.52209e-05	2.60046e-05	3.17993e-06	1.54234e-05	6.83564e-06	8.95965e-06	6.14394e-06	7.39104e-07	1.36748e-05	0.000152353	6.0755e-05	6.8563e-05	0.000203815
K02313	8.79884e-05	0.000179794	0.000335361	0.000228772	0.000318988	0.00010969	0.000283028	0.000152907	9.93495e-05	0.000468495	0.00047122	0.000286037	0.000405512	0.00039614
K02391	5.72083e-06	4.94562e-07	1.29723e-05	2.33074e-06	2.18632e-06	1.59042e-06	1.27381e-05	5.63368e-07	0	1.0835e-06	5.55806e-05	5.01586e-05	2.49274e-05	0.000163104
K02459	1.83292e-05	2.95573e-06	2.2681e-05	8.78148e-07	4.87148e-07	2.51255e-06	1.22053e-05	7.38202e-07	0	2.25398e-06	0.000118735	6.49303e-05	3.14502e-05	2.69407e-05
K02477	1.68861e-05	1.87114e-05	4.28557e-05	2.24317e-05	1.69103e-05	2.598e-05	3.18588e-05	4.58842e-05	1.28971e-05	4.00194e-05	3.79186e-05	0.000121804	9.37e-05	1.47246e-05
K02554	1.06815e-05	1.83968e-06	1.24493e-05	2.76036e-06	7.02067e-07	1.00998e-06	3.09553e-06	6.4457e-07	7.71476e-07	1.19875e-06	4.2402e-05	6.6231e-05	3.35669e-05	6.77892e-05
K02556	9.56952e-06	3.47947e-06	1.74417e-05	1.8966e-06	1.07985e-05	4.26618e-06	1.95366e-05	1.71068e-06	1.03889e-05	6.37013e-06	0.000130651	4.63735e-05	2.77116e-05	0.00030649
K02742	1.60137e-05	1.15337e-06	1.57451e-05	1.40633e-06	1.55676e-06	2.5597e-06	2.40979e-06	1.90568e-07	8.03938e-07	1.77206e-06	5.95693e-05	6.0526e-05	2.46914e-05	0.000224036
K02822	2.09503e-05	1.3387e-05	3.818e-05	4.17832e-06	1.81341e-05	2.06958e-06	2.90631e-05	1.09401e-06	4.27335e-06	4.1022e-05	4.3973e-06	9.1107e-05	2.79411e-05	1.57487e-05
K02879	4.68583e-05	0.000151159	0.000247473	0.000116114	0.00023908	8.19897e-05	0.000276241	5.80565e-05	6.13458e-05	0.00030898	0.000295614	0.000225628	0.00019412	0.000345099
K03086	0.000134481	0.000295151	0.000411178	0.000151744	0.000452063	0.000125786	0.000576925	9.26702e-05	0.000108218	0.000663283	0.000426378	0.000384658	0.000357164	0.000413884
K03110	5.64439e-05	0.000162208	0.000221837	9.90794e-05	0.000262203	7.18072e-05	0.000256377	6.53916e-05	5.27969e-05	0.000330418	0.000309358	0.000216255	0.000217588	0.000358568
K03181	7.39652e-06	7.41844e-07	1.37237e-05	1.98629e-06	2.73267e-06	2.78324e-06	8.93557e-06	6.26153e-07	0	2.91124e-06	0.000108994	4.98098e-05	3.2383e-05	0.00025744
K03219	8.80954e-07	1.80706e-06	2.98676e-06	2.02897e-06	1.90017e-06	1.17602e-07	4.47107e-06	4.74113e-07	1.05041e-06	3.82698e-07	1.09116e-06	1.62605e-05	7.51298e-06	2.19203e-06
K03413	1.29907e-05	9.75344e-07	1.49391e-05	6.41724e-07	5.53268e-06	2.57021e-06	1.4186e-05	2.97158e-07	1.52112e-05	3.06551e-06	9.4933e-05	4.06329e-05	1.87032e-05	0.000119694
K03466	0.00024792	0.000166481	0.000313781	0.000143355	0.000324871	7.108e-05	0.000273243	7.35485e-05	0.0003081	0.000387199	0.000520164	0.000197818	0.000309473	0.000459146
K03469	0.00162821	0.000731657	0.000512262	0.000394331	0.000333668	0.00317392	0.000351923	0.00206787	0.000806421	0.000353971	0.000299432	0.000245411	0.000315635	0.000656536
K03472	1.357e-05	2.90355e-06	2.1154e-05	1.78672e-06	1.63119e-06	2.0931e-06	1.01189e-05	1.45177e-06	5.75898e-06	2.56962e-06	9.08234e-05	8.21521e-05	3.71718e-05	0.000339379
K03484	1.63369e-06	1.19903e-05	1.21625e-05	2.42077e-06	1.73825e-05	1.33213e-06	4.30746e-05	2.52458e-06	6.50592e-06	5.54376e-05	2.11153e-05	4.34787e-05	1.23901e-05	4.98229e-07
K03490	6.23251e-06	8.67377e-07	9.80623e-06	6.15676e-07	1.6841e-06	7.13143e-07	4.31306e-06	2.4957e-07	1.2729e-06	1.16035e-06	0	4.57479e-05	1.35971e-05	1.17102e-05
K03553	8.42298e-05	0.000267342	0.000329272	0.000211718	0.000377427	0.000184573	0.000390077	6.03617e-05	0.000129655	0.000379276	0.000386703	0.000304998	0.00033085	0.000338683
K03570	7.06092e-05	0.00015711	0.00021834	0.000112362	0.000274125	5.94312e-05	0.000264373	5.31849e-05	4.99098e-05	0.000334999	0.000317398	0.000226083	0.000288822	0.000357637
K03584	5.51982e-05	0.000134018	0.00025212	0.000125906	0.000275615	6.49928e-05	0.000285151	6.2331e-05	5.93446e-05	0.000342393	0.000370453	0.000230231	0.000322235	0.000278049
K03597	1.6558e-05	2.87165e-06	1.44609e-05	3.84443e-06	4.40005e-07	3.38606e-06	1.18474e-05	3.23176e-07	0	5.00858e-07	7.40363e-05	7.41191e-05	3.04686e-05	0.00024235
K03604	1.03579e-05	1.19809e-06	1.24154e-05	1.77498e-06	1.67511e-06	1.07423e-06	1.14316e-05	8.20224e-07	1.20591e-06	2.70923e-06	6.76389e-07	4.36328e-05	1.81961e-05	1.09217e-05
K03625	4.96006e-05	0.000163787	0.000178766	0.00011746	0.000260627	5.62553e-05	0.000252666	5.77089e-05	5.67273e-05	0.000275996	0.000322501	0.000185619	0.00022414	0.000362735
K03669	1.28896e-05	2.20827e-06	1.44292e-05	1.27891e-06	2.82708e-06	2.7176e-06	2.24879e-06	6.20588e-07	1.84388e-06	1.9866e-06	4.03789e-05	7.28652e-05	2.64487e-05	1.65782e-05
K03673	1.34652e-05	7.91772e-05	3.71872e-05	3.87081e-06	9.54342e-05	4.80206e-06	1.38012e-05	1.22185e-05	2.60204e-06	2.87707e-05	0.000301855	9.54974e-05	0.000112271	0.000307563
K03723	8.12945e-05	0.000225559	0.000350144	0.000178105	0.000370342	0.000132565	0.000401896	0.00012687	0.000111493	0.00048348	0.000590739	0.000294123	0.000363408	0.00055691
K03724	2.72253e-05	2.21778e-05	4.73408e-05	8.81103e-05	2.57504e-05	5.29517e-05	2.69078e-05	6.61488e-05	4.77167e-05	6.6552e-05	0.000131325	0.000160153	0.000202939	2.86178e-05
K03975	3.20661e-05	7.86855e-05	4.17006e-05	5.47769e-05	3.92029e-05	8.01911e-06	2.65913e-05	1.24219e-05	2.43329e-05	8.53173e-05	0.000171413	9.38056e-05	9.24351e-05	7.96238e-05
K04044	2.00101e-05	3.30502e-05	2.44511e-05	5.27393e-06	2.68148e-05	5.64452e-06	1.37181e-05	7.47162e-06	2.09423e-06	1.6631e-05	4.28642e-05	8.38029e-05	7.35203e-05	0.000281845
K04080	1.76765e-05	9.03114e-07	1.2361e-05	6.64974e-06	6.91892e-07	9.68083e-07	4.96749e-06	2.54091e-07	1.99237e-06	4.3317e-06	4.89022e-05	6.60284e-05	3.34047e-05	1.22445e-05
K04487	5.97271e-05	0.000148804	0.000210602	0.000205076	0.000175109	9.10909e-05	0.000350041	0.000104851	0.00116314	0.000408445	0.000376271	0.00021723	0.000277745	0.000455261
K05787	2.26821e-05	1.82608e-06	1.42408e-05	9.16748e-07	7.88781e-06	3.67021e-07	9.95433e-06	1.92663e-06	0	1.19435e-06	6.89323e-06	4.98236e-05	1.57784e-05	6.13801e-05
K05810	6.17404e-05	0.000190434	0.000236025	0.000120747	0.000293198	8.63507e-05	0.000262688	9.64913e-05	4.88521e-05	0.00030046	0.00029321	0.000265407	0.000366485	0.00036469
K06153	9.10938e-05	0.000210164	0.000318318	0.000151092	0.000297264	9.0682e-05	0.000334426	9.58335e-05	7.23494e-05	0.000422449	0.000349616	0.000302781	0.000351437	0.000291126
K06173	6.62694e-05	0.00019154	0.0003215	0.000163506	0.00033417	9.97629e-05	0.000378789	8.85181e-05	9.45094e-05	0.000501498	0.000411856	0.000309667	0.000392834	0.000390832
K06190	1.16265e-05	3.03059e-05	1.61242e-05	4.31101e-06	1.69473e-05	1.75859e-06	5.47638e-06	4.00709e-06	2.78453e-06	8.71691e-06	0.000121586	5.16928e-05	4.22493e-05	0.000226147
K06217	0.000400156	0.000368246	0.000276467	0.000183306	0.00027378	0.000166516	0.000231671	6.25086e-05	0.000139065	0.000338657	0.000349315	0.000773302	0.000800705	0.000352086
K06287	7.042e-05	0.00020819	0.000276561	0.000132638	0.000293878	7.03339e-05	0.00027557	8.41134e-05	4.12217e-05	0.00029821	0.000423586	0.000249097	0.000348809	0.000360299
K06333	2.13446e-06	2.43831e-06	1.54088e-05	2.58022e-05	8.8483e-06	1.0219e-06	4.14077e-05	2.89723e-06	4.54656e-06	8.12176e-05	1.48363e-05	2.05362e-05	1.49973e-05	2.66065e-06
K06390	6.87727e-06	7.93237e-06	1.88457e-05	2.97106e-05	1.08562e-05	2.94988e-06	5.34645e-05	1.18661e-06	5.83324e-06	0.000105013	3.86529e-05	1.71985e-05	1.66649e-05	3.97681e-06
K06396	4.66764e-06	5.61692e-06	1.60536e-05	1.8608e-05	7.92017e-06	5.12356e-06	3.15537e-05	3.00161e-06	1.17394e-05	6.2265e-05	2.4297e-05	1.30962e-05	1.27774e-05	0
K06879	1.17523e-05	3.13477e-05	2.97985e-05	4.17148e-06	3.9971e-05	5.94223e-06	9.81401e-06	3.03628e-06	1.42416e-06	1.19846e-05	0.000226726	6.35309e-05	5.18138e-05	0.000332178
K06934	1.61111e-05	7.40938e-06	3.10011e-05	3.57282e-05	6.97043e-06	7.60815e-06	1.99624e-05	2.21928e-07	1.07155e-05	4.39819e-05	1.80401e-06	4.68327e-05	1.35147e-05	1.65874e-05
K06941	0.000130331	0.000225636	0.000321997	0.000162968	0.000342744	7.01332e-05	0.000341892	6.78513e-05	8.94171e-05	0.000369074	0.000381	0.000284547	0.00039349	0.000391335
K06946	3.19752e-05	3.52288e-06	3.1193e-05	6.60182e-06	1.57081e-06	5.06541e-06	5.20192e-06	1.33992e-06	3.77618e-06	3.40961e-06	5.36944e-05	0.000110345	4.52589e-05	0.000218726
K06968	1.38048e-05	1.81115e-06	1.57535e-05	1.13657e-06	1.22573e-06	1.91111e-06	9.20092e-06	9.55438e-08	3.74587e-07	1.48074e-06	9.67909e-05	5.98513e-05	2.78524e-05	1.16317e-05
K07048	1.89588e-05	3.09702e-06	2.51268e-05	3.04613e-06	2.94966e-06	3.33766e-06	3.37382e-06	2.21311e-07	2.04065e-06	6.43422e-06	4.39438e-07	9.01785e-05	4.16162e-05	1.57284e-05
K07074	2.05942e-05	2.58331e-05	1.9877e-05	6.2683e-06	2.17149e-05	9.10316e-06	1.26029e-05	4.18048e-06	1.09623e-05	2.16048e-05	1.08648e-06	5.2482e-05	4.8228e-05	1.12603e-05
K07224	8.31751e-06	1.87828e-06	1.24351e-05	8.8749e-07	1.83364e-06	2.73219e-06	7.18009e-06	2.79771e-07	6.28028e-06	3.17965e-06	1.27108e-05	5.25722e-05	2.42824e-05	1.12212e-05
K07245	7.50975e-06	2.54632e-06	1.6748e-05	1.11158e-06	3.26133e-06	3.44303e-06	1.19345e-05	9.19941e-07	1.63203e-05	2.60933e-06	0.000103502	6.16276e-05	2.08064e-05	2.9509e-05
K07284	2.92708e-05	4.26395e-05	0.000130218	3.93133e-05	3.03754e-05	2.93956e-05	0.00011316	3.10308e-05	5.05804e-05	0.000180923	6.93358e-05	7.69124e-05	5.30575e-05	1.62677e-05
K07312	9.21756e-06	1.16613e-06	1.15102e-05	8.78148e-07	5.1573e-06	2.34378e-07	6.52015e-06	0	4.82363e-07	2.09745e-06	3.73553e-06	4.97337e-05	2.61161e-05	1.43806e-05
K07335	4.13655e-05	3.30403e-05	0.000151532	0.000108329	5.59795e-05	4.77814e-05	0.000164342	4.99481e-05	8.18293e-05	0.000376781	9.11915e-05	0.000151448	0.000167768	3.35486e-05
K07341	2.39841e-05	1.9107e-05	2.26924e-05	1.99818e-05	4.08755e-05	2.12527e-05	4.15484e-05	8.05349e-06	2.54087e-05	4.32423e-05	9.39251e-05	8.58104e-05	8.51428e-05	2.14532e-05
K07393	1.26939e-05	1.72853e-06	1.57116e-05	1.47219e-06	1.12331e-06	2.03382e-06	8.50608e-06	5.11298e-07	9.90047e-06	2.23766e-06	0.00018577	6.58817e-05	2.89082e-05	0.000156914
K07566	7.88075e-05	0.000185463	0.000293024	0.000190893	0.000283527	7.13191e-05	0.000272801	0.000129109	7.1489e-05	0.000292968	0.000339935	0.000265586	0.00036736	0.000426903
K07638	1.52067e-05	3.19472e-05	2.53706e-05	5.54711e-06	2.07672e-05	4.62716e-06	1.72518e-05	6.86913e-06	1.76046e-06	1.5645e-05	0.000117163	8.23907e-05	7.49098e-05	0.000334835
K07642	1.37122e-05	1.86459e-06	1.10996e-05	4.45832e-06	1.54435e-06	1.9406e-06	4.53996e-06	9.74417e-07	2.79295e-06	3.54314e-06	3.60755e-05	4.8429e-05	2.89179e-05	1.85677e-05
K07679	1.74901e-05	2.39118e-06	1.76582e-05	7.65997e-07	4.12898e-06	8.36575e-07	3.18456e-06	2.34154e-07	1.65706e-06	1.99591e-06	3.13599e-06	0.000118428	4.97532e-05	1.99488e-05
K07718	2.44798e-05	1.79679e-05	9.18858e-05	2.78311e-05	2.91748e-05	8.28474e-06	0.000205168	6.0433e-06	2.51545e-05	0.000297204	4.67972e-05	7.78662e-05	4.30506e-05	1.65499e-05
K07788	1.54209e-05	2.91501e-06	1.36541e-05	5.60712e-06	1.18999e-06	2.45458e-06	1.58518e-05	1.52401e-06	5.31316e-07	1.9315e-06	0.000182833	6.83192e-05	3.44667e-05	0.000296943
K08195	1.79497e-06	1.83414e-07	2.16866e-06	3.68318e-07	3.16163e-07	4.39788e-07	1.14555e-07	2.32216e-07	8.62308e-07	3.59888e-07	3.1164e-05	4.8586e-06	8.74385e-07	3.32343e-05
K09710	5.2113e-05	0.000112955	0.000180314	7.51288e-05	0.000183989	4.09314e-05	0.000160456	4.45275e-05	4.96672e-05	0.000240788	0.000246171	0.000154534	0.000238029	0.00027954
K09937	4.73846e-06	1.69356e-05	1.14188e-05	2.49027e-06	1.22681e-05	0	4.78186e-06	5.83126e-06	1.05749e-06	1.29775e-05	4.17765e-05	6.72428e-05	2.10106e-05	6.73741e-06
K09999	7.32777e-06	6.95284e-07	9.21157e-06	3.06947e-06	1.41526e-06	5.34238e-06	7.4851e-06	4.40141e-07	0	1.36426e-06	2.06166e-05	5.17968e-05	1.91008e-05	1.41536e-05
K10015	1.02065e-05	2.25967e-06	1.7157e-05	2.09433e-06	1.99751e-07	9.7821e-07	2.17128e-06	1.46714e-07	3.45121e-06	1.81902e-06	3.11129e-05	5.47013e-05	2.47065e-05	5.68324e-05
K10947	3.65609e-05	3.37026e-05	0.00013448	9.84878e-05	0.000168268	2.75944e-05	0.00023049	3.92251e-05	5.20295e-05	0.000394205	7.3146e-05	0.000205029	0.000302896	2.84991e-05
K11737	1.7582e-05	2.46106e-06	2.18232e-05	1.06273e-06	1.6833e-06	3.12143e-06	4.8046e-06	6.70024e-07	2.00061e-06	2.95451e-06	7.31069e-05	9.49622e-05	4.05368e-05	1.1518e-05
K11892	1.18712e-05	1.67427e-06	9.33255e-06	3.28441e-07	3.7591e-07	3.30867e-06	4.23631e-06	9.09692e-07	1.08247e-06	1.06975e-06	0.000145227	5.00488e-05	2.93569e-05	3.24784e-05
K11896	9.98168e-06	1.54944e-06	1.43633e-05	2.68094e-06	1.18116e-06	3.63189e-06	2.15325e-05	6.82801e-07	1.23098e-06	2.17168e-06	0.000134854	5.02734e-05	2.58593e-05	6.23304e-05
K11941	7.45387e-06	1.50675e-06	1.07931e-05	2.16125e-07	1.2368e-06	8.65256e-07	1.74771e-06	1.81682e-07	1.42459e-06	2.53413e-06	0	4.82384e-05	2.45532e-05	1.26719e-05
K12992	1.33631e-05	3.83249e-06	1.31141e-05	3.73401e-05	9.39195e-06	3.57043e-06	2.35943e-05	8.38998e-07	1.70804e-05	0.00012372	1.39711e-05	6.98794e-05	9.58376e-05	1.49274e-05
K13069	2.00254e-05	2.40834e-06	2.14207e-05	3.73245e-06	2.25381e-06	1.28789e-06	2.52313e-06	1.52124e-07	1.90697e-06	2.54378e-06	0.000192807	9.96338e-05	4.54426e-05	7.03647e-05
K13678	2.46088e-06	3.46546e-06	8.08668e-06	9.18025e-07	7.46759e-06	7.36069e-07	1.15759e-05	2.88466e-07	2.90469e-06	1.53091e-05	8.64011e-06	5.41986e-06	1.36398e-06	3.32306e-06
K13953	7.57652e-06	3.59163e-07	8.50829e-06	4.8083e-07	1.17593e-06	2.17636e-06	9.791e-06	5.15178e-07	2.06014e-05	1.02534e-06	3.93849e-05	4.25345e-05	2.42702e-05	1.70634e-05
K14051	8.8814e-06	1.38059e-06	1.10008e-05	1.26018e-06	4.32694e-07	4.54063e-07	1.64617e-06	1.05935e-07	8.30655e-07	2.05223e-06	0	5.13701e-05	2.28615e-05	1.38371e-05
K14059	1.08794e-05	2.94696e-06	1.14565e-05	1.99477e-06	0.000257547	1.66283e-06	4.88182e-06	7.35578e-05	4.38951e-06	1.2141e-05	4.90111e-05	4.82478e-05	1.3776e-05	0.000210188
K14682	7.4692e-06	3.60705e-06	1.70416e-05	2.2547e-06	1.50364e-06	2.25668e-06	8.86284e-06	3.94871e-07	1.85775e-06	2.32549e-06	0.000147046	6.61526e-05	2.91814e-05	0.000416007
K15549	1.80006e-05	1.81148e-06	2.01212e-05	3.15265e-06	1.24903e-06	2.36791e-06	5.36484e-06	1.22318e-06	0	2.05366e-06	4.82473e-05	6.64009e-05	3.47633e-05	5.93959e-05
K15737	1.55156e-05	2.22776e-06	1.42508e-05	3.2318e-06	1.40889e-06	4.53255e-06	2.23548e-06	8.70983e-07	6.32546e-07	1.66697e-06	4.59305e-05	6.48468e-05	3.04342e-05	2.97056e-05
K15984	4.88774e-05	2.34072e-05	5.25117e-05	0.0001189	2.42979e-05	5.94045e-05	2.41765e-05	7.00104e-05	9.16114e-06	6.02711e-05	9.61777e-05	0.000207836	0.000281271	0.000206141
K16137	1.23756e-05	2.49902e-06	1.63631e-05	4.911e-06	4.77405e-07	2.53275e-06	2.98295e-06	1.75323e-07	6.22051e-07	1.83091e-06	1.05945e-05	6.56383e-05	3.31184e-05	0.000110797
K16291	4.34282e-05	3.68244e-06	4.93286e-05	4.84191e-06	8.25606e-06	5.35744e-06	1.06799e-05	6.51264e-07	2.573e-06	6.99231e-06	1.3998e-05	0.000201419	9.51347e-05	0.00013497
K16692	2.0391e-05	2.06715e-06	2.47792e-05	3.23022e-06	2.96462e-06	2.67335e-06	1.06857e-05	2.89391e-07	2.28018e-06	4.35602e-06	5.71962e-05	0.000105708	5.72121e-05	5.00105e-05
K16789	1.48865e-05	1.8641e-05	6.58043e-05	2.36688e-05	1.65597e-05	3.18353e-06	5.25544e-05	1.88875e-06	1.87439e-05	0.000139849	2.30621e-05	4.26558e-05	2.0222e-05	6.9473e-06
K17713	1.56763e-05	2.60811e-05	2.28452e-05	6.45442e-06	1.91689e-05	2.68646e-06	1.63678e-05	9.20624e-06	2.14042e-06	1.3876e-05	0.00028413	6.31273e-05	7.00292e-05	0.000404722
K17734	4.45925e-06	1.46659e-06	8.69577e-06	1.43541e-05	5.61935e-06	2.76428e-06	3.96812e-05	1.17543e-06	8.45751e-06	8.25327e-05	1.43141e-05	1.73953e-05	1.59601e-05	2.5171e-06
K00376	0	0	0	0	0	0	0	0	0	0	2.97256e-05	0	0	7.61578e-05
K00561	0	0	0	0	0	0	0	0	0	0	1.12639e-06	0	0	2.01489e-06
K01041	0	0	0	0	0	0	0	0	0	0	4.13566e-05	0	0	4.7012e-06
K01101	0	0	0	0	0	0	0	0	0	0	1.90011e-05	0	0	1.38418e-06
K01453	0	0	0	0	0	0	0	0	0	0	4.10558e-05	0	0	3.95262e-06
K01469	0	0	0	0	0	0	0	0	0	0	6.0854e-05	0	1.30581e-06	8.07686e-05
K01636	0	0	0	0	0	0	0	0	0	8.83628e-07	0	0	0	0
K02531	0	0	0	0	0	0	0	0	0	0	0	0	0	0
K02585	0	0	0	0	0	0	0	0	0	1.27367e-06	0	0	0	0
K02659	0	0	0	0	0	0	0	0	0	0	0.000168155	0	0	0.000144125
K02778	0	0	0	0	0	0	0	0	0	0	0	2.09614e-06	4.04572e-06	0
K02859	0	0	0	0	0	0	0	0	0	0	2.77151e-05	0	0	1.35722e-05
K03416	0	0	0	0	0	0	0	0	0	0	0	1.78214e-07	0	0
K04086	0	0	0	0	0	0	0	0	0	0	0	0	0	0
K04257	0	0	0	0	0	0	0	0	0	1.10904e-06	0	3.35418e-06	0	0
K04756	0	0	0	0	0	0	0	0	0	0	3.74612e-05	0	0	1.16717e-05
K04788	0	0	0	0	0	0	0	0	0	0	0	7.87458e-08	0	0
K05351	0	0	0	0	0	0	0	0	0	0	0	3.20138e-07	0	7.34991e-07
K05562	0	0	0	0	0	0	0	0	0	0	0.000195419	0	2.63222e-06	0.000238258
K05784	0	0	0	0	0	0	0	0	0	0	4.87581e-05	1.23418e-06	0	1.75065e-05
K06446	0	0	0	0	0	0	0	0	0	0	1.00975e-05	0	0	6.48523e-06
K07457	0	0	0	0	0	0	0	0	0	0	0	0	1.00244e-06	0
K07505	0	0	0	0	0	0	0	0	0	0	3.10816e-05	0	0	5.76704e-06
K07734	0	0	0	0	0	0	0	0	0	0	1.00096e-05	0	0	1.26216e-05
K08643	0	0	0	0	0	0	0	0	0	0	0	5.36816e-07	0	0
K09145	0	0	0	0	0	0	0	0	0	0	2.31905e-06	0	0	0
K09809	0	0	0	0	0	0	0	0	0	0	1.69202e-05	0	0	0
K09959	0	0	0	0	0	0	0	0	0	0	3.41374e-05	0	0	2.02812e-05
K09962	0	0	0	0	0	0	0	0	0	0	6.38271e-06	0	0	0
K09966	0	0	0	0	0	0	0	0	0	0	2.42549e-05	0	0	5.04946e-06
K09986	0	0	0	0	0	0	0	0	0	0	7.5827e-05	0	0	0.000176305
K10218	0	0	0	0	0	0	0	0	0	0	4.33967e-05	3.69209e-06	0	1.45701e-05
K11387	0	0	0	0	0	0	0	0	0	0	0	7.9242e-08	0	0
K11631	0	0	0	0	0	0	0	0	0	0	6.0519e-06	0	0	0
K11705	0	0	0	0	0	0	0	0	0	0	4.62332e-05	0	0	2.19588e-05
K12268	0	0	0	0	0	0	0	0	0	0	0	0	0	0
K12269	0	0	0	0	0	0	0	0	0	0	0	0	0	0
K12293	0	0	0	0	0	0	0	0	0	0	0	0	0	0
K12658	0	0	0	0	0	0	0	0	0	0	1.51726e-05	0	0	1.19184e-05
K13016	0	0	0	0	0	0	0	0	0	0	7.32462e-06	0	3.13064e-07	5.16544e-05
K13770	0	0	0	0	0	0	0	0	0	0	2.64806e-05	0	0	1.57321e-05
K14339	0	0	0	0	0	0	0	0	0	0	0	0	0	0
K15916	0	0	0	0	0	0	0	0	0	0	0	2.52982e-07	2.77987e-07	0
K16047	0	0	0	0	0	0	0	0	0	0	1.9343e-05	0	6.24945e-07	7.1131e-05
K16164	0	0	0	0	0	0	0	0	0	0	1.14297e-05	0	0	6.16373e-06
K16171	0	0	0	0	0	0	0	0	0	0	0.000147129	2.69229e-07	0	5.62031e-05
K16302	0	0	0	0	0	0	0	0	0	0	0	4.13971e-07	0	0
K16348	0	0	0	0	0	0	0	0	0	0	0	4.7588e-06	0	0
K16353	0	0	0	0	0	0	0	0	0	0	1.19986e-07	0	0	0
K16647	0	0	0	0	0	0	0	0	0	0	0	1.10879e-07	0	0
K17216	0	0	0	0	0	0	0	0	0	0	1.87702e-05	0	0	6.50836e-06
K17226	0	0	0	0	0	0	0	0	0	0	6.7437e-05	0	1.94591e-07	0.000225986
K17316	0	0	0	0	0	0	0	0	0	0	0	2.90554e-07	0	0
K00507	0	0	0	0	0	9.96981e-07	0	0	0	0	0.000205381	0	2.46256e-07	5.09043e-05
K07231	2.81113e-07	0	0	0	0	0	0	0	0	0	5.15447e-06	1.81521e-07	0	5.62431e-05
K09923	9.75515e-06	1.14339e-06	1.14231e-05	1.53072e-06	2.62792e-06	0	4.02264e-06	0	0	1.49568e-06	2.60232e-05	2.54421e-05	1.63885e-05	0.000169031
K12983	5.72083e-06	1.77319e-06	9.07245e-06	0	1.41804e-06	0	3.16424e-07	0	4.19126e-07	1.82248e-06	4.47514e-06	2.13384e-05	3.63078e-06	7.32078e-06
K13287	1.80693e-06	1.84637e-07	2.11405e-06	0	0	1.48439e-07	9.80211e-07	0	3.05496e-07	4.8305e-07	0	8.02123e-06	1.10268e-06	1.58105e-06
K02475	0	7.4517e-07	8.82624e-07	0	0	0	3.6607e-06	3.14481e-07	9.24709e-07	5.8379e-06	1.11751e-05	0	0	2.47039e-06
K02813	1.89539e-06	0	3.77745e-06	0	0	8.0967e-07	1.26676e-06	0	0	9.88057e-07	0	9.36699e-06	6.91681e-06	1.07799e-06
K02402	9.7191e-06	1.07625e-06	1.03682e-05	0	1.48289e-06	6.92205e-07	3.53614e-06	1.81682e-07	7.12297e-07	1.12628e-06	3.56949e-05	4.07986e-05	1.87658e-05	0.000105458
K02572	6.66189e-06	2.82964e-06	6.79377e-06	4.93634e-07	8.47465e-07	9.88132e-07	3.89408e-06	6.22448e-07	0	0	5.72317e-05	3.77677e-05	1.93785e-05	7.3673e-06
K03224	3.55127e-06	3.77666e-07	3.3433e-06	1.52026e-06	2.56634e-06	4.13269e-07	1.05048e-06	1.97548e-06	0	0	9.55536e-05	2.18761e-05	1.00334e-05	1.21553e-06
K03382	7.90232e-07	6.98052e-07	2.20098e-06	1.08373e-06	7.11096e-07	1.75429e-06	8.94954e-06	0	2.22977e-06	1.14217e-05	7.17497e-07	3.06053e-06	1.16012e-05	4.52206e-06
K03480	2.71305e-06	8.93235e-07	2.34501e-06	6.11165e-07	7.50061e-07	1.03083e-07	3.59724e-05	0	4.94508e-07	3.71133e-05	9.06131e-06	3.61348e-06	6.02683e-06	0
K03586	1.17016e-05	1.95988e-06	1.07678e-05	5.57725e-06	2.08001e-06	5.09906e-07	4.68983e-06	0	5.24707e-07	2.90383e-06	0.000153729	5.84679e-05	2.31617e-05	0.000192195
K05997	1.11874e-05	1.351e-06	7.73432e-06	2.68068e-06	0	5.43071e-07	2.74234e-06	2.85078e-07	1.11767e-06	1.32544e-06	4.5489e-06	4.93871e-05	2.09778e-05	1.44608e-05
K07248	3.59699e-06	3.98178e-07	3.24898e-06	0	4.57577e-07	1.06706e-07	9.66839e-07	4.4811e-07	4.39212e-07	0	1.17759e-05	9.84449e-06	8.13207e-06	1.08691e-05
K07314	6.85454e-06	1.13817e-06	7.77589e-06	7.55031e-07	8.71973e-07	4.57519e-07	9.47827e-07	3.20225e-07	0	3.73136e-06	0	4.27558e-05	1.85511e-05	1.58375e-05
K07757	8.93244e-06	1.92598e-06	1.15943e-05	0	3.51033e-07	6.88873e-07	3.0837e-06	2.57828e-07	5.05417e-07	1.92002e-06	0	5.66173e-05	2.97297e-05	2.3231e-05
K08070	6.06133e-06	3.14429e-06	3.09276e-06	0	1.32245e-06	4.16329e-06	2.16849e-06	5.83918e-07	4.18894e-06	2.44037e-05	1.13799e-05	2.41862e-07	0	4.26801e-06
K08162	1.00883e-05	8.2468e-07	1.03378e-05	8.2803e-07	1.18522e-06	6.63005e-07	5.51306e-06	8.70089e-08	0	1.48331e-06	0	5.03542e-05	2.35175e-05	9.93058e-06
K11920	9.05786e-06	3.83362e-07	1.35697e-05	0	3.7591e-07	2.24788e-06	2.35924e-06	1.29431e-06	1.36168e-06	1.29049e-06	0	7.85622e-05	3.31145e-05	1.95537e-05
K13014	9.89812e-06	1.25889e-06	1.50214e-05	8.38935e-07	1.44506e-06	1.68681e-06	3.24931e-06	5.90313e-07	0	3.47406e-06	0	5.16108e-05	2.30341e-05	1.0181e-05
K04062	1.19955e-05	0	1.12343e-05	1.1428e-06	0	1.37256e-06	1.77717e-06	0	0	0	3.38356e-06	3.19589e-05	3.05881e-05	2.9943e-05
K07589	6.72e-06	1.68941e-06	6.77772e-06	0	7.891e-07	0	1.89589e-06	0	0	3.07253e-06	0	3.27413e-05	1.43531e-05	7.79032e-05
K15773	6.43519e-06	0	9.59089e-06	1.72008e-06	0	6.88637e-07	4.12493e-06	0	0	0	2.37147e-05	2.94425e-05	1.22259e-05	2.14781e-05
K00368	0	0	6.80585e-08	0	0	0	0	0	1.47345e-07	0	0.000157898	0	2.05895e-07	3.17814e-05
K02660	0	1.50519e-07	0	0	0	1.52855e-07	0	0	0	0	0.000237332	4.68391e-07	5.8053e-07	0.000145614
K15518	0	0	0	0	0	0	1.17406e-07	3.17327e-07	0	4.91793e-07	3.42107e-05	0	0	1.07167e-05
K02812	8.06775e-06	0	4.38508e-06	0	6.91892e-07	1.77387e-06	0	2.54091e-07	0	1.24044e-06	0	1.23698e-05	3.35986e-06	2.77113e-06
K06415	6.94975e-07	1.84637e-07	1.38507e-06	0	0	1.48439e-07	5.12763e-06	3.11685e-07	0	7.45512e-06	1.61243e-05	0	0	3.58604e-06
K07663	2.0124e-05	3.61246e-06	1.64021e-05	2.90171e-06	0	1.01649e-06	3.72279e-06	0	0	6.37941e-06	0	6.66025e-05	4.0128e-05	2.73979e-05
K09901	3.90483e-06	1.74853e-06	5.51748e-06	0	0	5.9113e-07	3.13445e-06	6.20612e-07	0	2.93794e-06	0	2.53206e-05	1.36247e-05	4.72215e-06
K09902	9.7766e-06	2.28678e-06	6.68605e-06	0	2.95649e-06	0	3.30832e-06	6.43387e-07	0	0	9.86624e-05	2.91175e-05	2.3309e-05	0.000216142
K12262	2.97846e-06	4.39611e-07	8.15765e-06	0	1.26298e-06	5.30141e-07	1.92198e-06	0	0	0	0.000354474	3.6566e-05	2.15705e-05	0.000223565
K01114	0	2.25167e-07	5.51331e-07	0	6.46891e-08	0	2.1804e-07	0	0	0	0.000122897	1.45326e-06	0	0
K17195	1.15295e-06	0	0	0	0	0	1.31362e-05	0	0	3.27423e-05	8.66005e-07	2.76269e-06	1.24571e-06	0
K12997	0	3.3775e-07	0	0	0	0	0	0	2.21018e-07	1.74737e-07	0	0	0	2.59914e-05
K09893	9.89964e-06	2.39098e-06	1.13281e-05	0	1.29906e-06	0	7.30058e-06	0	0	2.34575e-06	9.38662e-07	4.62357e-05	1.96341e-05	1.27266e-05
K07470	8.54477e-06	1.58909e-06	1.50577e-05	0	5.21755e-07	3.65015e-07	1.41786e-06	0	3.7561e-07	2.37566e-06	0	4.52216e-05	2.41324e-05	1.50653e-05
K08350	1.0329e-05	1.14339e-06	1.27855e-05	7.65358e-07	4.37987e-07	1.07244e-06	2.49728e-06	0	0	7.47841e-07	0	4.24036e-05	2.43551e-05	1.26466e-05
K09918	1.07405e-05	8.39257e-07	7.62117e-06	8.42667e-07	4.82228e-07	1.34945e-06	7.86265e-07	7.08376e-07	0	0	2.37638e-05	3.46816e-05	1.05757e-05	8.51609e-05
K13632	9.14159e-06	3.19563e-07	8.57956e-06	1.28345e-06	7.3447e-07	5.13829e-07	1.9959e-07	0	0	8.36048e-07	0	3.55537e-05	1.87032e-05	2.73643e-06
K13650	1.08256e-05	1.06521e-06	1.30831e-05	0	2.44823e-06	8.56381e-07	3.16018e-06	4.49546e-07	0	3.13518e-06	0	4.14794e-05	1.91784e-05	1.09994e-05
K02255	4.43353e-06	1.48078e-06	8.38069e-06	9.73281e-07	1.42085e-06	3.97606e-07	1.23556e-06	4.17436e-07	4.09147e-07	2.58777e-06	0	5.09571e-05	1.28944e-05	1.26837e-05
K07340	1.717e-05	2.44372e-06	1.17154e-05	2.18102e-06	0	3.71099e-06	8.02124e-06	1.37508e-06	0	7.10367e-07	0.00014226	5.58148e-05	1.94593e-05	0.000296249
K08094	6.65401e-07	4.41949e-07	2.09303e-06	8.78148e-07	2.5667e-06	7.10695e-07	1.00056e-05	1.88519e-07	3.65621e-07	1.17815e-05	0	1.48569e-05	2.35736e-06	3.78964e-06
K10014	4.79293e-06	1.27336e-06	1.18126e-05	1.27853e-06	0	1.02372e-06	1.29237e-06	0	5.26718e-07	8.32845e-07	3.94238e-06	4.17992e-05	1.95821e-05	1.78496e-05
K11607	1.02982e-05	3.45344e-05	7.57383e-06	9.06783e-07	1.39277e-06	0	3.27764e-06	2.54091e-07	0	3.61964e-06	3.27403e-05	5.4464e-05	2.11656e-05	2.38969e-05
K00009	2.41553e-05	4.28957e-06	2.98481e-05	3.26225e-06	1.10016e-05	3.88537e-06	8.55588e-06	1.07396e-06	3.94992e-06	2.51457e-05	2.99964e-06	0.000147282	6.09474e-05	2.61064e-05
K00052	4.84742e-05	6.64487e-05	0.000169776	5.44272e-05	0.000196684	2.32071e-05	0.000173722	1.95651e-05	2.03478e-05	0.000146638	0.000286414	0.000236594	0.000184067	0.000374732
K00163	1.90131e-05	4.11111e-06	2.04854e-05	2.53092e-06	2.27233e-06	7.6438e-06	2.18045e-05	1.48693e-06	1.94322e-05	4.05681e-06	0.000344651	8.76421e-05	4.28577e-05	0.000418699
K00362	1.63157e-05	6.64132e-06	2.64432e-05	3.51358e-06	1.55189e-06	3.49514e-06	3.06606e-05	1.33472e-06	5.92322e-06	1.53529e-05	2.09499e-05	7.95184e-05	4.37386e-05	2.70671e-05
K00455	1.03512e-05	1.46279e-06	1.22377e-05	8.8124e-07	2.26139e-06	1.17602e-06	1.9186e-06	9.87735e-07	0	1.72349e-06	3.6568e-05	2.61944e-05	1.43259e-05	2.72992e-05
K00783	5.79658e-05	0.000179578	0.00021275	0.000136269	0.000242701	8.60048e-05	0.000260196	6.74012e-05	6.51144e-05	0.000253209	0.000212362	0.000228848	0.000338173	0.000267116
K00800	7.25769e-05	0.000191373	0.000308411	0.000138288	0.000312548	0.000101652	0.000338069	0.000102404	6.8499e-05	0.000354508	0.000327175	0.000267362	0.000364184	0.000405749
K00823	1.18328e-05	9.83561e-06	2.03527e-05	2.36489e-06	7.97623e-06	5.37328e-06	8.60432e-06	2.06085e-06	1.9866e-05	4.06112e-05	1.85388e-05	8.61889e-05	2.56228e-05	2.40069e-05
K00868	6.15584e-05	0.00017338	0.000216456	0.000102489	0.000198566	6.17019e-05	0.000239231	6.29825e-05	7.90021e-05	0.0002775	0.00022335	0.000294055	0.00021203	9.88452e-05
K00872	4.50664e-05	7.26239e-05	7.34922e-05	0.000102697	5.34614e-05	5.96394e-05	3.27433e-05	9.25968e-05	2.29642e-05	0.000145045	0.000140755	0.000192605	0.000250773	2.75798e-05
K01048	2.96697e-05	9.56083e-06	7.66542e-05	3.9911e-06	1.39491e-05	2.67171e-06	2.16406e-05	1.24327e-06	4.37835e-06	1.09482e-05	4.05419e-05	8.69699e-05	4.88693e-05	2.89276e-05
K01446	8.21936e-07	8.12048e-06	4.95777e-06	8.84852e-06	4.01075e-06	2.72644e-06	9.0629e-06	1.25231e-06	1.54625e-07	0.000136502	3.19395e-05	6.4588e-06	3.18146e-06	1.47316e-06
K01684	1.89178e-05	2.92864e-06	1.76811e-05	1.52472e-06	2.70004e-06	1.9226e-06	6.9404e-06	5.49315e-07	7.58588e-06	5.17572e-06	4.66772e-06	6.79248e-05	2.99278e-05	1.23068e-05
K01733	6.64576e-05	0.000188373	0.000196139	0.000186074	0.000208729	8.63653e-05	0.000124884	0.000140773	6.54848e-05	0.000279801	0.000305683	0.000291365	0.000435362	0.000394841
K01772	1.60696e-05	3.31122e-05	2.46617e-05	1.99015e-05	2.81873e-05	5.59233e-06	2.17702e-05	9.77942e-06	1.12049e-05	4.01562e-05	0.000378571	9.35941e-05	7.82769e-05	0.000417019
K01817	2.46493e-06	3.99454e-07	2.36837e-06	7.24934e-06	2.30528e-05	3.28015e-06	4.5543e-06	2.03864e-07	4.79558e-06	7.48684e-06	0.000253733	4.84761e-06	5.15359e-06	0.000271084
K01870	9.70847e-05	0.000239133	0.000366392	0.000189823	0.000486296	0.000112752	0.000536416	9.51198e-05	0.000130172	0.000550413	0.000630596	0.000398145	0.000394392	0.000529359
K02046	1.59285e-05	1.6283e-06	1.29698e-05	2.70078e-06	1.03037e-06	4.97736e-06	6.65846e-06	6.80866e-07	9.89017e-07	1.75931e-06	7.10219e-05	5.33068e-05	3.16432e-05	0.000227653
K02078	6.07798e-05	0.00011705	0.000190468	8.66538e-05	0.00026355	6.20577e-05	0.0002249	4.854e-05	5.48488e-05	0.000312963	0.000300117	0.000199782	0.000210319	0.000286426
K02114	8.30891e-05	0.000184959	0.000244773	0.000101713	0.000213134	7.41114e-05	0.000254911	6.49536e-05	5.42132e-05	0.000323955	0.000193705	0.000260147	0.000302194	0.000400573
K02170	1.58232e-05	1.14084e-06	1.843e-05	2.92147e-06	4.76096e-06	1.51504e-06	1.01841e-05	9.55067e-07	5.34916e-07	1.48016e-06	0.000187698	5.99832e-05	3.26806e-05	0.000286475
K02233	4.32137e-05	0.000100796	0.000102808	1.71626e-05	0.000153814	2.21549e-05	0.000143834	1.08436e-05	2.68154e-05	0.000168476	8.77628e-05	0.000147206	7.57156e-05	0.000238269
K02298	1.17748e-05	2.5026e-06	1.91223e-05	2.63841e-06	1.29095e-06	5.10214e-06	7.25998e-06	1.0749e-06	9.32926e-07	2.61895e-06	8.46556e-06	7.86905e-05	3.80234e-05	4.29264e-05
K02363	1.51934e-05	2.11228e-06	1.83576e-05	2.58606e-06	5.0895e-07	3.41278e-06	2.07826e-06	1.15226e-06	2.16078e-06	1.73234e-06	4.49162e-05	7.94209e-05	4.57097e-05	3.04847e-05
K02380	1.9592e-05	3.2803e-05	3.32761e-05	1.45849e-05	1.82953e-05	8.70893e-06	1.77103e-05	1.36076e-05	1.52685e-06	2.78644e-05	0.000140426	9.53697e-05	8.42311e-05	5.07911e-05
K02396	1.27056e-05	3.16481e-06	2.49757e-05	1.42914e-06	1.49933e-05	2.48954e-06	3.546e-05	1.11157e-06	1.20098e-05	5.28343e-06	0.00014386	6.65613e-05	3.09592e-05	0.000239026
K02401	1.36541e-05	1.70948e-06	2.13459e-05	1.52932e-06	5.15562e-06	5.37647e-06	1.77213e-05	1.94541e-06	1.63216e-05	2.16655e-06	0.000107114	8.18949e-05	3.15866e-05	0.000187984
K02410	1.27668e-05	5.56909e-06	1.81952e-05	2.51277e-06	1.2843e-05	4.97808e-06	1.78751e-05	1.57378e-06	3.38952e-06	6.67313e-06	0.000109597	5.1864e-05	2.22801e-05	0.00019731
K02441	1.48384e-05	3.30334e-06	1.44441e-05	1.20468e-06	4.69964e-06	2.04975e-06	1.16091e-05	1.26587e-07	4.96294e-07	1.17711e-06	3.5759e-05	5.1055e-05	2.03882e-05	0.000206195
K02455	1.48732e-05	3.97375e-06	2.27933e-05	2.36557e-06	2.2466e-06	4.72571e-06	3.62576e-06	1.72661e-06	1.54285e-06	4.43939e-06	0.000125531	7.9355e-05	3.93266e-05	4.74827e-05
K02461	1.98151e-05	3.0227e-06	2.00305e-05	2.34597e-06	7.3356e-07	3.01624e-06	6.96987e-06	3.56891e-07	0	2.35963e-06	0.000115106	7.54321e-05	3.23055e-05	5.26317e-05
K02535	4.73083e-05	0.000122454	6.14185e-05	1.18584e-05	7.94209e-05	9.04545e-06	9.30288e-05	1.49896e-05	1.84557e-05	8.86073e-05	0.000261154	0.000139363	0.000103833	0.000303319
K02569	5.91247e-06	2.67227e-05	1.27638e-05	1.66018e-06	9.99332e-07	1.69329e-06	2.71382e-06	1.22115e-06	0	1.11885e-06	0.000113819	5.35089e-05	2.52627e-05	3.25861e-05
K02686	1.22542e-05	2.37302e-05	1.94304e-05	5.26889e-06	1.17747e-05	3.57785e-06	1.14859e-05	2.95281e-06	5.89171e-06	1.25847e-05	2.95001e-05	5.71915e-05	5.51423e-05	3.50916e-05
K02753	1.89093e-05	1.7879e-06	1.52074e-05	1.02031e-06	2.32455e-06	3.94253e-06	3.61562e-06	6.47324e-07	8.48601e-07	6.59631e-06	0	6.96467e-05	2.83229e-05	1.86353e-05
K02800	3.7263e-05	1.84654e-05	4.59849e-05	6.81106e-06	2.04005e-05	9.6414e-06	1.37884e-05	9.22249e-06	6.96179e-06	5.89902e-05	1.43796e-05	0.000222508	8.91189e-05	3.28255e-05
K02837	5.43863e-05	0.000136561	0.000206629	0.000107552	0.000256988	5.81224e-05	0.00022149	8.09231e-05	3.16293e-05	0.000277734	0.000378568	0.000255558	0.000290906	0.000482928
K03106	6.51492e-05	0.000191502	0.00029138	0.000124271	0.000313737	7.90129e-05	0.000294529	7.60504e-05	6.90692e-05	0.000337289	0.000383805	0.000243192	0.000303746	0.000374205
K03116	2.49362e-05	5.37162e-05	6.89052e-05	0.000107256	0.000117162	3.46592e-05	7.08817e-05	5.65428e-05	1.70759e-05	0.000116268	0.000239026	0.000150097	0.000308405	0.00022127
K03293	7.03373e-06	2.94015e-05	1.60346e-05	6.35205e-06	2.53288e-05	3.7513e-06	4.44149e-06	4.76217e-06	1.7175e-06	3.14637e-05	2.1827e-05	3.67153e-05	3.77368e-05	5.92893e-06
K03319	1.04142e-05	1.21675e-06	1.7193e-05	3.76757e-06	2.86776e-06	2.20707e-06	1.79461e-05	5.70963e-06	2.61299e-06	3.41266e-06	1.516e-05	6.27385e-05	3.0402e-05	8.31132e-05
K03387	1.48045e-05	3.5817e-05	2.71405e-05	3.97976e-06	4.82788e-05	7.76006e-06	1.07845e-05	1.02351e-05	2.05349e-06	2.18282e-05	0.000356227	8.51725e-05	6.13993e-05	0.000337393
K03412	9.59359e-06	1.12825e-06	1.34531e-05	3.64484e-06	3.05329e-06	2.53568e-06	1.64983e-05	9.85667e-07	1.169e-05	2.68485e-06	0.000108744	3.09757e-05	1.48024e-05	0.000263137
K03426	2.73602e-05	2.79719e-05	0.000126029	2.79931e-05	0.000105978	1.88198e-05	9.74827e-05	7.01329e-06	2.76092e-05	0.000156296	0.000173688	0.00012002	9.24672e-05	0.000265527
K03439	7.81762e-05	0.000187766	0.000265368	0.000136844	0.000294989	8.95422e-05	0.000296912	0.000120929	6.2492e-05	0.000362341	0.000304428	0.00026533	0.000345904	0.000361406
K03491	1.21271e-05	1.5892e-05	3.04524e-05	7.16407e-05	1.60828e-05	2.02283e-05	4.08274e-05	1.90805e-05	1.22697e-05	0.000104971	2.57228e-05	3.84044e-05	1.62958e-05	7.45366e-06
K03545	8.34012e-05	0.000209801	0.000277195	0.000121237	0.000312519	7.82345e-05	0.00035937	6.4842e-05	7.20779e-05	0.000412806	0.000338479	0.000269794	0.000282566	0.000376492
K03549	5.26055e-05	3.83205e-05	9.53956e-05	0.000253018	4.0657e-05	8.597e-05	3.38606e-05	0.000105851	3.36264e-05	0.000116841	0.000150585	0.000235537	0.000431538	5.25544e-05
K03595	7.04812e-05	0.000166591	0.00024611	0.000117415	0.000296041	5.68219e-05	0.000309504	5.67192e-05	4.36415e-05	0.000282159	0.000357639	0.00025177	0.00026812	0.000332866
K03599	1.35781e-05	2.2636e-05	1.99765e-05	4.83841e-06	3.45577e-05	5.04575e-06	1.02752e-05	4.31213e-06	3.74244e-06	1.45539e-05	0.000203276	8.65131e-05	6.78642e-05	0.000328669
K03600	1.73394e-05	2.9396e-05	2.45552e-05	5.09957e-06	2.70559e-05	5.80195e-06	1.35137e-05	4.27871e-06	8.28153e-07	1.56049e-05	0.00018759	7.94226e-05	5.61337e-05	0.000382301
K03634	1.06969e-05	2.40567e-05	2.17599e-05	5.77146e-06	2.40475e-05	2.24573e-06	5.55737e-06	5.62028e-06	2.63451e-06	1.24847e-05	0.000226419	7.31534e-05	6.44999e-05	0.000231119
K03635	9.94136e-06	2.51006e-05	1.31522e-05	5.94167e-06	1.67003e-05	1.74664e-06	4.87095e-06	6.10716e-06	1.36563e-06	1.32607e-05	0.000151371	5.11037e-05	5.992e-05	0.000134653
K03687	5.34149e-05	0.000177469	0.000227874	0.000116591	0.000223227	9.72312e-05	0.00027751	0.000102457	5.6933e-05	0.000265324	0.000302043	0.000214135	0.000254196	0.000300777
K03721	1.68797e-05	1.76538e-05	2.68017e-05	1.5808e-06	1.28535e-05	7.03042e-06	1.52207e-05	1.94001e-06	3.05726e-06	3.2193e-05	8.61597e-06	0.000101622	3.20446e-05	2.01676e-05
K03722	4.99814e-05	0.000105867	0.000114075	0.000184184	0.00010614	8.61113e-05	0.000132226	0.000112513	6.14272e-05	0.000127877	0.000370855	0.000231009	0.000293304	0.000493975
K03762	1.46599e-05	3.68252e-06	2.10168e-05	1.29856e-05	4.55498e-06	4.11995e-06	1.10814e-05	1.05648e-06	1.07034e-05	9.82266e-06	1.57474e-05	7.33454e-05	2.79358e-05	7.06339e-05
K03836	1.17277e-05	1.40197e-06	1.53907e-05	3.61359e-06	1.03731e-06	4.81715e-07	2.43251e-06	5.90029e-07	6.6093e-07	2.61265e-06	3.31691e-07	7.63643e-05	2.98224e-05	1.58241e-05
K03973	5.73354e-06	3.46194e-07	1.12458e-05	9.96888e-06	2.50967e-06	3.81631e-06	5.63092e-06	4.34955e-06	2.66651e-06	8.4731e-06	2.09066e-06	4.50117e-05	2.40017e-05	1.11167e-05
K04568	1.78434e-05	4.50967e-06	1.81442e-05	1.56357e-06	3.07531e-06	1.84411e-06	1.07849e-05	7.52921e-07	8.43395e-07	1.33357e-06	0.000221623	7.01397e-05	2.92244e-05	0.000340503
K05596	1.3195e-05	1.47962e-06	1.54393e-05	2.97127e-06	8.69793e-07	5.57567e-06	1.01032e-05	5.05182e-07	4.0229e-06	1.78662e-06	3.96024e-05	6.434e-05	3.06049e-05	1.97233e-05
K05712	1.33618e-05	1.64676e-06	1.41295e-05	2.2547e-06	6.88152e-07	2.09533e-06	2.60782e-06	6.31794e-07	2.477e-07	1.66456e-06	7.20412e-05	5.60746e-05	2.71796e-05	5.67234e-05
K06077	1.01153e-05	6.71342e-06	9.85723e-06	1.60431e-06	9.18087e-07	3.42553e-06	8.87861e-06	0	8.81239e-07	1.39341e-06	0.00019157	4.71228e-05	3.02676e-05	0.000267697
K06175	9.58586e-06	5.79124e-06	1.8627e-05	6.72548e-06	1.14869e-05	2.53849e-06	1.44191e-05	4.58791e-06	5.26718e-07	1.00467e-05	0.000156582	7.06463e-05	6.09485e-05	3.76265e-05
K06196	1.04354e-05	3.99732e-05	3.03745e-05	6.55085e-06	2.58503e-05	6.50121e-06	9.81095e-05	2.1502e-06	1.1101e-05	0.000139568	4.55928e-05	2.52514e-05	2.37528e-05	1.67695e-05
K06199	2.15704e-05	0.000108412	0.000118506	1.75512e-05	0.000167321	1.71663e-05	8.16685e-05	1.86182e-05	1.78743e-05	0.000116378	0.000206849	0.000104876	0.000129487	0.000220359
K06910	1.90455e-05	3.19412e-05	3.03178e-05	1.39793e-05	1.96857e-05	3.05806e-06	1.87911e-05	6.52507e-06	7.38606e-06	1.07662e-05	0.00016476	8.1276e-05	5.8989e-05	4.65516e-05
K06957	1.21931e-05	8.65484e-07	1.30629e-05	2.23457e-06	1.20658e-06	4.04129e-06	6.69897e-06	4.69615e-07	5.11434e-07	8.08677e-07	3.15341e-05	5.64528e-05	2.89693e-05	3.92387e-05
K06975	8.01115e-06	1.61462e-05	3.82761e-05	7.40847e-06	6.62175e-05	6.85291e-06	4.97219e-05	5.54768e-06	1.40023e-05	3.68411e-05	0.000167645	5.10348e-05	3.65546e-05	0.000280915
K07015	2.81865e-05	4.32529e-05	7.23234e-05	7.46276e-05	2.33313e-05	1.78201e-05	6.56213e-05	2.22638e-05	1.61699e-05	0.000161086	5.15139e-05	9.39752e-05	0.000115783	1.77344e-05
K07054	1.50438e-05	5.07502e-06	2.19563e-05	3.39771e-06	1.20189e-05	2.88556e-06	8.61531e-06	3.21392e-06	1.9987e-05	9.74488e-06	0.000212832	8.14914e-05	5.39273e-05	0.000291545
K07071	1.51994e-05	4.26677e-06	2.08463e-05	8.14138e-06	5.05191e-07	3.50357e-06	9.08943e-06	5.70113e-07	1.03455e-05	3.15042e-06	0.000230702	5.96525e-05	3.15477e-05	0.000178308
K07090	6.59617e-05	0.000163306	0.0001855	0.000166142	0.000256966	9.18467e-05	0.000305252	7.19408e-05	0.000102499	0.000283138	0.000855415	0.000338175	0.00030444	0.000934949
K07124	3.69424e-05	8.54599e-05	0.000131049	8.67845e-05	7.21898e-05	6.07129e-05	9.78777e-05	7.02438e-05	6.721e-05	0.000161313	7.32701e-05	0.000144697	0.000219442	1.79356e-05
K07140	1.31068e-05	1.92039e-06	1.67879e-05	1.29383e-06	1.42887e-06	7.70118e-07	1.76665e-05	1.86019e-07	8.92108e-06	2.65622e-06	4.79832e-05	5.06207e-05	2.71347e-05	1.66079e-05
K07172	1.76373e-05	2.09466e-05	3.73851e-05	4.34207e-06	7.25509e-06	6.82329e-06	2.27765e-05	2.01631e-06	3.28509e-06	1.25595e-05	3.58398e-06	0.000110545	5.38205e-05	2.98774e-05
K07261	7.96062e-06	1.96386e-06	1.06166e-05	0	1.38882e-06	1.45741e-06	2.08897e-06	1.14757e-06	4.99903e-07	3.95223e-07	2.98868e-05	4.40189e-05	1.93069e-05	3.03577e-05
K07309	9.29191e-06	8.72973e-07	1.23677e-05	3.23914e-06	3.01233e-06	2.13828e-06	2.52934e-06	4.20382e-07	1.01958e-06	6.88074e-06	5.78216e-06	5.08093e-05	2.0369e-05	1.16526e-05
K07353	8.56658e-06	1.79841e-06	1.56039e-05	1.08343e-06	4.13338e-07	1.15418e-06	1.27042e-06	3.0359e-07	8.92684e-07	2.82302e-06	0	6.23322e-05	2.36881e-05	9.61824e-06
K07404	1.94208e-05	1.69709e-05	8.70842e-05	1.49218e-05	1.26663e-05	4.0543e-06	3.22771e-05	1.15338e-06	1.27933e-05	6.85513e-05	1.32925e-05	8.22928e-05	4.20642e-05	1.30649e-05
K07447	6.30788e-05	0.000159614	0.000232824	0.000109443	0.000266541	6.83093e-05	0.000240918	8.14967e-05	3.98396e-05	0.000255201	0.000240314	0.000240932	0.000271346	0.000289281
K07460	4.70019e-05	0.000128021	0.000176178	0.000112271	0.000200254	9.99201e-05	0.000237398	0.000104232	3.84288e-05	0.000265597	0.000235382	0.000252479	0.000290859	0.000245983
K07720	2.61034e-05	2.42839e-05	0.000117724	1.98878e-05	4.20168e-05	1.16265e-05	0.000254442	4.30883e-06	2.68557e-05	0.000299484	5.21161e-05	8.12685e-05	4.91743e-05	1.26495e-05
K08151	1.53357e-05	5.09204e-05	2.5168e-05	8.80805e-06	3.78396e-05	7.41962e-06	1.72941e-05	2.05954e-05	2.48735e-06	2.97284e-05	0.000171818	9.26689e-05	0.000103805	0.000204825
K08296	1.41004e-05	2.95006e-06	1.86911e-05	1.85797e-05	1.99804e-06	6.28804e-06	1.17657e-05	1.48688e-06	7.01338e-06	5.07833e-06	9.69911e-05	4.70999e-05	2.93672e-05	0.000261152
K08321	9.205e-06	2.84543e-07	1.13477e-05	6.32015e-06	3.07013e-07	1.3348e-06	2.1109e-06	6.93349e-07	2.07545e-06	1.0512e-05	0	5.05632e-05	2.81647e-05	8.83247e-06
K08990	1.04246e-05	5.46869e-06	1.2578e-05	7.06984e-07	1.22072e-06	1.13217e-06	6.67216e-06	9.90525e-08	1.01832e-06	1.3816e-06	7.121e-06	5.28476e-05	2.73334e-05	1.07745e-05
K09017	1.91144e-05	3.70574e-06	1.35902e-05	2.4448e-06	4.48268e-07	2.27116e-06	2.26641e-06	3.69101e-07	6.45415e-07	6.60322e-06	0	4.98511e-05	1.88698e-05	1.08558e-05
K09121	1.97617e-05	3.00946e-05	5.23486e-05	8.25102e-05	3.54026e-05	1.48827e-05	7.66621e-05	1.96114e-05	4.28874e-05	0.000117335	1.99987e-05	9.25707e-05	9.15531e-05	3.06941e-06
K09684	1.43333e-06	1.68569e-06	5.07284e-06	2.95306e-07	3.16314e-06	1.06763e-06	7.14418e-06	3.50401e-07	9.80233e-06	7.45892e-06	5.18829e-05	1.60277e-06	1.15798e-06	1.4017e-05
K09969	7.86955e-06	2.86684e-05	1.96705e-05	2.98117e-06	2.8879e-05	2.58936e-06	2.54906e-06	6.87027e-06	3.64886e-06	2.1429e-05	7.83803e-06	4.64937e-05	4.65786e-05	1.04091e-05
K10111	1.41161e-05	1.13676e-06	1.51912e-05	8.3009e-07	4.7503e-07	2.16013e-06	2.12996e-06	5.23352e-07	3.41973e-07	1.89255e-06	0	6.50358e-05	2.7062e-05	9.07037e-06
K10907	1.77846e-05	2.5095e-05	9.14384e-05	3.89246e-05	2.42589e-05	5.67432e-06	5.69841e-05	6.43271e-06	2.05171e-05	0.000185527	2.54313e-05	8.98361e-05	3.08358e-05	2.3373e-06
K10985	1.20546e-05	7.55332e-07	1.61215e-05	6.06721e-07	3.13769e-06	3.89541e-06	4.19691e-06	1.2798e-06	1.24976e-06	1.38328e-06	0	6.22844e-05	2.56223e-05	1.16423e-05
K11076	1.08648e-05	2.19148e-06	1.95508e-05	1.89667e-06	4.71512e-07	1.56858e-06	5.2531e-06	1.25207e-06	2.91021e-06	2.12134e-06	0.000220985	6.49252e-05	2.83988e-05	0.000309007
K11202	3.99578e-05	2.92083e-06	3.68678e-05	2.81739e-06	4.42982e-06	1.06432e-05	8.35087e-06	1.25997e-06	1.19667e-05	1.89992e-05	0	0.000157646	7.50746e-05	4.54935e-05
K11203	5.07214e-05	9.34058e-06	4.8461e-05	1.04804e-05	7.63027e-06	9.36377e-06	6.46801e-06	1.47262e-06	3.36231e-06	1.07739e-05	0	0.000217583	9.78316e-05	4.4119e-05
K11741	1.36322e-05	2.66303e-06	1.61648e-05	4.67799e-06	3.17157e-06	1.61576e-06	1.35496e-05	0	1.33261e-05	1.39341e-06	0.00027805	7.71287e-05	3.82476e-05	0.000202876
K11754	8.58035e-05	0.000217062	0.000254117	0.000158522	0.000310544	8.71546e-05	0.000315991	0.00010416	8.55399e-05	0.000415619	0.000338735	0.000250552	0.000315205	0.000370279
K15023	4.28467e-06	1.2685e-06	3.72949e-06	6.36825e-07	2.54825e-06	7.98634e-07	2.5391e-05	5.33302e-07	1.02999e-06	2.01138e-05	5.52186e-06	2.6869e-06	1.55254e-06	2.00367e-06
K15051	1.2245e-05	1.38196e-05	3.95527e-05	4.20323e-05	2.34959e-05	3.32834e-05	7.72447e-05	5.2263e-05	1.41996e-05	0.000127329	1.94115e-05	9.83677e-05	0.000177054	5.63104e-06
K15396	4.05167e-06	3.32898e-06	9.33223e-06	6.75499e-07	7.63959e-07	2.02827e-06	4.06884e-06	1.41962e-07	5.20732e-07	1.7601e-06	0.000189548	5.00782e-05	2.06403e-05	0.000278834
K15986	4.84259e-05	0.000115731	0.000172227	0.000165414	0.000110107	8.36481e-05	0.000209215	8.07726e-05	7.76139e-05	0.000337731	8.04872e-05	0.000242891	0.000289161	3.76809e-05
K16785	0.000138707	0.000201901	0.000272797	0.000336533	0.000101782	0.000173929	0.00018543	0.000214867	0.000105708	0.000510722	0.000121375	0.00043299	0.000581602	7.47405e-05
K17838	4.51608e-06	0.00012358	0.000146871	3.34299e-05	0.000147875	0.000406333	0.000197177	5.6078e-05	4.16887e-05	1.02016e-05	1.39701e-05	6.81856e-05	2.83035e-05	1.47785e-05
K02840	1.73553e-06	0	3.07915e-06	0	5.28993e-07	0	2.37638e-06	0	0	5.97177e-07	1.14036e-06	2.60002e-05	1.10238e-05	5.14835e-06
K01401	0	0	1.27892e-07	0	0	0	5.05785e-07	1.36704e-07	0	4.23728e-07	2.68973e-07	0	0	0
K04093	0	0	0	0	0	5.06044e-07	0	0	0	4.1169e-07	0	1.75313e-06	1.12774e-06	0
K05338	0	0	0	0	0	0	7.15772e-07	0	0	9.05719e-07	0	0	0	0
K10126	0	0	1.23106e-06	0	0	0	0	0	0	0	2.46399e-06	3.7229e-06	6.97183e-07	9.38054e-05
K11704	0	0	0	0	0	0	1.69302e-06	0	0	0	8.43241e-06	0	0	2.65061e-05
K00786	5.30065e-07	0	1.54351e-06	0	0	5.73466e-07	2.46179e-06	0	0	2.11446e-06	1.16935e-06	1.53109e-06	1.29445e-06	0
K03563	5.76749e-06	2.0823e-06	7.23419e-06	0	2.13764e-06	1.04371e-06	5.14367e-06	1.09577e-06	3.12439e-06	1.60388e-06	0.00017018	2.06339e-05	9.9639e-06	0.000436737
K05517	1.30133e-05	1.25466e-06	1.58517e-05	0	2.76029e-06	2.24154e-07	3.49203e-06	7.05998e-07	1.84528e-06	2.91775e-06	0	7.12634e-05	3.00854e-05	2.02936e-05
K05713	1.27474e-05	3.9565e-07	1.39548e-05	3.97257e-06	4.54672e-07	5.93758e-06	2.63586e-06	6.67897e-07	0	1.38014e-06	2.94722e-05	6.06483e-05	2.77245e-05	4.77012e-05
K05785	1.65497e-05	2.32799e-06	1.86249e-05	2.46267e-06	1.11674e-06	7.8126e-07	1.16916e-05	6.15168e-07	0	2.22457e-06	5.71529e-06	7.64239e-05	2.94932e-05	7.55831e-05
K07290	2.28833e-06	8.92793e-07	6.65229e-06	2.4393e-07	2.96525e-07	1.83684e-06	1.06179e-06	0	8.38252e-07	1.98816e-06	0.000109794	2.7323e-05	1.00128e-05	5.92689e-06
K07358	9.4293e-06	1.87884e-06	1.45064e-05	8.38433e-07	4.79804e-07	0	2.08617e-06	8.67132e-07	6.90821e-07	1.91157e-06	0	3.7153e-05	1.82025e-05	1.51947e-05
K07714	9.78154e-06	6.06963e-07	1.02957e-05	1.71543e-06	9.55844e-07	1.88981e-06	5.61726e-06	1.51795e-07	0	2.64999e-06	0	4.12797e-05	2.49177e-05	2.74309e-06
K12265	8.60445e-06	1.53177e-06	1.43505e-05	4.41397e-07	1.13668e-06	1.06028e-06	4.88194e-06	1.0204e-06	0	2.01972e-06	0	6.00749e-05	2.7215e-05	1.42929e-05
K12291	1.14107e-05	5.61395e-07	1.59588e-05	1.69103e-06	9.67714e-07	5.86737e-06	7.01264e-07	1.42154e-06	0	1.10155e-06	0	5.44288e-05	3.21863e-05	1.02154e-05
K12944	5.86385e-06	5.1929e-07	9.63623e-06	0	5.96757e-07	1.25246e-06	9.73003e-07	8.76615e-07	1.28881e-06	1.01893e-06	0	5.29728e-05	2.10888e-05	9.44922e-06
K16651	2.27919e-06	7.1265e-06	7.78057e-06	0	5.49366e-06	2.77227e-06	3.62067e-06	2.32678e-07	5.62534e-06	2.79247e-05	2.29739e-06	2.53182e-05	3.76044e-06	0
K01641	0	0	0	0	0	0	2.91249e-07	0	0	0	3.17934e-07	0	0	0
K15519	0	0	0	0	0	0	2.38044e-07	0	0	0	2.74895e-05	0	0	1.57832e-05
K11615	1.25095e-05	2.79312e-05	6.14206e-06	7.60041e-06	8.53235e-06	5.68491e-07	4.85812e-06	1.19369e-06	2.92496e-06	2.77497e-05	0	3.93361e-06	8.23491e-06	0
K12151	4.81136e-06	1.82608e-06	7.5702e-06	0	0	4.03723e-06	2.85129e-07	0	0	5.97177e-07	0	4.2084e-05	2.01754e-05	5.86377e-06
K16324	3.96792e-06	2.00692e-07	2.45635e-06	0	0	1.61347e-07	2.48609e-07	0	0	3.93791e-07	0	5.48015e-06	2.7567e-06	1.1291e-06
K06122	8.80954e-07	0	2.31015e-06	0	0	0	2.39107e-06	4.93867e-07	0	5.74047e-06	2.43623e-06	6.19985e-07	0	0
K07778	2.7799e-07	3.20027e-07	0	0	0	7.59065e-07	0	7.79213e-08	0	0	0.000117867	0	5.87226e-07	3.01437e-05
K12555	0	0	0	0	0	0	8.10283e-07	0	6.82402e-07	0	8.91184e-06	0	0	7.9143e-07
K06384	0	2.01666e-07	1.30261e-06	0	2.3175e-07	3.33989e-07	1.07871e-05	0	3.33673e-07	1.25718e-05	5.6837e-06	6.47463e-07	1.45971e-06	0
K07746	6.31795e-06	0	6.14561e-06	0	0	6.74725e-07	5.17625e-06	0	1.73577e-06	2.19568e-06	2.83391e-05	2.24879e-05	1.00244e-06	2.09781e-05
K09835	2.66676e-06	1.20765e-06	5.59451e-06	1.06705e-05	1.01772e-06	5.30141e-07	1.64741e-06	0	2.39779e-06	8.1002e-06	6.69822e-07	0	0	0
K09896	6.39038e-06	1.04842e-06	1.24862e-05	0	0	7.42197e-07	3.76873e-06	7.79213e-07	0	1.20762e-06	0	3.49169e-05	1.54375e-05	3.95262e-06
K00102	0	0	0	0	1.01576e-06	0	5.29526e-06	0	5.10105e-07	2.01644e-07	3.30455e-05	0	0	2.44408e-05
K13730	7.80221e-07	3.45474e-07	8.866e-07	0	1.98505e-07	4.86054e-07	2.89275e-06	0	2.85807e-07	2.19279e-06	1.27825e-05	0	3.48215e-07	0
K00252	0	5.75294e-07	8.32594e-08	0	0	2.27996e-06	4.03166e-06	4.33806e-07	6.30567e-06	5.49763e-07	0.000352481	1.94057e-06	5.40735e-06	0.000231623
K02615	8.40193e-06	2.06683e-07	9.54749e-06	0	0	3.32327e-07	1.29088e-06	1.74451e-07	1.70987e-06	5.40727e-07	7.84611e-06	4.68659e-05	2.69469e-05	1.15039e-05
K03516	6.31935e-06	6.29443e-07	5.92481e-06	2.528e-06	0	1.05463e-06	3.05092e-06	8.41588e-07	0	2.88812e-06	0	3.69734e-05	1.52894e-05	4.82359e-05
K07400	9.74001e-06	2.80284e-06	2.07092e-05	2.60252e-06	4.33643e-06	4.52276e-06	7.38552e-06	0	0	3.11341e-06	0.000147123	7.83683e-05	2.99791e-05	0.000237436
K07471	1.0994e-05	1.5482e-06	1.45967e-05	1.03632e-06	0	7.59211e-07	1.82426e-06	0	8.53872e-07	6.7507e-07	0	6.5607e-05	2.2807e-05	1.4362e-05
K09910	1.14138e-05	2.12265e-06	1.20003e-05	0	3.48471e-07	1.556e-06	2.92259e-06	0	1.00346e-06	1.58666e-06	0	7.26832e-05	3.04243e-05	1.70141e-05
K15974	8.12767e-06	2.34708e-06	1.26346e-05	4.71322e-07	1.88958e-06	0	9.81559e-06	0	7.76686e-07	3.07023e-06	7.83997e-07	4.50137e-05	2.46701e-05	1.10539e-05
K17202	1.56859e-06	0	0	0	0	0	5.88453e-07	0	0	2.2432e-06	1.16606e-06	0	0	0
K04032	1.14977e-06	3.07168e-07	3.41431e-06	3.29739e-06	1.22936e-06	1.23064e-06	2.86207e-06	1.54697e-06	2.62185e-06	7.07076e-06	4.9442e-06	1.26754e-05	2.28726e-06	0
K05834	4.54878e-06	2.24558e-06	5.63655e-06	2.2547e-06	2.15047e-06	1.50445e-06	1.88697e-06	0	0	1.46873e-06	4.43372e-05	4.5528e-05	2.14576e-05	1.46532e-05
K08299	1.07045e-05	1.83235e-06	1.17787e-05	0	6.84838e-07	4.8193e-06	9.01251e-06	4.70666e-07	0	9.11797e-07	6.37936e-06	5.14047e-05	2.2502e-05	7.75933e-06
K00057	6.32068e-05	0.000125307	0.000264981	0.000147763	0.000291989	6.84006e-05	0.000311445	6.98473e-05	6.97186e-05	0.000310566	0.00034225	0.000284584	0.000282464	0.000362775
K00076	1.18723e-05	5.42064e-05	3.13428e-05	9.07173e-06	3.25662e-05	1.59455e-05	9.93796e-05	5.57471e-06	1.20462e-05	4.5363e-05	4.04966e-05	9.36377e-05	4.29347e-05	6.36142e-05
K00121	1.45702e-05	2.56956e-06	1.66717e-05	4.78649e-06	5.03072e-06	2.85786e-06	8.50441e-06	2.84307e-07	7.44642e-07	2.441e-06	0.000135927	6.83126e-05	3.1056e-05	0.000320586
K00196	6.33023e-06	1.07692e-06	1.30668e-05	3.80533e-06	2.18614e-06	5.95924e-06	5.16668e-05	2.35333e-07	7.06836e-06	0.000109609	9.927e-06	2.59572e-05	5.87613e-06	1.19374e-06
K00363	2.40818e-05	1.73097e-06	2.0578e-05	1.3904e-06	7.95676e-07	2.50492e-06	3.02712e-06	8.76615e-07	0	1.35858e-06	5.86201e-06	4.51194e-05	3.90976e-05	2.14145e-05
K00371	1.16878e-05	1.30453e-06	1.52134e-05	8.11837e-07	4.35931e-06	3.9902e-06	1.94809e-05	4.70464e-07	1.27772e-05	2.22375e-06	3.51098e-05	5.72129e-05	2.39043e-05	0.000101286
K00373	1.89939e-05	4.22958e-06	1.94794e-05	7.04001e-07	1.61659e-06	8.55617e-06	6.82977e-06	1.60847e-07	1.0068e-05	2.33249e-06	3.09855e-05	0.000109765	5.56875e-05	8.48669e-05
K00390	0.000261972	5.94858e-05	4.76111e-05	6.84984e-05	6.39718e-05	3.82396e-05	7.58471e-05	2.2655e-05	0.000313021	0.000605611	0.000135795	8.94846e-05	3.90985e-05	0.000282421
K00564	1.71474e-05	1.04733e-05	6.70512e-05	4.87373e-06	9.93126e-06	3.82644e-06	2.18712e-05	1.19135e-06	1.54408e-05	2.6323e-06	0.000220378	5.69431e-05	2.9395e-05	0.000323225
K00604	6.70369e-05	0.00020385	0.000314508	0.000138966	0.00034594	8.74288e-05	0.000317091	0.000114049	7.56429e-05	0.000377273	0.000409407	0.000319253	0.000316445	0.000389646
K00627	1.3426e-05	2.14451e-06	1.27027e-05	5.20551e-06	7.21253e-07	1.09194e-05	2.2996e-05	9.40691e-07	1.24492e-05	1.44099e-06	0.000494665	4.51648e-05	1.76676e-05	0.000300622
K00694	2.41809e-05	8.82595e-06	4.22619e-05	9.23436e-06	2.6192e-05	3.34564e-06	2.84325e-05	9.08266e-06	3.96964e-06	1.77243e-05	4.18769e-05	0.000113956	8.03783e-05	8.74017e-05
K00832	4.08188e-05	9.8661e-05	0.000103553	9.17231e-06	5.51534e-05	1.76476e-05	3.17597e-05	1.77706e-05	2.05668e-05	8.27405e-05	0.000281757	0.000154323	9.28613e-05	0.000322713
K00919	6.81651e-05	0.000197075	0.000279649	0.000159146	0.000303361	0.000102218	0.000310654	0.000111624	6.63144e-05	0.000359812	0.000285441	0.000241263	0.000353338	0.000261452
K00928	8.64014e-05	0.000123648	0.000257254	0.000142969	0.00035006	6.58114e-05	0.000276251	7.92697e-05	6.43667e-05	0.000391565	0.000331545	0.000255792	0.000285546	0.000520375
K00932	1.04502e-05	1.73522e-06	1.47679e-05	1.02487e-06	1.64218e-06	4.92367e-07	1.6611e-06	5.16923e-07	1.1822e-06	1.60225e-06	0	5.78748e-05	2.34219e-05	1.42032e-05
K00990	2.19893e-05	3.46545e-05	4.70355e-05	1.06595e-05	3.82848e-05	6.3374e-06	2.96847e-05	5.73756e-06	1.16572e-05	2.80053e-05	0.000274154	9.30706e-05	8.42714e-05	0.000379828
K01151	6.73107e-05	0.000118119	0.000171091	0.000141488	0.000174231	6.22708e-05	0.000172816	8.95079e-05	6.2233e-05	0.00027062	9.06657e-05	0.000245698	0.000256893	4.41357e-05
K01417	8.40781e-06	1.80204e-05	6.10743e-05	3.7497e-06	7.98673e-06	9.42278e-06	3.52981e-05	4.5105e-06	1.26119e-05	4.75172e-05	0.000121766	5.63183e-06	9.24914e-06	5.1539e-05
K01424	0.000101265	0.000233333	0.000323558	0.000164062	0.000415638	7.28845e-05	0.00030543	9.91978e-05	5.05194e-05	0.000451461	0.000420736	0.000379927	0.000531399	0.000626838
K01478	9.51692e-06	1.37755e-05	3.6878e-05	7.37273e-05	4.32467e-05	2.38764e-05	4.23742e-05	2.19019e-05	2.81094e-05	6.57302e-05	1.54334e-05	6.23311e-05	9.0537e-05	9.48844e-05
K01669	1.54428e-05	1.4079e-06	1.24762e-05	0	1.9307e-06	3.59376e-06	1.22936e-05	1.06193e-06	9.84463e-06	2.10431e-06	0.000289473	6.25118e-05	3.6003e-05	0.000334919
K01682	1.83342e-05	2.91426e-06	2.98215e-05	1.98188e-06	1.55668e-05	3.72924e-06	1.693e-05	1.69849e-06	9.83291e-07	3.85067e-06	0.000234551	6.77307e-05	3.29705e-05	0.000422826
K01792	1.04246e-05	1.78558e-06	1.12356e-05	1.90711e-06	1.40358e-06	3.29181e-06	1.27675e-05	4.5849e-07	9.71786e-06	1.74177e-07	4.76298e-05	5.38119e-05	2.75255e-05	0.000330931
K01873	0.000117537	0.000245131	0.000363557	0.000213219	0.000399596	0.000105097	0.000399647	9.03094e-05	0.000110774	0.000511622	0.00044388	0.000349155	0.000389667	0.00045897
K01916	1.67787e-05	6.56338e-05	4.67918e-05	1.44155e-05	8.46721e-05	2.45321e-05	0.000115682	9.5456e-06	2.25981e-05	7.93319e-05	0.000161023	0.000105882	8.2882e-05	9.61139e-05
K01951	0.00012157	0.00027318	0.000504545	0.000259034	0.000437855	0.00015406	0.000485482	0.000168535	0.000154706	0.000573451	0.00055762	0.000456638	0.000612904	0.000433425
K02025	3.356e-05	2.40178e-05	6.96453e-05	2.93956e-05	4.78408e-05	2.36111e-05	0.000278497	1.14064e-05	0.000162622	0.000275529	5.59378e-05	0.000126594	9.1398e-05	3.48721e-05
K02050	4.26128e-05	0.000128793	0.000127491	8.54404e-05	8.04817e-05	4.3718e-05	0.000147062	4.63292e-05	6.29978e-05	0.000282229	0.000132254	0.000131246	9.77093e-05	7.86963e-05
K02122	1.37909e-05	1.26657e-05	7.21281e-05	2.08917e-05	2.0964e-05	1.1043e-05	6.53567e-05	6.68442e-06	1.72755e-05	0.000160481	2.947e-05	4.68631e-05	2.22025e-05	5.05843e-06
K02227	3.6387e-05	8.82407e-05	0.000101159	1.62115e-05	0.000129616	1.64255e-05	0.000106921	1.09664e-05	3.2461e-05	0.000161702	6.87328e-05	0.000112038	6.76545e-05	0.000261724
K02278	1.49433e-06	3.1875e-06	9.08172e-06	4.62211e-06	3.81245e-06	1.18999e-06	1.52686e-05	5.58869e-07	4.84375e-06	2.33609e-05	2.20088e-05	4.2405e-06	6.18027e-06	6.38859e-05
K02339	1.52011e-05	2.24985e-05	2.99417e-05	8.52068e-06	1.89562e-05	5.46984e-06	9.21998e-06	8.95343e-06	5.00336e-06	9.68001e-06	0.00022836	7.15539e-05	6.43008e-05	0.00027086
K02341	7.26696e-05	0.000183979	0.000299612	0.000253058	0.000332154	0.000153722	0.000350512	0.000126581	0.000106495	0.000445908	0.000348855	0.000281172	0.000400304	0.000316473
K02405	1.53169e-06	1.01637e-06	7.88761e-06	6.98109e-07	3.14358e-06	2.41433e-06	1.41015e-05	0	1.99533e-05	4.49117e-07	8.51314e-05	1.27336e-05	1.92544e-06	0.000189459
K02409	1.27731e-05	2.51542e-06	1.96632e-05	3.40384e-06	2.0477e-05	6.11786e-06	3.28135e-05	1.76649e-06	7.60131e-06	5.14276e-06	0.000124494	5.50502e-05	2.74599e-05	0.00021284
K02415	6.85748e-06	1.31346e-06	1.10576e-05	5.3822e-07	3.23089e-06	2.69244e-06	1.77781e-05	2.50461e-07	6.26051e-06	1.74851e-06	6.73012e-05	4.45489e-05	1.82274e-05	0.00021154
K02431	1.13796e-05	2.18439e-05	3.95607e-05	1.8341e-05	3.15934e-05	1.66082e-05	9.88489e-05	4.09154e-06	5.39812e-06	7.00131e-05	7.89629e-06	0.000111964	4.64134e-05	1.18385e-05
K02549	1.07706e-05	2.58836e-07	2.01466e-05	4.56029e-06	1.32613e-06	4.69559e-06	8.36593e-06	6.64634e-07	4.19942e-06	1.73397e-06	5.82701e-05	6.64518e-05	2.77678e-05	4.45711e-05
K02768	1.31712e-05	2.36226e-05	4.85242e-05	7.46196e-05	2.45651e-05	3.63406e-05	4.70681e-05	3.01359e-05	2.46952e-05	6.05304e-05	1.23752e-06	0.000101249	0.000148364	2.393e-06
K02794	5.63264e-05	3.97086e-05	8.84105e-05	0.000121976	4.82812e-05	6.49698e-05	4.79571e-05	5.75579e-05	4.1441e-05	0.000218226	1.05449e-05	0.000376166	0.000564423	2.49333e-05
K02892	5.52093e-05	0.000176281	0.000264725	0.000102767	0.000252367	5.81929e-05	0.000348593	4.82657e-05	6.21248e-05	0.000334896	0.000272297	0.000250689	0.000273931	0.000304751
K02899	5.44571e-05	0.000146659	0.000187609	6.7565e-05	0.000212074	3.78127e-05	0.000211299	4.83595e-05	3.53396e-05	0.000264443	0.000236425	0.00018949	0.00022243	0.000248669
K02931	6.68304e-05	0.000199347	0.000289722	0.000127332	0.000288835	7.97255e-05	0.000346712	7.4101e-05	7.55629e-05	0.000368095	0.000329918	0.000289331	0.000316455	0.000351507
K03215	6.46779e-05	0.000172922	0.000265175	6.94211e-05	0.000292519	3.96704e-05	0.00027706	3.52625e-05	5.97149e-05	0.000391693	0.000423189	0.000185387	0.000198896	0.000359868
K03314	1.56164e-05	2.11819e-06	1.71971e-05	2.67635e-06	3.47316e-06	5.58242e-06	7.91931e-06	8.35335e-07	5.34916e-07	1.05726e-06	3.23503e-05	5.69945e-05	2.68389e-05	0.000182846
K03385	1.46249e-05	2.46307e-06	1.59373e-05	1.74163e-06	1.77367e-05	1.3248e-06	3.81093e-06	2.92815e-07	4.30501e-07	2.01456e-06	4.94988e-06	7.41667e-05	3.15641e-05	1.44819e-05
K03429	2.65994e-05	5.41122e-05	7.13532e-05	6.08627e-06	3.00735e-05	1.19612e-05	4.53986e-05	6.55382e-06	1.57808e-05	0.000142989	4.82784e-05	3.5982e-05	2.05704e-05	1.5759e-06
K03475	4.01299e-05	2.91602e-05	6.06681e-05	1.01975e-05	3.31343e-05	1.0109e-05	4.30561e-05	8.55458e-06	1.83503e-05	7.65544e-05	4.60711e-06	0.000126627	5.0265e-05	2.24445e-05
K03544	9.75834e-05	0.000225578	0.000282677	0.000156047	0.000350033	0.000134561	0.000410964	7.82441e-05	0.000113733	0.000522141	0.000351948	0.000323373	0.000357518	0.000764268
K03578	1.46184e-05	3.17819e-05	3.86787e-05	4.75895e-06	3.68199e-05	6.69188e-06	2.4725e-05	7.92813e-06	1.52337e-05	1.58171e-05	0.000240089	6.77596e-05	7.44127e-05	0.000447138
K03640	1.01001e-05	2.63274e-05	2.39511e-05	8.55405e-06	2.43268e-05	7.30705e-06	1.03884e-05	8.75841e-06	1.5835e-06	1.82095e-05	0.000279361	6.74328e-05	5.35385e-05	0.000290361
K03642	1.59272e-05	5.91101e-05	4.02842e-05	1.33725e-05	9.80636e-05	9.35598e-06	6.86392e-05	1.36967e-05	9.32891e-06	9.55955e-05	0.000255177	6.18685e-05	4.93043e-05	0.000557038
K03674	6.63863e-05	1.75889e-06	1.02734e-05	1.99907e-05	3.03191e-06	2.08743e-06	3.0581e-06	7.16373e-06	1.45511e-06	2.28256e-06	0	3.53216e-05	1.44727e-05	1.48223e-05
K03690	1.42666e-05	3.06892e-06	2.23919e-05	3.23981e-06	3.25574e-06	1.98409e-06	5.43993e-06	1.04152e-06	1.34791e-06	1.88318e-06	0.000228576	8.31062e-05	3.34079e-05	0.000352678
K03732	1.79343e-05	2.91548e-06	2.4661e-05	2.76762e-06	2.16822e-06	3.51463e-06	1.0603e-05	1.26682e-06	9.77299e-07	1.67408e-06	0.000199682	8.84448e-05	4.10845e-05	0.000255909
K03759	1.36034e-05	4.02256e-06	2.08908e-05	1.30935e-06	7.49291e-07	1.57259e-06	7.77203e-06	4.71721e-07	3.08236e-07	3.28983e-06	8.6782e-07	7.7872e-05	3.19308e-05	1.1366e-05
K03779	8.7655e-06	3.19343e-06	1.12192e-05	2.09165e-06	7.52185e-07	1.65957e-06	2.59391e-06	2.3057e-06	8.53872e-07	1.35014e-06	7.85913e-06	5.84515e-05	2.32054e-05	2.13243e-05
K03825	1.00397e-05	1.26492e-06	2.00007e-05	3.53118e-06	2.41465e-06	1.237e-06	6.78303e-06	1.61914e-06	0	5.12701e-06	8.2133e-07	7.47869e-05	3.66439e-05	1.42898e-05
K03923	6.77063e-06	8.56562e-07	1.32179e-05	0	7.38256e-07	3.44318e-07	4.56322e-06	8.82037e-07	1.13541e-06	5.60238e-07	2.97504e-06	5.77873e-05	2.67644e-05	1.05437e-05
K04013	1.35551e-05	2.63767e-06	1.21074e-05	8.82794e-07	7.57786e-07	8.76392e-07	5.31963e-06	7.42108e-07	7.27372e-07	1.72518e-06	0	7.98448e-05	4.1102e-05	1.31372e-05
K04564	3.35805e-05	5.6588e-05	0.000132168	7.41926e-06	0.000173937	2.80697e-05	0.000206744	9.36805e-06	1.12926e-05	9.54643e-05	0.000409734	0.000148439	0.000136455	0.000343059
K05365	2.03169e-05	3.40499e-06	3.02766e-05	2.99935e-06	1.23181e-05	5.7124e-06	2.03508e-05	7.88435e-07	8.13452e-07	2.68049e-06	0.000218906	8.3317e-05	3.52034e-05	0.00036268
K05522	1.10807e-05	6.29443e-07	1.35919e-05	4.15662e-06	1.44668e-06	2.53875e-06	6.99599e-06	1.56974e-06	1.31475e-05	1.64676e-06	0.000123622	5.79766e-05	2.33639e-05	1.0443e-05
K05590	1.56428e-05	3.73422e-07	1.51449e-05	3.7494e-07	2.98349e-06	1.4969e-06	4.56314e-06	5.51578e-07	3.08929e-07	2.44239e-06	6.0652e-07	4.84407e-05	2.31354e-05	1.10876e-05
K05786	3.09411e-05	4.8659e-05	2.39399e-05	2.53564e-05	2.37192e-05	7.33733e-06	1.85149e-05	9.26708e-06	2.36087e-05	5.25756e-05	0.000301234	4.88357e-05	6.21327e-05	0.000566242
K05815	4.16452e-05	8.45691e-05	4.99191e-05	2.30761e-05	5.62116e-05	2.38715e-05	9.15883e-05	9.17757e-06	3.26494e-05	8.19033e-05	4.54073e-05	0.000134972	9.0282e-05	8.13185e-05
K06048	7.04381e-06	1.76287e-06	1.20435e-05	4.47314e-07	1.66388e-06	1.32556e-06	1.18256e-06	5.64042e-07	3.68561e-07	2.03969e-06	3.70923e-07	5.26903e-05	2.49628e-05	1.26367e-05
K06194	1.08445e-05	3.40231e-05	1.94128e-05	1.15928e-05	2.75708e-05	5.56811e-06	1.14012e-05	8.8742e-06	3.11785e-06	1.87324e-05	0.000253886	5.39914e-05	8.07445e-05	0.000302981
K06397	5.8314e-06	6.24958e-06	1.86163e-05	2.13809e-05	1.04441e-05	6.4673e-06	4.21901e-05	2.00656e-06	1.07395e-05	7.26651e-05	1.76593e-05	2.33592e-05	1.52134e-05	6.42297e-06
K06399	4.34902e-06	9.9231e-06	3.36269e-05	3.55155e-05	1.61719e-05	2.50822e-06	4.81334e-05	2.64075e-06	1.55681e-05	0.000119723	3.53986e-05	2.05472e-05	1.84795e-05	3.03369e-06
K06409	5.17966e-05	7.78162e-05	9.54767e-05	7.62778e-05	5.43906e-05	2.2045e-05	0.000146075	1.78021e-05	3.73443e-05	0.000337736	8.87008e-05	0.000110457	7.58156e-05	1.74009e-05
K06889	6.07005e-05	0.000117796	0.000343768	0.000132562	0.000359887	6.75428e-05	0.000211843	6.78427e-05	6.5126e-05	0.000266646	0.000333714	0.000343748	0.000365645	0.000172727
K06994	1.3597e-06	5.66284e-07	9.84808e-07	9.44065e-07	8.58636e-07	2.92369e-06	2.66957e-05	1.62041e-06	3.36973e-05	2.29745e-05	0.00011077	1.5883e-06	3.02462e-06	4.59245e-05
K07082	6.35966e-05	0.000164481	0.000206023	0.000114119	0.000299839	4.85299e-05	0.00023868	4.99349e-05	5.24512e-05	0.000240899	0.000365048	0.000214715	0.000293003	0.000396797
K07121	2.31156e-05	2.94919e-05	3.33844e-05	5.33679e-06	2.90673e-05	5.61069e-06	2.35896e-05	8.48924e-06	1.66144e-06	1.8213e-05	0.000128859	8.85438e-05	5.7509e-05	0.000203539
K07126	5.44221e-05	0.000297002	0.000151616	2.01825e-05	0.000142486	2.34137e-05	0.000164927	1.88786e-05	2.95905e-05	0.000168367	0.00021966	0.000228819	0.000188931	0.00050442
K07275	8.59998e-06	9.03645e-07	9.31449e-06	2.71158e-06	6.20967e-07	6.16017e-07	4.03499e-06	9.87238e-07	6.73889e-07	0	0.00025646	5.12936e-05	1.61577e-05	0.000315078
K07320	1.32987e-05	2.90753e-05	2.21292e-05	6.48023e-06	1.73783e-05	3.42702e-06	7.40051e-06	6.7994e-06	4.6673e-06	1.321e-05	0.000155119	5.80982e-05	6.25232e-05	0.000155014
K07481	7.13784e-06	0.000303792	0.000124033	7.74779e-05	0.000467601	1.35024e-05	1.60679e-06	0.000514386	3.38634e-05	0.000186326	0.000121196	1.10275e-06	2.98227e-06	7.93979e-05
K07487	3.72324e-06	0.000203623	8.69324e-05	0.000142251	0.000109918	5.40523e-05	0.000126623	2.55702e-05	0.000196604	2.60814e-05	5.9827e-05	6.49563e-05	4.92553e-05	2.81124e-05
K07789	1.37951e-05	1.74435e-06	1.46375e-05	6.73561e-06	9.74369e-07	4.81616e-06	1.99749e-05	6.8352e-07	9.33609e-07	6.88558e-07	0.000199514	6.00475e-05	3.1322e-05	0.000474243
K07799	8.39663e-06	2.99562e-06	1.56139e-05	1.87049e-06	1.59079e-06	3.86092e-06	8.9432e-06	3.93101e-07	7.81318e-07	1.3403e-06	0.000165113	8.21341e-05	3.48238e-05	0.000302544
K07811	1.26311e-05	1.63085e-06	1.35976e-05	1.95409e-06	1.54488e-06	1.54308e-06	9.61264e-06	4.95613e-07	2.42886e-07	1.47219e-06	3.00191e-05	4.71185e-05	2.38938e-05	6.81852e-05
K08303	0.000159359	0.000429369	0.000730218	0.000376831	0.000713578	0.000216027	0.000739462	0.000257788	0.000160294	0.000793084	0.000447617	0.000704491	0.000879774	0.000963949
K08483	0.000100201	0.000220493	0.00024049	0.000146452	0.000169967	8.55977e-05	0.000314985	6.83854e-05	7.17656e-05	0.000352275	0.000146856	0.000313982	0.000261852	8.34325e-05
K08984	1.3259e-05	2.40257e-05	1.4787e-05	2.30666e-06	2.25154e-06	2.46259e-06	1.62791e-05	1.45429e-06	9.8736e-07	8.19499e-06	3.74101e-05	7.00398e-05	2.62966e-05	1.59044e-05
K09131	5.15857e-06	5.95654e-06	1.7137e-05	1.47653e-06	2.24613e-05	4.52794e-06	3.19718e-06	5.2752e-06	1.21658e-06	1.37035e-05	4.87698e-05	4.68336e-05	3.58359e-05	0.000189725
K09477	1.29169e-05	1.58012e-06	1.92207e-05	1.36761e-06	1.00575e-06	9.58164e-07	3.72243e-06	7.38706e-07	2.81708e-07	3.7061e-06	0	7.37447e-05	2.79018e-05	2.1447e-05
K09762	5.30159e-05	0.000109971	0.000142767	0.000146722	8.58919e-05	7.85231e-05	0.000165202	8.17367e-05	6.4875e-05	0.000263608	6.5343e-05	0.000157736	0.000206547	4.28018e-05
K09790	2.57764e-05	6.11743e-05	6.90564e-05	2.46502e-05	0.000131212	2.15111e-05	0.000147829	1.65465e-05	1.80915e-05	0.000138987	0.000189766	7.38574e-05	6.23762e-05	0.000149467
K09882	4.27626e-06	7.37274e-06	1.20399e-05	4.53064e-06	1.39438e-05	2.04403e-06	2.22865e-06	3.378e-06	1.39717e-06	2.87422e-05	5.40766e-05	1.06708e-05	4.24429e-05	0.000121205
K10000	9.90138e-06	3.48211e-06	1.60128e-05	1.9326e-06	2.62038e-06	3.75662e-06	4.44336e-06	6.76923e-07	1.06157e-06	1.46873e-06	3.59542e-05	5.52361e-05	3.60181e-05	3.27348e-05
K10202	8.30511e-06	8.58653e-06	6.23983e-05	3.68509e-06	9.90695e-06	2.59588e-06	8.14921e-05	1.55345e-06	2.33128e-05	0.000130424	2.27256e-05	3.07114e-05	1.35264e-05	2.72567e-06
K10555	7.70382e-06	1.47215e-06	1.28127e-05	1.36914e-06	1.27093e-06	2.45163e-06	2.46868e-06	1.64512e-06	1.20944e-06	7.3718e-06	0	3.52485e-05	2.27657e-05	1.30402e-05
K10680	7.86119e-06	1.99737e-06	1.22792e-05	9.11738e-07	7.82632e-07	1.65017e-06	2.70907e-06	3.8322e-07	3.31288e-06	1.78174e-06	7.91708e-06	5.91914e-05	2.86172e-05	0.000142671
K10773	6.58287e-05	0.000177776	0.00025265	0.000143298	0.000289655	9.15545e-05	0.000345694	7.96922e-05	5.98862e-05	0.000394127	0.000291211	0.000255075	0.000339235	0.000269243
K10806	5.29718e-06	6.2471e-07	1.43838e-05	5.01799e-06	6.06301e-06	1.96112e-06	2.48776e-06	0	1.03363e-06	2.86016e-06	6.47905e-05	4.07092e-05	2.49969e-05	6.53214e-05
K11065	1.12752e-05	1.04353e-05	3.76845e-05	3.41347e-06	0.000117843	3.50557e-06	4.6916e-05	3.59793e-06	2.5458e-06	2.22516e-05	0.000137653	6.74203e-05	4.67448e-05	0.000236909
K11073	9.54168e-06	3.42378e-06	1.50053e-05	4.48517e-07	3.40131e-06	2.40857e-06	6.11298e-06	3.3716e-07	1.89466e-06	2.13366e-06	0.000314211	4.94479e-05	2.2135e-05	0.000565496
K11074	1.21007e-05	2.80221e-06	1.05953e-05	1.18332e-06	3.56597e-06	3.7843e-06	1.20367e-06	2.48685e-07	4.87494e-07	1.15624e-06	0.000185259	4.59439e-05	2.18264e-05	0.000327286
K11216	1.01301e-05	3.50263e-06	1.57131e-05	4.03221e-06	3.92425e-06	2.14095e-06	4.94316e-06	1.5831e-06	1.17248e-06	7.18541e-06	3.39882e-05	4.75494e-05	2.50595e-05	1.15564e-05
K11249	4.95047e-06	2.75542e-06	1.18413e-05	1.36761e-06	4.87148e-07	1.66252e-06	1.19143e-06	5.36703e-07	7.01395e-07	2.49535e-06	0	5.18809e-05	2.68373e-05	1.10062e-05
K11535	8.12561e-06	1.13848e-05	2.47958e-05	2.2948e-06	1.13727e-05	1.43071e-06	1.29163e-05	2.29663e-06	2.26652e-06	2.19835e-05	1.74663e-07	8.69933e-05	2.98212e-05	1.86295e-05
K11645	1.54696e-05	3.64318e-06	1.48507e-05	2.35827e-05	2.69678e-05	4.19709e-06	1.12464e-05	6.61069e-06	3.92537e-06	2.07002e-05	2.48862e-05	6.43659e-05	3.26511e-05	1.43098e-05
K11895	9.19583e-06	1.61072e-06	9.10766e-06	2.05214e-06	1.45216e-06	1.84863e-06	1.26521e-05	7.75993e-07	7.95947e-07	1.21162e-06	0.00014055	4.02094e-05	2.21338e-05	2.18139e-05
K11900	5.99744e-06	2.36118e-06	1.20245e-05	8.93435e-07	3.09699e-06	1.84889e-06	1.26557e-05	5.44693e-07	1.6765e-06	1.74259e-06	0.000156007	4.94404e-05	2.74116e-05	6.74861e-05
K11907	1.63074e-05	5.46197e-07	1.5378e-05	4.59951e-06	8.92215e-07	8.17031e-06	1.20293e-05	1.72422e-06	6.773e-07	2.71996e-06	0.00014963	7.52204e-05	3.13358e-05	7.73312e-05
K11927	2.49939e-05	1.98398e-05	6.37262e-05	9.51266e-05	0.000104919	8.19749e-05	2.92385e-05	8.78537e-05	2.46193e-05	7.87505e-05	0.000262393	0.000161101	0.000218544	0.000390526
K12410	0.00010585	0.000107221	0.000227856	5.85986e-05	0.000253216	0.000152818	0.000320344	2.72271e-05	0.000157507	0.000229284	0.000287301	0.000854729	0.000814432	0.000271144
K12573	8.78285e-05	0.000216448	0.00039036	0.000171889	0.000374156	0.000110867	0.000422405	0.000129519	7.08038e-05	0.000446484	0.000447454	0.000345596	0.000401201	0.000436428
K13041	5.41539e-07	2.15809e-06	4.40229e-06	3.25029e-06	1.35569e-05	2.51131e-06	3.75776e-06	1.06256e-06	1.19025e-06	1.43077e-05	2.57527e-05	8.99934e-06	3.44099e-05	5.81711e-06
K13243	1.00634e-05	1.90235e-06	1.23828e-05	4.1299e-07	2.36339e-07	9.5071e-07	1.50928e-06	1.3019e-07	5.10421e-07	1.21061e-06	0	4.95213e-05	2.54858e-05	1.16671e-05
K13643	1.11281e-05	1.7617e-05	1.82672e-05	8.88254e-06	1.58954e-05	2.32325e-06	6.40213e-06	1.05425e-05	0	1.15408e-05	9.67098e-05	6.23121e-05	5.94499e-05	0.000309935
K13896	1.25766e-05	2.36377e-06	1.22551e-05	2.34449e-06	9.00765e-07	2.17944e-06	2.15407e-06	3.96958e-07	3.54491e-06	1.84562e-06	4.57838e-05	5.6311e-05	3.45674e-05	0.000249413
K15552	1.17844e-05	7.52595e-07	1.3662e-05	6.04522e-07	1.72973e-06	5.32446e-06	2.53827e-06	1.65159e-06	0	1.57516e-06	7.91303e-06	8.79473e-05	4.91522e-05	0.000150406
K15634	9.36277e-05	0.000146721	0.000198339	0.000147153	0.000144626	5.30869e-05	0.000251172	5.92554e-05	5.69701e-05	0.000278551	0.000194773	0.000209447	0.0002548	3.98448e-05
K15735	6.87897e-06	1.46408e-06	9.96759e-06	3.67507e-07	2.11241e-07	1.17705e-06	3.2025e-06	3.08939e-07	6.05609e-07	3.35579e-06	0	5.10256e-05	2.51517e-05	9.01092e-06
K17213	1.37091e-06	7.98908e-07	2.39841e-06	1.17625e-06	3.92388e-07	0	1.00539e-05	3.84269e-07	7.53279e-07	6.03128e-06	1.70117e-06	1.03078e-06	1.12352e-06	1.21827e-06
K17675	1.46924e-06	1.40265e-06	5.30132e-06	7.32359e-07	7.80773e-07	1.60412e-06	2.46693e-06	8.53387e-07	5.8649e-07	7.54077e-06	1.3787e-06	2.68704e-06	6.48873e-06	0
K01025	0	0	0	0	0	1.07162e-06	1.11002e-06	0	1.4703e-06	0	0	0	0	0
K08647	5.04417e-07	1.00508e-06	2.1164e-06	0	0	0	0	0	0	0	0	0	0	0
K15894	0	0	5.15538e-06	0	1.10677e-05	0	0	2.05657e-07	0	0	0	0	0	0
K09124	0	3.28762e-07	4.6421e-07	0	1.42001e-05	0	6.6312e-06	0	0	1.4628e-07	2.67419e-05	4.26864e-06	5.78329e-06	0.000186055
K07177	0	0	0	0	0	7.0424e-07	4.04098e-06	0	7.71717e-06	0	3.96831e-05	2.29864e-07	1.27748e-06	2.47762e-05
K09924	0	5.36042e-07	1.48148e-06	0	2.61884e-05	0	0	0	0	7.01201e-07	0.000131456	1.72638e-06	2.56106e-06	1.99086e-05
K03709	2.7676e-07	0	0	2.24258e-06	0	1.47346e-06	4.69834e-06	8.49368e-07	7.73659e-06	0	3.36438e-05	7.70753e-07	5.3372e-06	1.50254e-05
K04081	8.25846e-06	2.69761e-06	1.66151e-05	0	0	6.50627e-07	2.52728e-06	4.55384e-07	0	1.41151e-06	0	6.28842e-05	2.80324e-05	1.15499e-05
K09897	6.62792e-06	7.35279e-07	8.70908e-06	0	3.80234e-06	0	5.42903e-06	3.10306e-07	0	1.44274e-06	1.22109e-06	2.80475e-05	1.40519e-05	5.50918e-06
K02196	6.25477e-06	1.83956e-05	1.91605e-05	1.34555e-06	8.20609e-06	4.1864e-06	1.79798e-06	5.53708e-06	0	1.0518e-05	7.51298e-05	3.07524e-05	3.9948e-05	9.08999e-05
K03346	5.14229e-06	4.76559e-06	3.54021e-05	0	4.25467e-06	8.30818e-08	5.30095e-06	4.51422e-07	1.71072e-06	5.71871e-06	5.54833e-05	0	8.94065e-07	2.2106e-05
K03636	1.19473e-05	1.27872e-05	8.03779e-06	3.94007e-06	3.33074e-06	5.70757e-06	2.34246e-06	2.85409e-06	0	5.03387e-06	0.000123459	3.43168e-05	5.07876e-05	0.000113767
K06222	1.04894e-05	1.0065e-06	1.45188e-05	6.99303e-07	1.33478e-06	1.49373e-06	7.63723e-06	0	5.76186e-07	1.92493e-06	0	6.39054e-05	2.26539e-05	1.35917e-05
K07311	7.59074e-06	2.01666e-07	1.22618e-05	0	4.635e-07	2.1077e-06	1.51146e-06	1.70216e-07	1.33469e-06	1.58281e-06	0	4.95747e-05	2.09563e-05	1.16564e-05
K07687	1.02351e-05	1.54624e-06	1.40163e-05	3.792e-07	1.95401e-06	6.07252e-07	5.69683e-06	0	6.24879e-07	4.94028e-07	0	4.8821e-05	2.62684e-05	1.52478e-05
K09018	1.2065e-05	6.32638e-07	1.21559e-05	2.11736e-07	7.27013e-07	1.68525e-06	1.77808e-06	1.77993e-07	0	1.37927e-06	0	4.84879e-05	2.27268e-05	9.70598e-06
K09475	8.00144e-06	9.88056e-07	1.4036e-05	3.54996e-07	2.30188e-06	4.47954e-07	4.54345e-06	9.37556e-08	0	8.12474e-07	0	4.41094e-05	1.91696e-05	2.02999e-05
K12339	7.98883e-06	2.5241e-06	8.59001e-06	1.47088e-06	5.00418e-07	1.17939e-06	2.56083e-06	1.11039e-06	0	1.85346e-06	0.00016059	3.28629e-05	1.41866e-05	0.000305727
K11898	2.03224e-06	0	1.53955e-06	0	0	4.82294e-07	0	0	0	1.96185e-07	0	3.74971e-06	3.58272e-06	1.02368e-05
K10560	0	0	0	0	0	0	1.01599e-06	0	0	0	4.15613e-07	1.35027e-07	1.51468e-06	0
K12556	0	0	0	0	0	0	5.61011e-07	0	0	2.90994e-07	0	0	0	0
K13522	0	1.15078e-07	0	0	0	0	0	0	0	1.21437e-05	8.76085e-07	0	0	2.53549e-06
K17317	0	0	0	0	0	0	0	2.44353e-07	0	0	0	3.06752e-07	3.45788e-07	0
K09159	4.2167e-06	1.85674e-06	9.34836e-06	4.66592e-06	1.95185e-06	0	2.41409e-06	0	0	6.10597e-07	0.000160687	4.94595e-05	2.23014e-05	0.000183963
K02972	0	1.80623e-06	3.56567e-06	0	0	0	0	0	0	0	0	6.69853e-06	1.07871e-06	3.86669e-06
K04334	1.19146e-05	2.73311e-07	1.55607e-05	0	6.24059e-07	8.76045e-07	1.22337e-06	0	9.0443e-07	1.43008e-06	0	4.15739e-05	2.74177e-05	1.30406e-05
K05873	0	0	8.72452e-07	2.3424e-06	0	1.77654e-07	4.51705e-06	0	5.28744e-06	2.60153e-06	4.56143e-06	2.39233e-07	5.42302e-07	9.66673e-07
K09946	6.55742e-06	3.87013e-06	1.69063e-05	1.34555e-06	7.70009e-07	0	7.36227e-06	0	1.66298e-06	2.31215e-06	8.27786e-05	4.79238e-05	1.48062e-05	2.17119e-05
K10819	0	0	0	1.91152e-06	0	1.4273e-06	2.18266e-06	0	0	0	2.48172e-06	1.78214e-07	0	1.91544e-05
K02299	9.15332e-06	2.43379e-06	1.39218e-05	0	9.33806e-07	1.14045e-06	4.86862e-06	5.1314e-07	0	1.06035e-06	1.46791e-06	3.58593e-05	1.96062e-05	1.84348e-05
K02610	1.95462e-06	4.32742e-07	4.78394e-06	0	0	8.53948e-07	4.16229e-06	2.92205e-07	3.43683e-06	0	6.23467e-05	2.49641e-05	1.03485e-05	4.38434e-05
K03222	6.52194e-06	2.03477e-06	9.67564e-06	2.32679e-06	7.79437e-07	7.1886e-07	5.42099e-06	0	0	6.65426e-07	0.000111845	5.0511e-05	1.45094e-05	6.50819e-06
K03649	1.36939e-05	1.72073e-06	1.73148e-05	4.93634e-06	2.82488e-07	1.18576e-06	1.53531e-06	9.44142e-07	0	3.53713e-06	0	5.66915e-05	3.69196e-05	1.68396e-05
K07348	1.27216e-05	0	1.24174e-05	1.41397e-06	5.39441e-07	3.77388e-07	1.31933e-06	1.98105e-07	7.76686e-07	1.53512e-06	0	3.55633e-05	1.21739e-05	8.54167e-06
K11905	1.00934e-05	9.03114e-07	8.99332e-06	3.02261e-06	0	1.91924e-06	2.35741e-06	9.98596e-07	0	0	3.66171e-05	4.0788e-05	1.8927e-05	2.30213e-05
K00117	1.80699e-06	4.69909e-07	6.91675e-06	1.52176e-06	0	2.54194e-06	2.78633e-06	3.47174e-07	0	8.37336e-08	9.92208e-05	2.5752e-05	3.77905e-06	0.000156731
K03717	1.22196e-05	2.48159e-06	1.76164e-05	3.60421e-06	1.09885e-06	6.63554e-07	8.88708e-06	0	0	4.44062e-06	8.95996e-07	6.47286e-05	3.43557e-05	1.73697e-05
K00030	2.34971e-05	2.61104e-05	5.86621e-05	0.000121524	2.23004e-05	2.97811e-05	2.15475e-05	3.08017e-05	3.60126e-05	0.000105962	0.000150725	0.000119387	0.000194454	6.6969e-06
K00036	9.40621e-06	1.71523e-05	3.471e-05	3.42139e-06	7.33956e-05	7.10914e-06	3.07139e-05	4.53083e-06	2.20988e-05	4.14262e-05	9.87729e-05	8.01633e-05	3.13566e-05	0.000260758
K00156	1.28723e-05	2.62038e-06	1.42093e-05	2.7146e-06	2.05594e-05	2.98588e-06	8.39734e-06	2.44779e-07	1.09909e-06	2.80239e-06	2.86348e-05	5.91086e-05	2.54401e-05	8.88957e-05
K00194	2.59401e-06	1.06012e-06	5.65622e-06	5.33061e-07	4.27074e-06	1.17376e-06	2.54027e-05	6.72165e-07	1.31344e-06	2.49505e-05	6.60493e-06	5.04973e-06	6.3312e-07	2.55087e-06
K00230	1.24784e-05	1.63687e-05	2.725e-05	6.02006e-06	2.62827e-05	1.84938e-06	5.38943e-06	3.61713e-06	6.88028e-06	1.62964e-05	3.02467e-06	7.1693e-05	5.17139e-05	9.78676e-06
K00428	1.23491e-05	3.95808e-06	2.36595e-05	3.63663e-06	5.50455e-05	1.57677e-06	5.70241e-06	2.67549e-06	2.95007e-07	4.77801e-06	0.000322381	6.8662e-05	3.82405e-05	0.000391823
K00554	7.06949e-05	0.000183636	0.000291696	9.3892e-05	0.000294687	4.16272e-05	0.000239909	5.022e-05	6.278e-05	0.000314424	0.000353109	0.000227766	0.000253184	0.000341242
K00631	2.66233e-05	2.25059e-06	3.32167e-05	2.27246e-06	6.78401e-06	6.03523e-06	2.61857e-05	1.15468e-06	1.59289e-06	3.01459e-06	0.000176483	0.000101483	4.90971e-05	0.000133908
K00756	3.24874e-05	4.86902e-05	0.000121177	0.000126991	3.99048e-05	5.6208e-05	6.86147e-05	9.90918e-05	3.97546e-05	0.000228173	6.89238e-05	0.000168234	0.000219896	2.67844e-05
K00773	8.56863e-05	0.000213827	0.000291848	0.00016331	0.000336551	6.8379e-05	0.000315254	9.86918e-05	7.77347e-05	0.000440515	0.000399123	0.000304196	0.000378732	0.00039063
K00817	4.40832e-05	7.48348e-05	0.000137799	3.40198e-05	0.000112891	1.59116e-05	0.000126178	2.27926e-05	2.83942e-05	0.000193195	0.000379822	0.000147923	0.000140103	0.000560907
K00879	2.23424e-05	2.48155e-05	4.36721e-05	1.55997e-05	3.71102e-05	1.97255e-05	0.000103742	4.96527e-06	6.04026e-06	7.65325e-05	8.38196e-06	0.000113975	4.36848e-05	1.67354e-05
K00973	5.88042e-05	0.000169839	0.000245942	0.000138587	0.000309795	7.18195e-05	0.000271713	7.14087e-05	7.7836e-05	0.000216397	0.000267209	0.000708386	0.000728424	0.000230021
K00981	7.99184e-05	0.000230902	0.000298053	0.000121587	0.000362177	5.98766e-05	0.000357943	5.31482e-05	7.84207e-05	0.000371825	0.000436454	0.000327998	0.000404831	0.000324464
K01051	1.76575e-05	5.23179e-06	3.20356e-05	1.54113e-06	2.13358e-05	3.22061e-06	5.09201e-06	9.75461e-07	3.73594e-06	6.59899e-06	4.21323e-06	7.63187e-05	3.44855e-05	1.63577e-05
K01129	4.34195e-05	7.68186e-05	0.000221851	0.000118284	0.000269425	5.79169e-05	0.000230459	6.32525e-05	6.21014e-05	0.000341531	0.000260684	0.000223	0.00026812	0.000394304
K01222	4.08933e-05	9.10558e-06	4.84073e-05	7.83817e-05	3.26316e-05	5.00897e-05	4.3409e-05	5.69196e-05	1.20106e-05	7.75418e-05	4.39903e-06	0.000176947	0.000273529	2.43996e-05
K01259	8.14412e-06	3.2688e-05	2.6621e-05	5.82134e-06	4.20531e-05	7.20512e-06	2.94167e-05	1.11224e-05	7.33771e-06	0.000105007	0.000193529	1.33007e-05	2.53334e-05	2.52787e-05
K01354	1.29096e-05	3.21622e-06	1.43098e-05	1.23271e-06	3.97208e-06	3.03719e-06	2.27303e-05	1.06544e-06	2.54098e-05	1.66114e-06	0.000166221	6.54784e-05	2.82807e-05	6.28229e-05
K01447	5.93958e-06	2.97083e-05	2.26207e-05	2.75718e-05	1.86101e-05	2.45366e-05	1.5817e-05	2.6986e-06	6.72236e-06	6.77109e-05	0.000158361	3.38509e-05	1.62067e-05	1.09078e-05
K01589	1.67781e-05	1.27912e-05	3.03876e-05	1.37007e-05	4.87717e-05	1.34803e-05	4.61097e-05	1.63584e-05	1.78823e-05	2.81577e-05	0.000344605	7.26309e-05	0.000105686	0.00037952
K01638	2.80032e-05	4.52531e-06	3.65693e-05	7.70026e-06	4.81474e-06	5.68835e-06	1.52559e-05	7.33006e-07	2.0334e-06	5.49408e-06	0.000288859	0.000108463	5.55934e-05	0.000435074
K01653	2.75875e-05	4.88747e-05	0.000139887	3.70103e-05	0.000175419	1.62359e-05	0.000170056	1.63175e-05	3.17322e-05	9.15257e-05	0.000211249	0.000170482	0.000114607	0.000335481
K01734	3.2119e-05	6.19408e-05	0.000100751	3.99194e-05	0.000107095	1.73708e-05	0.000183677	6.47941e-06	2.18731e-05	0.000215747	9.33481e-05	0.000177292	8.95651e-05	4.59542e-05
K01759	4.09128e-05	0.00011018	8.96335e-05	4.72042e-05	0.000177707	1.83708e-05	0.000127271	1.68967e-05	2.31804e-05	0.000201614	0.000243239	0.000111824	0.00010635	0.000250923
K01890	9.38351e-05	0.000232789	0.000367634	0.000196095	0.000375593	0.00013192	0.000411799	0.000153682	9.53583e-05	0.00043781	0.000449982	0.000340994	0.000394735	0.000488437
K02026	2.4312e-05	2.4969e-05	6.31545e-05	3.14253e-05	4.58347e-05	2.48508e-05	0.0002484	7.72139e-06	0.000139123	0.000256012	4.64092e-05	0.000116557	7.98766e-05	1.73661e-05
K02036	0.000119134	0.000190235	0.000430187	0.00032054	0.000350047	0.000204631	0.000385119	0.000164477	0.000108289	0.000431712	0.000394904	0.000448372	0.00065494	0.000351844
K02043	1.29637e-05	1.37333e-06	8.8217e-06	3.00571e-06	3.9455e-07	5.71896e-06	2.68888e-06	1.93573e-06	2.84036e-07	2.40706e-06	9.45876e-06	5.7514e-05	1.82074e-05	1.67615e-05
K02062	1.91084e-05	3.13641e-06	2.21413e-05	7.16086e-07	1.10081e-06	3.63758e-06	7.35362e-06	1.20393e-06	1.18003e-06	1.63263e-06	1.50522e-06	7.38635e-05	4.05611e-05	1.59059e-05
K02110	6.26962e-05	0.000161648	0.000239477	0.00015778	0.000227587	0.000143194	0.000246687	7.03434e-05	8.42922e-05	0.000304569	0.000253815	0.000303429	0.000319742	0.000288043
K02111	0.000106544	0.000245335	0.000363195	0.000152851	0.00039343	0.000121843	0.000454775	0.000106941	8.64861e-05	0.000535772	0.000561116	0.000387686	0.000436023	0.000593319
K02182	1.42272e-05	3.02011e-05	2.09434e-05	1.59238e-05	1.63848e-05	8.29857e-06	1.24332e-05	4.66328e-06	3.75551e-06	2.01245e-05	1.47962e-05	7.52485e-05	5.72137e-05	5.09501e-05
K02390	1.71575e-05	2.84563e-06	3.84078e-05	8.90399e-07	3.43808e-05	4.5014e-06	1.7625e-05	4.55885e-07	1.24512e-05	8.22104e-06	0.000105869	8.32379e-05	3.58191e-05	0.000201953
K02444	2.20423e-05	1.10713e-06	2.46936e-05	4.19921e-06	2.81905e-06	4.44702e-06	1.2769e-05	1.35076e-06	2.30089e-06	3.22661e-06	6.32951e-07	8.79472e-05	3.68746e-05	1.53137e-05
K02474	3.35376e-07	1.47847e-05	8.2287e-06	2.08777e-06	6.94261e-05	2.05619e-06	1.53433e-05	0	1.82801e-06	2.06815e-05	0.000288085	3.17637e-05	1.12594e-05	0.000342605
K02532	1.70015e-05	6.41543e-06	2.30868e-05	1.78964e-06	9.65893e-06	4.23967e-06	1.00245e-05	1.93504e-06	2.95423e-06	1.21948e-05	1.55765e-06	0.000112106	4.43846e-05	2.21892e-05
K02793	3.98047e-05	3.23905e-05	5.76219e-05	6.72175e-05	2.94536e-05	4.10106e-05	4.7329e-05	4.406e-05	2.30845e-05	0.000121991	8.18638e-06	0.000213611	0.00018678	5.10055e-06
K02795	0.000103389	6.13749e-05	0.000205973	0.000200227	9.78017e-05	0.000150529	0.000108719	0.000109206	6.5661e-05	0.00030926	1.48663e-05	0.000579079	0.000831579	3.85283e-05
K02858	1.43511e-05	9.52827e-07	2.20931e-05	2.70791e-06	1.56423e-05	3.37053e-06	7.74135e-06	1.12593e-06	3.78367e-06	3.48992e-06	0	6.07565e-05	3.84581e-05	2.62496e-05
K02961	4.99952e-05	0.000157732	0.000219642	0.000107505	0.000217043	5.47763e-05	0.000309895	4.02302e-05	4.83062e-05	0.00025336	0.000282861	0.000229711	0.000241479	0.000198115
K02965	6.81884e-05	0.000189603	0.000235174	0.000106654	0.000227503	6.17949e-05	0.000280212	5.00605e-05	5.79344e-05	0.0003007	0.000282752	0.00023531	0.0002505	0.00020694
K03118	3.74362e-05	8.04836e-05	0.000124099	0.00010464	0.000160086	3.9993e-05	8.28383e-05	5.63335e-05	3.85712e-05	0.000107101	0.000290845	0.000201972	0.000228848	0.00032332
K03119	9.25001e-06	2.08672e-06	1.51315e-05	1.17499e-06	1.5129e-06	1.77714e-06	2.92555e-06	9.87735e-07	1.45218e-06	1.91349e-06	5.88252e-05	7.26932e-05	2.88386e-05	0.000340717
K03210	3.69341e-05	0.000103187	0.00011479	2.87688e-05	0.000170947	3.89177e-05	0.000201065	2.77039e-05	4.23092e-05	0.000201731	0.000249023	0.000125019	0.000101651	0.000181118
K03212	1.99631e-05	1.65731e-06	1.58154e-05	4.43745e-07	1.13937e-06	3.52514e-06	1.53397e-05	1.05683e-06	6.47381e-06	3.17363e-06	4.6616e-06	8.43622e-05	3.91745e-05	1.25359e-05
K03286	2.46392e-05	3.51159e-05	2.82761e-05	1.45292e-05	5.48729e-05	6.79789e-06	2.36663e-05	4.82204e-06	8.53148e-06	7.76164e-06	0.000491108	8.09545e-05	6.04158e-05	0.000386747
K03297	3.11507e-05	3.6979e-05	2.29729e-05	3.32267e-05	1.67142e-05	4.56992e-06	2.11015e-05	8.83819e-06	5.18728e-06	4.08026e-05	0.000355343	6.74757e-05	4.56353e-05	0.000213624
K03336	5.78138e-06	1.67301e-05	3.47468e-05	1.02993e-06	1.10839e-05	5.6424e-06	1.1797e-05	3.35344e-06	2.96441e-06	4.80014e-05	1.58646e-06	7.28243e-05	1.71906e-05	4.56865e-06
K03525	8.26983e-05	0.000205344	0.000351811	0.000299766	0.000310607	0.000171052	0.000316739	0.000248239	0.000102324	0.00044105	0.000321191	0.000362729	0.000593856	0.000345538
K03611	1.50424e-05	7.92451e-05	2.51098e-05	3.17e-06	2.1304e-05	4.48891e-06	6.75081e-06	3.19961e-06	1.53601e-06	1.89826e-05	0.000236939	6.47209e-05	6.27454e-05	0.000307415
K03628	5.66933e-05	0.000153925	0.000220891	0.000143459	0.00029881	8.8167e-05	0.000319819	9.1917e-05	8.92289e-05	0.000347163	0.000383958	0.000237256	0.000289523	0.000395254
K03650	6.86443e-05	0.000204762	0.00031246	8.43585e-05	0.000336592	6.17364e-05	0.000368323	4.52579e-05	6.93131e-05	0.00041459	0.000381623	0.000265662	0.000184976	0.000393857
K03686	9.06601e-05	0.000189745	0.00036979	0.000137917	0.000328379	0.000151459	0.000426365	9.24469e-05	9.41677e-05	0.000527214	0.000434677	0.00033353	0.000368754	0.000378494
K03701	0.000134274	0.000358274	0.000579104	0.00034709	0.00066696	0.000182529	0.000488171	0.000222344	0.000142382	0.000744294	0.000724836	0.000531282	0.000780346	0.00080822
K03703	0.000100644	0.00020934	0.000324694	0.000188518	0.000344872	9.86202e-05	0.000359081	9.33289e-05	8.32094e-05	0.000429078	0.000480974	0.000283392	0.00037719	0.000548189
K03705	4.60664e-05	0.000101695	0.000119305	5.62046e-05	7.39241e-05	2.79325e-05	0.000176477	1.64703e-05	4.44148e-05	0.000224699	0.00018733	8.28665e-05	4.27113e-05	6.31847e-05
K03776	1.95097e-05	4.2031e-06	2.2647e-05	2.77772e-06	7.11661e-06	2.59319e-06	1.18039e-05	3.45805e-07	2.71151e-07	4.53979e-06	0.000267014	0.000118056	4.33911e-05	0.000313431
K03820	1.9024e-05	3.06418e-05	3.24541e-05	7.30851e-06	3.05424e-05	6.31011e-06	1.3655e-05	7.52864e-06	1.32128e-05	1.88095e-05	0.00020793	7.68207e-05	7.65083e-05	0.000324593
K03885	1.58883e-05	4.85428e-05	4.55183e-05	9.87155e-06	6.75783e-05	5.85285e-06	2.50492e-05	1.34859e-05	2.45175e-05	0.000113533	0.000217846	0.000108445	2.83649e-05	0.000447732
K03978	5.02857e-05	0.000170162	0.000205679	0.000114363	0.000245127	5.92175e-05	0.000202026	7.40469e-05	4.52005e-05	0.000310195	0.000225411	0.000175219	0.000202882	0.000308855
K04074	4.4387e-05	5.66964e-05	6.60846e-05	7.19248e-05	2.90237e-05	3.47459e-05	2.29201e-05	4.34616e-05	2.50867e-05	9.45804e-05	4.20494e-05	6.33868e-05	0.0001177	2.21643e-05
K04752	1.30385e-05	6.09158e-06	2.35246e-05	5.52824e-06	1.35803e-05	2.93307e-06	5.68006e-06	7.72396e-06	1.21658e-06	1.08539e-05	5.09642e-05	5.73691e-05	4.25838e-05	0.000192254
K05366	5.8911e-05	0.000139876	0.000306826	9.03077e-05	0.000349732	2.81279e-05	0.000225202	4.09272e-05	6.83833e-05	0.000464507	0.00041234	0.000151878	0.000155718	0.000498239
K05523	6.60715e-06	2.19419e-06	1.62937e-05	5.87493e-07	2.23767e-06	1.41122e-06	2.86077e-06	7.40801e-07	0	7.65396e-07	5.59967e-06	4.70121e-05	2.98171e-05	1.47558e-05
K05794	9.05399e-06	7.55346e-07	3.81378e-06	2.7998e-06	2.21459e-06	7.80509e-07	9.8221e-06	2.93837e-07	3.45969e-05	1.01624e-06	9.92737e-05	0.000545992	0.00052603	3.28611e-05
K05798	1.17068e-05	1.66617e-06	1.33322e-05	8.92236e-07	1.5796e-06	5.35811e-07	6.78686e-06	1.87511e-07	5.51364e-07	1.59833e-06	0	6.21444e-05	2.68004e-05	1.30785e-05
K05984	4.64882e-06	1.26314e-06	9.7526e-06	5.63676e-07	4.83857e-07	6.77004e-07	1.57784e-06	2.36923e-07	2.32218e-07	3.70301e-06	0	3.89627e-05	1.44168e-05	8.71312e-06
K06392	7.85373e-06	4.22453e-06	1.19781e-05	8.32858e-06	7.33937e-06	2.39131e-06	2.24395e-05	5.31282e-07	5.44642e-06	3.59698e-05	2.22025e-05	6.563e-06	8.89699e-06	4.10464e-06
K06404	4.38812e-06	1.73114e-06	1.24802e-05	1.13403e-05	4.97707e-06	3.47494e-06	3.26684e-05	1.44356e-06	3.63715e-06	6.89542e-05	9.32531e-06	1.44881e-05	9.62515e-06	2.59661e-06
K06971	3.51157e-06	3.21844e-06	2.40889e-05	2.38105e-05	1.89106e-05	3.99321e-06	2.78525e-05	6.72713e-06	1.7566e-05	8.18119e-05	1.4027e-05	5.98356e-05	1.67543e-05	1.01061e-06
K06980	2.05946e-05	2.64027e-05	2.40527e-05	4.70957e-06	2.5561e-05	3.7708e-06	1.62321e-05	4.21291e-06	1.35409e-05	1.11751e-05	0.000239591	8.49615e-05	7.10982e-05	0.000311164
K07024	0.000225502	0.00050745	0.000908727	0.000558591	0.000826145	0.00028726	0.0010786	0.00031927	0.000265129	0.00112784	0.000302461	0.0013146	0.00126966	0.000158093
K07113	1.12731e-05	1.94082e-06	9.34805e-06	0	2.23527e-06	2.43625e-06	7.51631e-06	1.05266e-06	1.1989e-06	3.15948e-06	6.75456e-05	5.04415e-05	1.41463e-05	0.000155312
K07173	3.28265e-05	4.70429e-05	0.000158667	7.21408e-05	0.0001388	4.38048e-05	0.000117155	4.25768e-05	3.50463e-05	0.000199093	4.68061e-05	0.000177802	0.000234982	3.19674e-05
K07229	1.24305e-05	3.25829e-07	1.23498e-05	6.54306e-07	9.36089e-07	3.2744e-06	1.42453e-06	1.37508e-07	3.23467e-06	2.27551e-06	0	6.95491e-05	3.0349e-05	1.22066e-05
K07306	1.05975e-05	8.18043e-06	2.46979e-05	1.81388e-05	2.42926e-05	2.88453e-06	3.01599e-05	1.49695e-05	3.82488e-06	5.32268e-05	2.74869e-05	8.27412e-05	7.27265e-05	1.59199e-05
K07310	1.02829e-05	1.33514e-06	1.12321e-05	6.1872e-07	2.13581e-06	8.44756e-07	2.7213e-06	2.60059e-07	8.4965e-07	1.07477e-06	0	4.93513e-05	2.20195e-05	1.31917e-05
K07391	7.75023e-05	0.000172921	0.000279826	0.000131681	0.000328606	7.33696e-05	0.000350083	7.00278e-05	6.94623e-05	0.000350675	0.000320861	0.000321216	0.000437091	0.000474895
K07664	3.89301e-06	3.44757e-07	1.29311e-05	1.03847e-06	1.98094e-07	9.70092e-07	3.85583e-06	0	2.28172e-06	1.80392e-06	5.84675e-07	4.25577e-05	2.8945e-05	7.01907e-06
K07673	2.27379e-05	5.076e-05	2.91819e-05	1.32007e-05	4.51342e-05	7.09328e-06	1.53121e-05	1.28706e-05	2.12553e-06	2.36893e-05	3.07893e-05	9.00925e-05	0.000101038	5.65523e-05
K07708	1.8076e-05	2.6924e-05	3.12671e-05	8.40444e-06	2.39589e-05	5.96415e-06	2.92305e-05	5.84457e-06	1.55498e-06	2.59415e-05	5.00541e-05	0.000100725	6.92911e-05	3.84161e-05
K07784	1.50434e-05	1.61159e-06	1.80282e-05	3.77566e-06	1.02889e-06	3.23911e-06	3.34955e-06	4.53421e-07	1.18511e-06	5.84152e-06	0	8.00689e-05	3.83703e-05	1.15001e-05
K07786	7.55937e-06	1.83496e-06	1.14175e-05	9.7572e-07	1.86123e-07	1.95315e-07	1.56793e-06	6.8352e-08	5.35958e-07	1.37712e-06	0	4.75263e-05	1.64532e-05	1.52557e-05
K08191	2.4345e-05	3.34989e-06	3.17869e-05	2.67366e-06	4.8258e-05	6.53527e-06	7.68242e-06	1.4667e-06	1.2148e-06	6.49619e-06	1.65766e-05	0.000111339	5.50969e-05	2.50229e-05
K08326	1.39955e-05	1.37712e-06	1.58584e-05	1.38272e-06	1.18692e-06	1.84524e-06	2.07861e-06	8.71772e-07	1.8988e-07	1.95155e-06	0	5.6422e-05	2.6181e-05	1.32664e-05
K09456	1.72318e-05	1.5949e-06	1.46482e-05	3.8271e-06	6.98216e-07	5.62326e-06	6.48455e-06	1.0844e-06	1.26147e-05	1.78826e-06	8.12729e-05	8.00704e-05	3.01974e-05	3.1375e-05
K09861	4.33815e-05	0.000110131	0.000228132	0.000126828	0.000202859	7.06661e-05	0.000209989	8.14794e-05	4.96267e-05	0.0002992	0.000186802	0.000188803	0.000266428	0.000309527
K09906	1.34792e-05	2.33861e-06	1.16709e-05	2.27935e-06	3.83516e-06	8.71783e-07	4.11134e-06	3.8322e-07	7.5122e-07	1.18783e-06	5.96637e-05	5.26685e-05	2.08154e-05	3.26915e-05
K09970	2.43976e-05	2.67426e-05	2.65051e-05	5.89117e-06	2.80728e-05	2.27401e-06	4.99672e-06	7.29736e-06	3.11927e-06	1.937e-05	5.96168e-06	9.20796e-05	6.53665e-05	2.67027e-05
K09988	8.52631e-06	6.69018e-06	9.88672e-06	2.92245e-06	9.8361e-06	2.33362e-06	2.57958e-05	7.62274e-07	4.21019e-06	2.35816e-05	3.48021e-06	3.86574e-05	1.39549e-05	0
K10004	9.29614e-06	3.19548e-05	1.70485e-05	6.49648e-06	2.4993e-05	3.26554e-06	6.22625e-06	4.13157e-06	1.97661e-06	1.54073e-05	5.16281e-05	4.70787e-05	4.40561e-05	2.00743e-05
K10013	1.2222e-05	2.23698e-06	9.92924e-06	1.27853e-06	2.21513e-06	2.88267e-06	1.88884e-06	5.37388e-07	5.26718e-07	1.66569e-06	2.44725e-05	4.53004e-05	2.12135e-05	3.12872e-05
K10673	1.01246e-05	2.79446e-05	1.46321e-05	5.70165e-06	1.66577e-05	4.32503e-06	1.49334e-06	6.93724e-06	3.46156e-06	9.38298e-06	4.02038e-05	4.03771e-05	5.47969e-05	5.95025e-05
K10805	9.39107e-06	1.00294e-06	1.56319e-05	1.18807e-06	2.66333e-06	3.69947e-06	1.2563e-05	6.02548e-07	1.08832e-05	1.53958e-06	0.000162542	5.76341e-05	3.07701e-05	0.000228044
K10908	0.000161616	0.000488914	0.000174003	0.000258323	2.39935e-05	0.000752435	9.85472e-06	0.000132224	0.00106389	4.65195e-05	3.11912e-05	9.90743e-05	7.57476e-05	0.00052699
K11075	1.43209e-05	3.14967e-06	1.51635e-05	1.0428e-06	1.04714e-06	2.64212e-06	5.2204e-06	7.67727e-07	2.36585e-06	1.53267e-06	0.00023527	5.71831e-05	2.64056e-05	0.000315921
K11604	5.74208e-06	2.9159e-05	9.31526e-06	5.47043e-07	2.30268e-06	2.19009e-07	3.98174e-06	1.14966e-07	4.50732e-07	1.06904e-06	4.79741e-05	5.62865e-05	1.7896e-05	2.16989e-05
K11753	6.79744e-05	0.000186283	0.0002756	0.000142482	0.000325628	7.42155e-05	0.000323481	9.50556e-05	7.02817e-05	0.000314385	0.000362424	0.000290412	0.00032482	0.00037836
K12297	3.54874e-05	2.32631e-05	6.20919e-05	0.000114127	3.35807e-05	7.29584e-05	3.69424e-05	0.000111307	2.31597e-05	6.17325e-05	0.000202511	0.000164559	0.000234501	0.000311557
K12369	2.66062e-05	3.52093e-06	3.01505e-05	3.95327e-06	2.29371e-06	2.99089e-06	4.72852e-06	6.18787e-07	1.68514e-06	3.53061e-06	1.64602e-06	0.000135441	6.66642e-05	3.99621e-05
K12370	2.54025e-05	1.38203e-06	2.78961e-05	4.21717e-06	6.41891e-07	6.2458e-06	1.63604e-05	1.4042e-06	2.51505e-06	2.53974e-06	1.24242e-05	0.000132304	5.92761e-05	2.71004e-05
K12371	2.21498e-05	6.21816e-06	2.56863e-05	1.77348e-06	3.91146e-06	3.31855e-06	1.00775e-05	1.49278e-06	1.52748e-06	4.41452e-06	8.92273e-06	0.00011738	5.49299e-05	3.99493e-05
K13821	1.3163e-05	6.7239e-06	1.64831e-05	2.71794e-06	1.33734e-05	2.37699e-06	1.98003e-05	2.74398e-06	1.61981e-06	6.11776e-06	0.000236827	6.58867e-05	3.52827e-05	0.000288466
K13926	2.15672e-05	2.68721e-06	1.44846e-05	4.15261e-06	5.23471e-07	2.81986e-06	6.25278e-06	1.73016e-06	6.02953e-07	2.22225e-06	0.000100335	7.36048e-05	3.33546e-05	0.000442004
K15257	1.52584e-05	5.63688e-06	1.52357e-05	3.83048e-06	1.32522e-06	2.25512e-06	5.24892e-06	4.32896e-07	1.48898e-06	1.34181e-06	0.000105526	7.45018e-05	3.69391e-05	0.000265037
K15268	1.25095e-05	5.5391e-07	1.20282e-05	5.5616e-07	6.36541e-07	1.62833e-06	4.50517e-06	2.24055e-07	5.97694e-06	1.99258e-06	2.67929e-06	4.1818e-05	2.11715e-05	1.52729e-05
K15524	1.43171e-05	9.09391e-06	3.30304e-05	5.11938e-05	2.98994e-06	1.71084e-06	7.83958e-06	5.34594e-06	5.86294e-06	1.60661e-05	1.60446e-07	8.7373e-05	6.40068e-05	1.86296e-05
K15548	1.06593e-05	1.87011e-06	1.85644e-05	1.60947e-06	1.38156e-06	1.93305e-06	2.5029e-06	6.76487e-07	4.42036e-07	1.74737e-06	0	8.26539e-05	3.97284e-05	1.88734e-05
K15550	1.44809e-05	1.85894e-06	1.70827e-05	8.11518e-07	4.64402e-07	2.07931e-06	2.57448e-06	6.8219e-07	8.02374e-07	2.11452e-06	0	7.68382e-05	3.95807e-05	1.55721e-05
K15555	1.51505e-05	4.97799e-05	2.74896e-05	1.165e-05	1.397e-05	5.20265e-06	2.4708e-05	3.96699e-06	1.15343e-05	2.65577e-05	8.88745e-06	6.60952e-05	4.25151e-05	2.88373e-05
K15586	2.47402e-05	3.89362e-06	2.03887e-05	8.62632e-06	5.83176e-06	6.2252e-06	1.88156e-05	5.11684e-06	2.24078e-06	1.68368e-05	2.26936e-06	0.000115364	6.45436e-05	2.04563e-05
K15977	1.42561e-05	1.96595e-05	3.44421e-05	9.08084e-06	4.92486e-05	5.78923e-06	1.27711e-05	7.80147e-06	9.41598e-07	1.59807e-05	9.63643e-05	0.000116837	5.93202e-05	0.000260115
K16140	5.48404e-06	1.37821e-06	1.20489e-05	5.93062e-07	9.05034e-07	3.95721e-07	2.21347e-06	3.32366e-07	6.51532e-07	1.28775e-06	0	5.01732e-05	2.093e-05	1.30661e-05
K16328	2.58465e-05	9.66677e-06	7.23458e-05	5.8423e-06	1.07015e-05	1.71748e-06	1.59244e-05	1.06618e-06	6.81881e-06	1.09124e-05	7.35911e-07	7.83247e-05	3.58067e-05	2.54466e-05
K16704	2.30732e-05	2.21564e-06	1.61539e-05	3.70774e-06	3.3717e-06	4.30474e-06	9.61612e-06	2.07032e-06	3.05496e-07	3.8644e-06	0	8.58016e-05	3.5128e-05	1.42294e-05
K16711	2.20023e-05	4.20456e-06	1.98519e-05	5.04416e-06	2.62755e-06	7.5397e-07	2.94909e-06	1.8526e-07	4.55629e-05	3.19586e-06	5.42174e-07	0.000564098	0.000586933	2.1452e-05
K02259	0	0	0	0	0	3.69729e-07	2.39766e-06	0	8.62379e-06	0	0.000236456	2.15779e-06	1.94591e-06	4.09939e-05
K10122	1.75573e-06	0	2.37432e-06	0	0	0	8.70608e-06	0	0	3.87342e-06	0	2.21191e-06	6.9643e-07	3.12049e-07
K17204	3.6649e-07	0	6.61637e-07	0	0	0	2.63343e-06	0	0	0	3.15767e-06	1.97838e-06	0	3.42053e-07
K05352	0	2.45379e-06	0	0	1.86992e-06	1.95315e-07	1.15083e-05	5.15656e-07	2.00984e-06	6.92227e-06	6.51033e-06	7.79096e-07	0	2.50518e-06
K01838	1.1088e-05	3.77666e-07	9.69215e-06	0	6.51007e-07	1.97357e-06	1.2829e-05	4.78153e-07	1.87464e-06	9.88057e-07	0	3.80163e-05	1.93972e-05	7.23386e-06
K02436	6.97648e-06	3.19563e-07	1.03459e-05	6.41724e-07	7.3447e-07	5.13829e-07	3.99181e-07	0	5.28744e-07	2.09012e-07	0	2.64114e-05	9.16073e-06	1.09457e-05
K03194	1.09876e-06	9.0395e-07	4.52088e-06	0	6.85165e-06	9.76977e-07	1.22823e-06	1.62336e-06	2.22758e-06	1.25729e-05	1.54499e-05	1.43539e-05	2.48747e-05	3.93456e-05
K03208	8.27837e-06	1.12004e-06	1.11759e-05	8.17883e-07	0	2.21022e-06	5.72355e-07	6.87541e-07	1.68472e-07	9.32357e-07	0	3.75502e-05	1.17756e-05	8.28306e-06
K04336	6.90182e-06	2.31717e-06	1.41695e-05	0	6.5849e-07	4.60674e-07	2.34196e-06	2.41825e-07	9.48092e-07	2.24868e-06	0	6.20952e-05	2.60081e-05	2.02401e-05
K04775	1.24365e-05	7.31808e-07	1.13322e-05	0	1.33348e-06	3.09813e-06	2.17801e-06	6.39865e-07	5.01728e-07	2.94061e-06	0	4.90041e-05	2.18186e-05	1.75704e-05
K07352	1.07126e-05	9.18083e-07	1.17805e-05	4.60906e-07	2.6376e-07	1.84524e-07	1.00347e-06	0	3.41785e-06	2.40191e-06	0	7.05276e-05	2.33025e-05	1.1301e-05
K07647	1.13734e-05	1.82204e-06	1.81996e-05	6.08935e-07	1.74236e-06	2.64499e-06	1.15097e-05	5.11892e-07	0	3.96665e-06	0	5.77819e-05	2.43888e-05	1.2983e-05
K07782	9.60276e-06	8.61893e-07	1.03449e-05	4.17142e-06	0	5.54338e-07	1.13319e-06	1.45496e-07	1.9965e-06	4.05882e-06	0	5.2896e-05	2.59897e-05	9.96355e-06
K10796	7.81846e-07	2.65302e-06	3.73117e-06	0	3.39685e-06	2.08743e-06	2.40936e-05	2.23341e-07	3.02365e-06	5.23173e-05	4.40355e-06	8.11538e-06	1.85385e-06	1.11206e-06
K11909	1.00914e-05	1.8613e-06	7.15123e-06	6.72775e-07	5.77507e-07	3.51792e-06	3.79347e-06	1.43927e-06	0	4.38251e-07	4.13075e-05	4.56003e-05	2.24926e-05	7.41035e-06
K16347	2.84308e-06	1.88833e-06	2.23665e-06	0	0	0	0	0	0	0	0	1.50065e-05	1.01497e-05	2.02122e-06
K12994	3.27475e-06	5.4376e-07	2.74799e-06	0	0	0	4.07541e-07	1.83584e-07	0	1.42259e-07	7.02526e-06	1.92966e-05	1.12356e-05	2.74598e-06
K10559	0	0	0	0	0	0	1.35492e-06	0	0	0	3.6027e-07	0	0	0
K14988	1.22884e-07	0	1.89073e-07	0	4.77405e-07	0	6.5759e-06	0	0	1.2101e-06	1.21989e-06	0	0	0
K12981	6.60715e-07	3.39325e-07	1.74459e-06	1.05384e-06	1.76817e-07	0	2.78823e-07	0	0	0	0	2.73455e-05	1.13296e-05	1.33051e-05
K14080	1.65085e-06	1.17941e-06	3.84244e-07	0	0	4.86864e-07	2.28386e-06	0	2.69556e-07	3.07193e-06	6.0875e-06	1.02668e-06	1.06466e-06	0
K16138	1.36243e-05	1.64528e-06	1.33166e-05	0	4.72679e-07	4.96023e-07	8.99145e-07	0	0	2.1522e-06	0	4.77235e-05	2.11256e-05	1.05664e-05
K02676	0	6.2471e-07	0	0	0	0	0	0	0	0	0.000197615	0	1.72593e-06	0.000241292
K06995	0	0	5.0468e-07	0	0	0	0	0	0	0	3.93134e-05	0	0	3.04047e-06
K08083	0	0	0	3.37749e-07	0	0	0	0	0	0	0.000154958	0	1.2005e-06	0.000248033
K12255	0	2.62102e-07	0	0	0	0	0	0	0	0	1.37983e-06	2.77722e-07	3.13064e-07	0
K12520	0	0	1.94307e-06	0	0	0	0	0	0	0	0	5.07461e-06	2.28984e-06	0
K03221	7.44616e-07	1.97825e-06	1.14308e-05	1.72008e-06	0	7.95211e-07	3.07436e-06	8.34871e-07	0	1.29388e-06	0	3.66824e-05	1.00423e-05	1.05874e-06
K11107	8.83027e-06	1.15398e-06	6.13428e-06	1.96292e-06	1.68496e-06	0	3.80767e-06	0	8.08667e-07	0	3.95634e-05	2.84828e-05	1.34268e-05	0.000197113
K09890	4.03534e-06	0	1.15532e-05	0	1.38378e-06	0	4.46168e-06	0	0	2.9777e-06	0	4.03555e-05	1.42744e-05	1.76867e-05
K02650	5.05931e-06	3.60249e-06	5.49474e-06	0	0	1.656e-06	9.34191e-06	1.51867e-06	9.6817e-06	2.25765e-05	0.000268151	2.43947e-06	0	0.000195513
K03712	3.88227e-06	1.14602e-06	1.04068e-05	0	1.31698e-06	6.91011e-07	1.96837e-06	0	1.42214e-06	1.8739e-06	0	6.01086e-05	2.08749e-05	1.71734e-05
K07192	4.22054e-05	0	1.46103e-06	9.91177e-07	1.79876e-05	0	5.21274e-07	1.57828e-06	0	2.18543e-05	3.7952e-05	2.27404e-06	4.70531e-07	3.32567e-05
K07690	6.10222e-06	1.43933e-06	1.18415e-05	8.13893e-07	6.98642e-07	1.30337e-06	2.40482e-06	0	6.70602e-07	0	0	5.06975e-05	1.3797e-05	1.38824e-05
K07803	1.23334e-05	5.85116e-07	1.80192e-05	8.5947e-06	1.0086e-06	2.58079e-06	2.19268e-06	1.15378e-06	0	3.82698e-07	0	4.80488e-05	2.55092e-05	1.50311e-05
K13683	8.8041e-06	5.00521e-07	8.03797e-06	1.34015e-06	0	6.7066e-07	1.56306e-06	0	1.1042e-06	2.40868e-06	0	3.04498e-05	7.7719e-06	8.21478e-06
K14057	7.69871e-06	1.50817e-06	8.11985e-06	0	3.15119e-07	4.40909e-07	6.85063e-07	0	2.26854e-06	7.17401e-07	0	4.52668e-05	2.45647e-05	9.68587e-06
K01055	0	1.59782e-07	0	0	0	0	0	0	5.28744e-07	0	6.82446e-05	0	3.81697e-07	7.26759e-05
K07234	3.15102e-07	0	1.6526e-07	0	0	0	0	0	0	0	0.000127584	0	3.74967e-07	0.00027562
K11618	0	0	0	5.87493e-07	0	0	3.70668e-07	0	0	0	2.6219e-05	0	0	2.0404e-05
K11709	9.54927e-07	0	0	0	0	0	0	1.16108e-07	0	0	2.67308e-05	0	7.57567e-07	0
K17464	0	0	0	0	6.677e-07	0	0	4.90414e-07	0	0	0	3.07825e-06	3.46997e-07	0
K07651	0	5.31209e-06	5.79597e-06	8.53443e-07	2.80827e-06	3.41676e-07	6.71037e-07	1.07615e-06	0	8.08908e-06	5.6221e-05	1.95691e-06	2.27572e-06	3.25717e-05
K10556	7.95255e-06	1.70099e-06	1.34478e-05	1.70253e-06	1.11348e-06	2.86795e-06	5.36963e-06	1.43572e-06	8.01594e-07	5.54522e-06	0	5.91e-05	3.30772e-05	1.26038e-05
K12500	7.46838e-06	2.17017e-06	1.36748e-05	6.22568e-07	3.20393e-06	3.24394e-06	5.60032e-06	0	0	3.64991e-06	5.1105e-07	5.20019e-05	2.03667e-05	1.9745e-05
K00010	4.44337e-06	2.51592e-05	4.56605e-05	2.43102e-06	1.27235e-05	5.25999e-06	1.17774e-05	2.22304e-06	3.37146e-06	9.98207e-05	3.66302e-06	8.92272e-05	2.41851e-05	4.6853e-06
K00053	6.86653e-05	9.76889e-05	0.000188211	8.51661e-05	0.000211127	3.57248e-05	0.000201158	2.84427e-05	5.8459e-05	0.000216519	0.000279071	0.000214493	0.000162594	0.00036874
K00108	3.90999e-05	3.83928e-06	2.78742e-05	6.29533e-06	2.15277e-06	4.23117e-06	8.10152e-06	8.14358e-07	9.7935e-07	1.70529e-06	0.000161538	0.000135037	6.53355e-05	0.000265169
K00138	1.57871e-05	2.89704e-06	2.96805e-05	2.38514e-06	1.19565e-06	3.84096e-06	3.33665e-06	1.35203e-06	4.91855e-07	1.43655e-06	5.74931e-07	9.80968e-05	4.23292e-05	1.80648e-05
K00146	6.67834e-06	2.82845e-06	8.98914e-06	6.69407e-07	1.90962e-07	1.06876e-06	9.85977e-07	6.31163e-07	1.51553e-06	3.4636e-06	8.91754e-05	5.2949e-05	2.94752e-05	0.000205681
K00245	2.2029e-05	3.38903e-05	3.25779e-05	9.26904e-06	2.7992e-05	8.3671e-06	1.24578e-05	1.07115e-05	4.31371e-06	2.22027e-05	5.74338e-06	9.33909e-05	6.7692e-05	2.61336e-05
K00282	3.70104e-06	1.63646e-05	2.58902e-05	2.52313e-05	1.48896e-05	8.63723e-06	2.46407e-06	4.54921e-06	8.76276e-06	8.8944e-05	5.03547e-05	4.39633e-05	8.3893e-06	1.75703e-05
K00325	1.45356e-05	1.24949e-06	1.66522e-05	2.34236e-06	1.15858e-05	4.08631e-06	1.0596e-05	3.78667e-07	1.02804e-05	1.24228e-06	0.000203774	4.50637e-05	2.26056e-05	8.05771e-05
K00380	1.14226e-05	3.93581e-06	1.49983e-05	2.13167e-06	2.52631e-06	6.94552e-06	1.17452e-05	8.72031e-07	8.08942e-07	4.25437e-06	0.000165948	6.71555e-05	3.59722e-05	0.000376237
K00529	1.37964e-05	2.12943e-06	1.38937e-05	4.1608e-07	7.14322e-07	2.95046e-06	5.43659e-06	1.87341e-06	4.61159e-06	1.08415e-06	0.000128078	6.28866e-05	3.74571e-05	4.46733e-05
K00573	1.37665e-05	3.10122e-06	1.36207e-05	1.79538e-06	4.84728e-06	2.87646e-06	1.16927e-05	6.91532e-07	6.98217e-06	5.2003e-07	0.000380959	4.75794e-05	2.74731e-05	0.000277955
K00602	0.000109076	0.000249045	0.000363836	0.000158551	0.000353758	9.63324e-05	0.00035253	0.000117381	7.96416e-05	0.000452092	0.000372043	0.000379529	0.000396786	0.000426299
K00754	1.45759e-06	9.87679e-06	3.86759e-05	1.6869e-06	6.61221e-06	8.00494e-07	1.84904e-05	1.12986e-06	6.55955e-06	2.82587e-05	2.1533e-05	2.79776e-06	1.31796e-06	7.4919e-06
K00798	3.82195e-05	0.00013577	0.000105066	2.27286e-05	0.000116615	1.93093e-05	0.000127921	3.74088e-05	4.14707e-05	0.000201498	0.000224588	0.000141178	7.17668e-05	0.000464108
K00982	1.81558e-05	3.27772e-05	3.00597e-05	4.99792e-06	3.45237e-05	9.43713e-06	1.73742e-05	9.43397e-06	2.02569e-05	1.95873e-05	0.000202943	8.63027e-05	7.34901e-05	0.000418012
K00991	6.78427e-05	0.000161439	0.000291089	0.000160833	0.000324533	9.29761e-05	0.00034726	0.000104086	7.41077e-05	0.000317344	0.00033585	0.000291709	0.000326585	0.00032743
K01056	7.09094e-05	0.000206448	0.000279323	0.000136745	0.000311606	8.80384e-05	0.00030532	0.000102429	6.70492e-05	0.000343423	0.000301623	0.000260867	0.000310762	0.000305575
K01147	1.42085e-05	4.86605e-05	3.08266e-05	1.34941e-05	3.6959e-05	5.05698e-06	1.15695e-05	7.45019e-06	2.32498e-06	1.78249e-05	4.58221e-05	6.02459e-05	6.03707e-05	5.11399e-05
K01223	0.000120047	9.70828e-05	0.00028608	0.000295426	9.03296e-05	8.45453e-05	0.000115364	9.44235e-05	6.90016e-05	0.000290455	2.62316e-05	0.000579681	0.000698968	7.24097e-05
K01252	1.1812e-05	5.81024e-07	1.52551e-05	5.83385e-07	1.16847e-06	2.21881e-06	1.90518e-06	6.13017e-07	1.44203e-06	1.52009e-06	0	7.26466e-05	2.93286e-05	1.39931e-05
K01433	1.38038e-05	2.20006e-05	2.47631e-05	4.46849e-06	4.60133e-05	2.1336e-06	1.13599e-05	1.18493e-05	1.82459e-05	1.51445e-05	0.000186898	5.77631e-05	2.55415e-05	0.000304114
K01507	3.66202e-05	5.82218e-05	7.05062e-05	1.15225e-05	5.85937e-05	3.05381e-06	2.35402e-05	5.40206e-06	2.05673e-05	5.06001e-05	0.000367314	7.54352e-05	4.67637e-05	0.000309338
K01637	1.74849e-05	3.1821e-06	1.86335e-05	3.792e-06	5.27913e-06	4.45656e-06	1.38467e-05	1.19538e-06	7.25619e-07	2.01663e-06	0.000254113	8.31943e-05	3.62249e-05	0.000385762
K01671	1.77183e-05	1.70143e-06	1.16438e-05	1.42362e-06	1.14056e-06	1.25388e-06	1.23978e-06	1.19674e-06	9.38385e-07	2.04019e-06	0	7.662e-05	3.0145e-05	7.89174e-06
K01692	8.30712e-06	1.8546e-06	6.34739e-06	1.62938e-06	3.72973e-07	7.84321e-07	7.78829e-07	0	1.95311e-06	8.48285e-07	0.000263377	3.48743e-05	1.88016e-05	0.00060967
K01720	1.20185e-05	1.03e-06	1.64078e-05	1.72364e-06	1.18365e-06	2.12159e-06	3.65646e-06	1.66629e-06	2.34758e-06	1.57191e-06	0.000166569	5.70388e-05	2.94238e-05	3.16181e-05
K01725	2.0318e-05	2.11685e-06	1.29545e-05	1.06273e-06	1.21632e-06	2.97824e-06	1.81793e-06	4.46683e-07	8.75626e-07	1.0384e-06	1.30567e-05	4.99068e-05	2.93931e-05	7.93041e-06
K01755	7.62594e-05	0.000164978	0.000257857	0.000143782	0.000277294	5.75392e-05	0.000243463	5.83689e-05	5.49464e-05	0.000303942	0.000328641	0.000268872	0.000334178	0.00032612
K01810	9.44519e-05	0.000263398	0.00033161	0.000131013	0.00035309	8.94525e-05	0.000373136	8.36943e-05	8.81194e-05	0.000433735	0.000366531	0.000325695	0.00036761	0.000469621
K01925	7.77368e-05	0.000193997	0.000310443	0.000147095	0.000370499	0.000109459	0.000388482	0.000105472	7.85115e-05	0.000408655	0.00035239	0.000309658	0.000385205	0.000418443
K01975	0	2.49622e-05	9.77092e-06	3.47919e-06	1.65417e-05	6.26193e-06	1.20611e-05	3.50862e-06	1.93262e-06	2.14243e-05	0.00010776	6.28982e-06	2.94434e-05	4.86355e-05
K02009	3.5652e-06	2.13823e-05	1.70062e-05	4.4321e-06	8.08698e-06	9.21076e-06	2.17195e-05	3.01471e-06	1.53615e-05	7.32853e-05	1.00876e-05	2.14788e-05	5.61669e-06	3.55736e-06
K02045	2.19501e-05	2.33595e-06	3.33434e-05	3.56612e-06	3.00845e-06	6.21651e-06	4.49162e-06	1.24442e-06	2.64372e-06	5.33007e-06	8.60655e-05	7.23756e-05	3.28041e-05	0.000228396
K02054	1.18364e-05	1.39808e-05	2.9587e-05	1.62588e-05	1.21445e-05	2.8723e-06	4.16982e-05	1.19101e-06	1.71194e-05	6.637e-05	3.26317e-05	8.92888e-05	3.52235e-05	3.2909e-05
K02100	2.62496e-05	1.91029e-05	4.22016e-05	4.05656e-06	1.06987e-05	5.55207e-06	5.77356e-06	2.22397e-06	4.2143e-06	3.55298e-05	0	0.000139734	5.69641e-05	1.98832e-05
K02301	1.18524e-05	4.1613e-06	1.9941e-05	2.51622e-06	4.6333e-06	2.93148e-06	1.11335e-05	4.67665e-07	8.15948e-06	2.56163e-06	0.000256695	8.08302e-05	3.49618e-05	8.24632e-05
K02343	8.88559e-05	0.000225273	0.000354615	0.000259615	0.000342678	0.000194975	0.000386178	0.000162641	0.000103259	0.000483858	0.000406661	0.000274402	0.000398139	0.000438044
K02379	1.45283e-05	3.15851e-05	2.91407e-05	1.76114e-05	3.57273e-05	1.45615e-05	1.67878e-05	1.65597e-05	1.03585e-05	3.14707e-05	0.000164342	7.88847e-05	0.000106592	7.86532e-05
K02411	2.11481e-05	3.17482e-06	1.67792e-05	1.39069e-06	2.9574e-06	5.01814e-06	1.20538e-05	1.24869e-06	1.04366e-05	4.04009e-06	8.63615e-05	6.17541e-05	2.25839e-05	0.000114727
K02430	1.10228e-05	3.04827e-06	1.62556e-05	2.05141e-06	3.91316e-07	1.23193e-06	6.01824e-06	5.74829e-07	5.63415e-07	2.67261e-06	0	5.90687e-05	2.77628e-05	1.34859e-05
K02499	6.33244e-05	8.65016e-05	6.85037e-05	0.00011833	4.90126e-05	7.58222e-05	6.07641e-05	8.83912e-05	3.46287e-05	0.000154721	0.000117595	0.000125818	0.000172465	2.29343e-05
K02503	4.6476e-05	0.000122251	0.000185245	8.3946e-05	0.000261015	4.39034e-05	0.00025708	5.74645e-05	5.29564e-05	0.000303775	0.000246982	0.000193912	0.000240814	0.000331686
K02552	9.26633e-06	2.21898e-06	1.53935e-05	2.30414e-06	4.58175e-06	3.96098e-06	1.55969e-05	3.71054e-07	8.13748e-06	3.13861e-06	6.41953e-05	5.64119e-05	2.60422e-05	3.00164e-05
K02558	2.08893e-05	3.60461e-05	4.43704e-05	4.19236e-06	0.000102229	4.8947e-06	1.49326e-05	1.15279e-05	4.06796e-06	1.70957e-05	0.00028065	9.24277e-05	7.3921e-05	0.000358435
K02573	1.42889e-05	3.27454e-06	1.47294e-05	4.4572e-06	1.70107e-05	3.79989e-06	3.0188e-06	6.94704e-06	1.42584e-06	8.05124e-06	9.18201e-06	6.55107e-05	6.33494e-05	1.83229e-05
K02609	8.87774e-06	1.07208e-06	6.03174e-06	2.6911e-07	9.24011e-07	7.47328e-07	4.34634e-06	5.63762e-07	9.39014e-06	7.01201e-07	9.00128e-05	3.16652e-05	1.34456e-05	4.68881e-05
K02750	2.65088e-05	4.42437e-06	2.39742e-05	3.69835e-06	4.45849e-06	4.92801e-06	2.74069e-05	9.96442e-07	2.62382e-06	1.98474e-05	1.27057e-07	9.78836e-05	4.68453e-05	1.72073e-05
K02773	1.37762e-05	1.80893e-05	3.02932e-05	2.43741e-05	3.02497e-05	9.08582e-06	3.31825e-05	7.29093e-06	4.74143e-06	6.45364e-05	4.42254e-07	8.90431e-05	2.98955e-05	3.04189e-05
K02796	0.000105196	7.03208e-05	0.000164715	0.000225521	0.000106204	0.000108254	0.000103938	0.000101497	6.38825e-05	0.000331954	1.15307e-05	0.000571701	0.000840001	4.69787e-05
K02854	1.28397e-05	1.89021e-06	1.8028e-05	1.95716e-06	1.12001e-06	1.66505e-06	1.97834e-06	3.08486e-07	1.20944e-06	3.50601e-06	0	6.59638e-05	2.9337e-05	1.74738e-05
K02876	6.28646e-05	0.000176787	0.000282975	0.000152538	0.000308067	0.00010801	0.000329778	8.01735e-05	7.78936e-05	0.000399708	0.000299547	0.000267602	0.00030295	0.000344986
K02907	4.18246e-05	0.000118842	0.000160782	0.000107955	0.000195658	8.20394e-05	0.000230062	6.68413e-05	5.52826e-05	0.000219161	0.000217845	0.000197317	0.000227563	0.000261782
K02916	3.03811e-05	0.000108471	0.000121847	6.34963e-05	0.000137991	3.80384e-05	0.000194868	3.00985e-05	2.88939e-05	0.000137359	0.000186607	0.000132513	0.000141547	0.000156457
K03075	5.52563e-05	0.000100756	0.000191985	9.6332e-05	0.000228324	9.9784e-05	0.000243243	7.36269e-05	6.07124e-05	0.000212585	0.000248657	0.000257698	0.000252551	0.000270275
K03292	9.49907e-05	0.000138702	0.000208862	0.000139304	0.000174995	7.7285e-05	0.000302285	5.00854e-05	6.24706e-05	0.000253077	2.79442e-05	0.000520066	0.000347872	6.69817e-05
K03438	8.2765e-05	0.000193045	0.000302263	0.000180072	0.000303471	6.80127e-05	0.000332282	9.13515e-05	7.65602e-05	0.000422879	0.000303262	0.000274914	0.000325231	0.000343062
K03482	1.51143e-05	2.71226e-06	1.9326e-05	2.25744e-06	2.85904e-06	3.17952e-06	1.31115e-06	7.41125e-07	1.78842e-06	4.29332e-06	2.93582e-07	5.97507e-05	2.74259e-05	2.59017e-05
K03523	5.74681e-05	9.15846e-05	5.61029e-05	6.74414e-05	4.55936e-05	1.90027e-05	9.58051e-05	1.59358e-05	3.12395e-05	0.000253094	0.00010491	0.000108299	5.2735e-05	3.46966e-05
K03527	6.94641e-05	0.000183885	0.000278204	0.000134557	0.000277785	8.05148e-05	0.000293707	7.41707e-05	6.99604e-05	0.000341685	0.000315498	0.000267186	0.00032471	0.000346805
K03535	1.52985e-05	1.07905e-06	1.59051e-05	2.25423e-06	1.24001e-06	1.15667e-06	1.85334e-06	3.0359e-07	5.95123e-07	1.76439e-06	0	6.65048e-05	3.09323e-05	1.92498e-05
K03565	5.86652e-05	0.00016624	0.000221703	9.72522e-05	0.00024259	5.45015e-05	0.000279914	3.87075e-05	3.40603e-05	0.00027652	0.000235565	0.000203116	0.00026005	0.000313235
K03572	5.70303e-05	0.000140813	0.000268742	5.43989e-05	0.000278004	3.51349e-05	0.000268583	3.75471e-05	3.42582e-05	0.000278288	0.000471534	0.000199281	0.000199419	0.000481295
K03580	2.39182e-05	3.4945e-06	2.20426e-05	3.20425e-06	4.10837e-06	5.39884e-06	1.9687e-05	1.02442e-06	1.32833e-06	2.07502e-06	6.94321e-05	9.39859e-05	3.79235e-05	0.00030759
K03607	1.395e-05	7.13957e-07	1.65295e-05	1.07413e-06	5.34852e-06	3.87026e-06	5.22385e-06	4.51475e-07	5.90014e-07	6.99697e-07	2.63027e-05	4.95218e-05	2.04445e-05	1.15691e-05
K03638	6.21819e-06	9.71772e-07	1.01117e-05	2.92716e-06	1.39592e-06	9.76575e-07	4.45855e-06	4.10112e-07	8.03938e-07	1.27118e-06	0.000128816	3.11479e-05	1.21875e-05	9.67782e-05
K03646	1.14205e-05	1.69842e-05	1.26483e-05	7.00709e-06	8.67874e-06	7.39356e-06	7.27726e-06	1.60219e-06	2.28122e-06	2.60858e-06	0.000177031	4.35564e-05	2.14572e-05	0.000221696
K03748	1.38311e-05	2.30418e-06	1.67644e-05	7.17507e-06	2.07485e-05	1.34126e-06	4.8712e-06	3.58615e-07	1.01581e-06	2.76808e-06	3.90519e-06	5.45671e-05	2.59381e-05	1.8337e-05
K03788	1.16048e-05	5.22556e-07	1.29753e-05	5.2468e-07	9.00765e-07	9.45251e-07	6.07381e-06	4.41064e-07	6.48459e-07	1.19623e-06	0	4.94175e-05	2.09093e-05	1.08153e-05
K04045	1.76703e-05	3.40777e-06	1.83002e-05	1.9347e-05	4.61449e-06	1.45162e-05	6.67624e-06	9.26967e-06	3.5752e-06	5.52083e-06	9.21489e-07	5.75812e-05	2.71799e-05	1.0154e-05
K04066	0.000103881	0.000210043	0.000362846	0.000201232	0.000370829	0.00013541	0.000447443	0.000115969	8.43318e-05	0.000378206	0.000480343	0.000345173	0.000349189	0.000448241
K04068	0.00220107	0.00208331	0.000660048	0.000587633	0.00042775	0.00321217	0.000350546	0.00440122	0.00208869	0.000474752	4.10592e-05	0.000731393	0.000812846	4.13207e-05
K04091	1.09164e-05	8.56562e-07	9.83417e-06	6.8359e-07	4.92171e-07	2.23807e-06	1.40433e-06	5.42236e-07	0	5.60238e-07	2.61994e-06	4.6766e-05	1.99186e-05	2.62718e-05
K04096	7.88398e-05	0.000203491	0.000310525	0.000111748	0.000327742	6.27379e-05	0.000292089	7.95463e-05	6.73354e-05	0.000369528	0.000307368	0.000283262	0.000356	0.000409834
K04343	1.14335e-05	3.1418e-05	1.55203e-05	4.78418e-06	1.88224e-05	2.7388e-06	6.48176e-06	5.64034e-06	7.00282e-06	9.54413e-06	4.43562e-05	3.75502e-05	4.94428e-05	6.36543e-05
K04753	1.83261e-05	1.41124e-06	1.8948e-05	1.59409e-06	8.08955e-07	2.6946e-06	7.9543e-06	4.46683e-07	1.1675e-06	1.96143e-06	2.91104e-07	7.39755e-05	3.51874e-05	1.75602e-05
K04754	1.83509e-05	6.51472e-05	4.16015e-05	5.33641e-06	6.95895e-05	5.43234e-06	7.92052e-05	1.07409e-05	1.67062e-05	2.92141e-05	0.000275643	0.000105208	9.08222e-05	0.000485656
K04844	1.40781e-05	1.39725e-06	1.23693e-05	9.93144e-07	2.48199e-06	2.69291e-06	1.55537e-05	7.61911e-07	1.1687e-06	3.23925e-06	2.21653e-06	6.03543e-05	3.08108e-05	1.16461e-05
K05362	2.59534e-07	3.10757e-06	5.03686e-06	1.14954e-06	3.10126e-06	4.60221e-07	1.18514e-06	6.90248e-08	1.21778e-06	3.20924e-06	3.54831e-05	1.73303e-07	2.93035e-07	2.18408e-05
K05819	1.47391e-05	1.43962e-06	1.2261e-05	1.23897e-06	1.1817e-06	1.57074e-06	1.66984e-06	1.12832e-06	1.19098e-06	2.77813e-06	2.83995e-05	7.53054e-05	2.5854e-05	1.36483e-05
K06012	5.14319e-06	8.37026e-06	2.75962e-05	3.02505e-05	1.77038e-05	2.72441e-06	6.1189e-05	1.67766e-06	1.65599e-05	0.000114464	2.6788e-05	2.34876e-05	1.58381e-05	3.26788e-06
K06132	1.02735e-05	1.40484e-06	1.24402e-05	1.74732e-06	8.07207e-07	9.68083e-07	1.96751e-06	5.08182e-07	1.32824e-06	3.93791e-07	1.54982e-05	6.12646e-05	3.04436e-05	9.45191e-06
K06163	2.44969e-05	3.5161e-06	1.801e-05	1.64128e-05	3.57982e-06	4.00937e-06	4.32756e-06	1.7408e-06	4.57472e-06	7.1026e-06	2.09552e-05	6.50918e-05	2.86814e-05	2.28224e-05
K06334	7.2842e-06	9.60451e-06	3.06002e-05	3.0025e-05	1.28361e-05	2.03926e-06	6.07258e-05	1.16646e-06	1.64493e-05	0.000135229	2.88779e-05	3.12749e-05	1.88422e-05	4.80427e-06
K06406	6.13649e-06	8.64207e-06	3.32046e-05	4.52474e-05	1.61647e-05	6.47978e-06	6.34199e-05	6.26102e-06	1.94176e-05	0.000144496	4.34116e-05	2.73879e-05	2.5943e-05	1.47253e-05
K06407	1.45916e-06	8.52164e-06	2.88443e-05	2.58075e-05	9.87456e-06	8.98455e-06	5.18183e-05	3.85807e-06	9.77141e-06	9.45816e-05	3.90266e-05	2.53601e-05	1.10577e-05	9.6345e-06
K06899	1.09439e-05	3.80095e-06	1.43146e-05	3.0709e-06	1.56421e-06	8.89381e-07	9.71014e-06	4.17436e-07	3.08296e-06	2.24727e-06	4.6235e-05	5.43931e-05	2.45103e-05	0.000214599
K07105	3.37368e-05	3.9697e-05	7.95286e-05	0.000102362	5.60229e-05	5.84543e-05	0.000123549	8.29044e-05	4.66357e-05	0.000231956	5.04396e-05	0.000169745	0.000225197	1.35631e-05
K07150	3.66537e-05	1.98132e-05	5.03664e-05	8.03285e-05	1.64784e-05	2.45129e-05	1.72883e-05	2.68707e-05	3.68942e-05	0.000115681	2.38648e-05	0.000168185	0.000131576	1.39453e-05
K07160	1.32473e-05	4.87394e-06	2.00243e-05	1.06649e-05	2.82009e-05	4.21627e-06	3.24179e-05	1.47817e-06	2.04945e-05	8.56621e-06	8.26727e-05	5.06392e-05	3.16985e-05	4.0363e-05
K07236	1.19883e-05	3.73281e-06	1.53086e-05	2.7808e-06	3.49321e-06	3.06156e-06	8.61049e-06	2.92205e-07	0	1.81144e-06	3.30641e-05	7.70331e-05	3.72155e-05	0.000184418
K07478	8.26744e-05	0.000209233	0.000291635	0.000166648	0.000308417	7.4318e-05	0.000284571	8.08637e-05	8.49471e-05	0.000383125	0.000424118	0.000270589	0.000357692	0.000385857
K07567	6.09998e-05	0.000173779	0.00023277	6.20342e-05	0.000185789	8.04495e-05	0.000361001	3.30169e-05	6.42451e-05	0.000257129	0.00046833	0.000213756	0.00016371	0.000477472
K07700	9.93152e-06	1.6752e-06	1.51277e-05	2.80576e-06	1.53336e-06	1.32871e-06	4.02334e-06	1.90224e-07	5.34403e-07	1.96539e-06	0	5.74205e-05	2.27486e-05	1.5278e-05
K07735	1.26824e-05	2.73052e-05	3.8334e-05	6.60825e-06	0.000121125	8.75898e-06	4.48074e-05	1.11677e-05	6.25083e-06	9.31017e-06	0.000247708	8.42487e-05	5.77738e-05	0.000340321
K08314	1.52007e-05	1.87978e-06	1.59081e-05	3.51736e-06	2.59225e-06	2.25588e-06	8.92314e-06	4.7599e-07	9.2058e-07	3.05158e-06	3.1218e-07	0.000103095	4.02024e-05	1.52918e-05
K08317	1.60998e-05	2.26691e-06	1.81838e-05	1.14909e-06	1.63765e-06	2.01534e-06	1.70322e-06	4.7371e-07	0	5.98822e-07	2.0579e-05	7.59574e-05	3.00424e-05	1.10736e-05
K08354	7.16195e-06	1.61174e-06	1.15879e-05	6.36825e-07	1.46059e-06	5.09906e-07	1.39185e-05	0	5.24707e-07	4.14833e-07	1.31479e-06	4.25068e-05	2.49997e-05	1.49355e-05
K08368	1.43581e-05	3.01292e-05	2.68793e-05	1.37125e-05	3.11624e-05	8.41477e-06	1.36795e-05	8.06988e-06	2.51964e-06	3.8025e-05	1.42461e-05	9.11215e-05	8.37884e-05	1.12169e-05
K09136	1.49098e-05	2.83792e-06	2.18003e-05	3.7395e-06	3.63439e-05	2.02028e-06	1.25376e-05	1.45005e-06	6.56198e-07	8.89665e-06	0.000146081	6.03343e-05	3.03067e-05	0.000283215
K09471	2.13635e-05	1.55666e-06	1.20412e-05	1.76298e-06	8.94436e-07	3.38991e-06	2.10207e-06	1.09818e-06	6.43903e-07	1.01814e-06	3.96486e-05	5.60211e-05	2.6582e-05	1.84265e-05
K09692	4.43873e-06	1.51507e-06	8.86985e-06	1.22901e-05	3.09503e-06	9.6068e-07	2.48236e-05	1.26278e-06	1.00696e-05	3.2566e-05	1.62298e-05	5.24275e-06	5.30861e-06	1.25259e-06
K09761	4.20871e-05	0.000164031	0.000211807	4.51362e-05	0.000237595	3.77078e-05	0.000243088	3.20352e-05	4.41802e-05	0.000281466	0.000309362	0.000171079	0.000176156	0.00030444
K09996	7.08316e-06	1.0574e-06	1.06564e-05	6.83804e-07	3.91316e-07	1.36881e-06	1.20312e-06	1.14966e-06	5.63415e-07	1.55902e-06	1.11878e-06	4.76941e-05	2.12133e-05	1.51053e-05
K10108	1.13429e-05	1.465e-06	1.4212e-05	1.75739e-06	1.19892e-06	1.68256e-07	2.63801e-06	1.76648e-07	1.03884e-06	1.91638e-06	0	6.10926e-05	2.47472e-05	1.27683e-05
K10213	7.69947e-06	1.89263e-06	1.35814e-05	1.53484e-05	3.4313e-06	2.71089e-06	5.12324e-06	8.08858e-07	8.6161e-06	2.88202e-06	0	5.95798e-05	2.26846e-05	1.6144e-05
K10558	8.13042e-06	3.332e-06	1.23751e-05	1.83742e-06	7.48144e-07	3.28208e-06	4.21347e-06	4.12124e-07	5.38588e-07	6.51036e-06	0	4.72718e-05	2.6474e-05	8.33755e-06
K10906	1.24669e-05	5.18233e-06	1.67608e-05	3.99445e-06	8.29172e-07	4.76955e-07	2.716e-06	6.38352e-07	3.60986e-06	3.14196e-06	0	4.92942e-05	1.60411e-05	1.40447e-05
K11742	3.26302e-05	4.26203e-05	2.31911e-05	3.06143e-06	9.08815e-06	2.98204e-07	1.08131e-05	6.40462e-07	1.89183e-06	4.51551e-05	5.48648e-05	5.31024e-05	3.53191e-05	0.000222671
K12111	2.2504e-05	3.79972e-05	4.31368e-05	1.86133e-05	2.8575e-05	3.96804e-06	6.82745e-05	5.99312e-06	1.81032e-05	6.00145e-05	4.45011e-06	0.000135194	5.51168e-05	1.38614e-05
K12146	1.06266e-05	1.42399e-06	1.38843e-05	1.86492e-06	4.2689e-07	1.39369e-06	1.46941e-06	4.18058e-07	1.02439e-06	1.29581e-06	0	5.73164e-05	2.90625e-05	1.5242e-05
K12266	1.75256e-05	2.23179e-06	1.40237e-05	2.83327e-06	1.04898e-06	3.55365e-06	3.23498e-06	9.658e-07	3.00707e-06	1.4968e-06	2.08404e-05	7.16143e-05	3.39584e-05	2.164e-05
K12528	1.48994e-05	1.73639e-06	1.83352e-05	2.26648e-06	1.67833e-06	4.3239e-06	3.34686e-06	6.96162e-07	1.6982e-06	2.85751e-06	0	7.9606e-05	3.85621e-05	1.74942e-05
K13256	1.33936e-05	1.77324e-06	2.16452e-05	1.03514e-05	1.7399e-06	1.15572e-06	5.46372e-06	1.21336e-06	0	1.94738e-06	9.9988e-07	7.14102e-05	3.27235e-05	2.19112e-05
K13288	2.59005e-05	2.86493e-05	1.78254e-05	8.61681e-06	2.12546e-05	8.1011e-06	1.94932e-05	3.45822e-06	1.16401e-05	1.07304e-05	0.000208093	7.62935e-05	5.43864e-05	0.000255543
K13735	7.06677e-05	9.1116e-06	5.98357e-05	1.16127e-05	7.20203e-06	2.14356e-05	4.0914e-05	2.43394e-06	8.78358e-06	9.06727e-06	2.76826e-05	0.000258668	0.000111456	9.50443e-05
K15532	1.21452e-06	1.23815e-05	4.97186e-06	9.11473e-06	1.0435e-05	5.30779e-07	1.61849e-05	1.10143e-06	1.52465e-06	2.98237e-05	6.99007e-06	1.73856e-05	1.72628e-05	2.17975e-07
K15736	1.27676e-05	2.77088e-06	1.84227e-05	1.57776e-06	1.10067e-06	2.79391e-06	1.32681e-05	1.2885e-06	8.91011e-06	1.94399e-06	2.08151e-05	7.50319e-05	3.38235e-05	1.81017e-05
K16301	7.67095e-06	1.3539e-06	1.49417e-05	1.94287e-06	1.55962e-06	5.03432e-06	5.96129e-06	1.1463e-06	1.1343e-05	2.2259e-06	1.54796e-05	5.41001e-05	2.48797e-05	2.00088e-05
K17074	5.76933e-05	6.40628e-05	9.17407e-05	7.24807e-05	2.36462e-05	2.95869e-05	2.75507e-05	4.35005e-05	2.63986e-05	0.000125984	1.01331e-05	0.000116812	0.000242105	1.14449e-05
K00004	0	0	0	0	0	0	0	0	0	1.49294e-07	0	0	0	2.23345e-05
K00166	0	0	0	0	0	0	0	0	0	0	0.000112892	0	1.25941e-07	0.000172909
K00284	0	0	0	0	0	0	0	0	0	0	0	0	0	0
K00481	0	0	0	0	0	0	0	0	0	0	5.85879e-05	0	1.449e-06	7.52185e-05
K00491	0	0	0	0	0	0	0	0	0	0	3.18976e-05	0	0	1.91751e-05
K00500	0	0	0	0	0	0	0	0	0	0	0.000137647	0	0	2.93657e-05
K01004	0	0	0	0	0	0	0	0	0	0	0	0	0	0
K01274	0	0	0	0	0	0	0	0	0	0	1.42956e-05	0	0	0
K01444	0	0	0	0	0	0	0	0	0	0	2.18317e-05	0	0	0
K01800	0	0	0	0	0	0	0	0	0	0	0.000104941	0	0	4.21919e-05
K01907	0	0	0	0	0	0	0	0	0	0	6.47726e-05	0	0	4.12938e-05
K01941	0	0	0	0	0	0	0	0	0	0	7.30349e-06	0	0	4.39448e-06
K02657	0	0	0	0	0	0	0	0	0	0	0.000128871	0	0	0.000107788
K02658	0	0	0	0	0	0	0	0	0	0	0.000263753	0	7.63394e-07	0.000139599
K03392	0	0	0	0	0	0	0	0	0	0	0.000110618	0	2.90179e-07	0
K03464	0	0	0	0	0	0	0	0	0	0	5.30159e-05	0	0	2.73389e-05
K03887	0	0	0	0	0	0	0	0	0	0	2.60519e-05	0	0	2.35863e-05
K03888	0	0	0	0	0	0	0	0	0	0	2.24641e-05	4.17241e-07	0	7.69794e-06
K04092	0	0	0	0	0	0	0	0	0	0	1.22109e-06	0	0	0
K04236	0	0	0	0	0	0	0	0	0	4.16422e-07	0	0	0	0
K04787	0	0	0	0	0	0	0	0	0	0	0	0	0	0
K04984	0	0	0	0	0	0	0	0	0	6.96707e-07	0	1.41086e-06	1.5904e-06	0
K05414	0	0	0	0	0	0	0	0	0	0	0	3.11003e-06	0	0
K05560	0	0	0	0	0	0	0	0	0	0	0.000147094	0	4.31484e-07	0.000182318
K05603	0	0	0	0	0	0	0	0	0	0	9.23981e-05	0	0	5.04589e-06
K06118	0	0	0	0	0	0	0	0	0	0	5.12297e-07	0	0	0
K06349	0	0	0	0	0	0	0	0	0	0	4.18379e-05	0	0	2.02498e-05
K06434	0	0	0	0	0	0	0	0	0	0	4.55606e-06	0	0	0
K06720	0	0	0	0	0	0	0	0	0	0	3.6081e-05	0	0	9.30857e-05
K06955	0	0	0	0	0	0	0	0	0	0	6.86485e-07	0	0	0.000107657
K07044	0	0	0	0	0	0	0	0	0	0	0.000160838	0	0	8.71901e-06
K07117	0	0	0	0	0	0	0	0	0	0	0.000162087	5.27173e-07	0	4.8331e-05
K07338	0	0	0	0	0	0	0	0	0	0	0	0	0	6.00196e-05
K07446	0	0	0	0	0	0	0	0	0	0	0	1.01896e-07	0	0
K07501	0	0	0	0	0	0	0	0	0	0	4.81977e-05	0	0	2.15042e-05
K08995	0	0	0	0	0	0	0	0	0	0	7.29989e-05	0	0	2.09483e-05
K09165	0	0	0	0	0	0	0	0	0	2.14512e-06	8.01021e-05	0	0	0
K09461	0	0	0	0	0	0	0	0	0	0	2.02999e-05	0	0	5.32843e-05
K09956	0	0	0	0	0	0	0	0	0	0	3.92898e-05	0	0	8.61547e-05
K10020	0	0	0	0	0	0	0	0	0	4.56665e-07	5.37559e-05	0	0	2.57834e-05
K10681	0	0	0	0	0	0	0	0	0	0	0	0	0	0
K10874	0	0	0	0	0	0	0	0	0	0	0	1.4354e-06	0	0
K10938	0	0	0	0	0	0	0	0	0	0	5.43571e-06	0	0	0
K11601	0	0	0	0	0	0	0	0	0	0	4.01893e-06	0	0	0
K11632	0	0	0	0	0	0	0	0	0	0	4.87911e-05	0	0	1.32844e-05
K11635	0	0	0	0	0	0	0	0	0	0	1.8805e-05	0	0	1.5579e-05
K11691	0	0	0	0	0	0	0	0	0	0	2.89881e-06	0	1.45943e-06	0
K12263	0	0	0	0	0	0	0	0	0	0	2.52133e-05	0	0	4.00603e-06
K12999	0	0	0	0	0	0	0	0	0	0	0	2.62017e-07	0	0
K13274	0	0	0	0	0	0	0	0	0	0	1.17116e-05	0	0	0
K13300	0	0	0	0	0	0	0	0	0	0	1.80857e-05	0	0	1.63951e-05
K13481	0	0	0	0	0	0	0	0	0	0	2.2531e-05	0	0	1.14572e-05
K13482	0	0	0	0	0	0	0	0	0	0	1.10291e-05	0	0	2.2855e-05
K13598	0	0	0	0	0	0	0	0	0	0	1.04008e-06	0	0	4.85685e-06
K13599	0	0	0	0	0	0	0	0	0	0	3.51108e-06	3.73042e-07	0	0
K13611	0	0	0	0	0	0	0	0	0	2.12617e-06	0	2.78254e-06	7.46175e-07	0
K13688	0	0	0	0	0	0	0	0	0	0	1.97119e-06	0	0	1.73397e-05
K13693	0	0	0	0	0	0	0	0	0	0	0	3.47976e-07	0	0
K13796	0	0	0	0	0	0	0	0	0	0	0	0	0	1.42995e-05
K14189	0	0	0	0	0	0	0	0	0	2.78866e-06	0	0	0	0
K14195	0	0	0	0	0	0	0	0	0	0	0	3.45698e-07	0	0
K14699	0	0	0	0	0	0	0	0	0	0	0	0	0	0
K15229	0	0	0	0	0	0	0	0	0	0	2.65924e-06	0	0	3.00448e-05
K15515	0	0	0	0	0	0	0	0	0	0	0	0	0	4.90187e-06
K15983	0	0	0	0	0	0	0	0	0	0	4.18978e-06	0	7.51828e-07	7.21329e-05
K16243	0	0	0	0	0	0	0	0	0	0	3.17156e-05	0	0	2.65474e-07
K16842	0	0	0	0	0	0	0	0	0	0	4.16868e-07	0	0	2.68682e-06
K17217	0	0	0	0	0	0	0	0	0	0	1.64448e-05	0	0	4.70674e-06
K17224	0	0	0	0	0	0	0	0	0	0	8.50746e-06	0	0	8.89561e-06
K17489	0	0	0	0	0	0	0	0	0	0	0	1.6963e-07	0	0
K17490	0	0	0	0	0	0	0	0	0	0	0	0	0	0
K17752	0	0	0	0	0	0	0	0	0	0	3.20665e-05	0	0	1.20979e-05
K05561	0	1.66506e-07	0	0	0	1.01051e-06	0	0	0	0	0.0002254	1.62431e-07	5.95053e-07	0.00031001
K06157	2.84308e-06	6.60915e-07	4.32419e-06	0	0	3.03626e-07	2.3588e-07	3.98461e-07	0	2.47014e-07	0	7.70331e-06	2.14271e-06	1.01061e-06
K09020	1.88722e-05	1.43253e-06	8.62524e-06	7.19173e-07	0	3.3111e-06	8.94716e-07	0	0	1.17119e-06	0	5.00905e-05	2.48103e-05	1.26501e-05
K01826	3.44751e-06	6.54224e-07	5.94707e-06	0	3.97838e-06	2.62983e-06	4.0861e-07	1.1044e-06	1.08247e-06	8.55797e-07	0.000153682	9.01175e-06	6.64213e-06	2.57529e-05
K02399	1.93791e-05	2.32592e-06	1.89586e-05	0	1.4958e-06	1.92224e-06	9.64411e-06	5.04526e-07	2.47254e-06	1.17287e-06	3.13733e-05	5.72196e-05	2.3475e-05	0.000149813
K02439	8.03365e-06	1.90565e-06	1.65638e-05	1.0715e-05	1.75195e-06	2.45129e-06	6.11771e-06	0	1.26122e-06	1.49568e-06	3.09495e-05	5.45043e-05	2.5489e-05	0.000214046
K05594	4.9057e-06	2.03643e-06	1.02915e-05	1.63577e-06	4.68045e-07	3.60184e-06	7.6314e-07	0	1.34778e-06	1.59833e-06	0	3.62509e-05	1.16754e-05	6.97521e-06
K07781	8.5966e-06	7.8755e-07	9.17273e-06	1.5815e-06	1.58381e-06	6.33154e-07	2.70535e-06	0	6.51532e-07	3.34815e-06	0	3.63e-05	1.9519e-05	1.30661e-05
K08163	1.16471e-05	1.58966e-06	1.99247e-05	1.91535e-06	2.43574e-07	6.8161e-07	6.43477e-06	4.47252e-07	0	2.91124e-06	0	7.98475e-05	3.18983e-05	1.04361e-05
K08349	1.26004e-05	1.2444e-06	1.02493e-05	5.65587e-07	3.23665e-07	4.14017e-06	3.93231e-06	0	9.32023e-07	1.47371e-06	0	4.48807e-05	2.09189e-05	1.16095e-05
K12068	1.01785e-05	3.66995e-06	1.63362e-05	4.94599e-06	1.64329e-05	9.75845e-07	1.45496e-06	2.1917e-06	0	5.84605e-06	0	5.31659e-05	2.83041e-05	3.73844e-05
K12529	1.37124e-05	2.23694e-06	1.26878e-05	1.28345e-06	1.46894e-06	4.69207e-06	1.89611e-06	0	5.28744e-07	2.50814e-06	0	5.66424e-05	3.35893e-05	2.05232e-05
[truncated: 4,354 more rows]
