# Supplementary material for: The Gene Catalog and Comparative Analysis of Gut Microbiome of Big Cats Provide New Insights on Panthera Species
Source: Front Microbiol. 2020 Jun 4;11:1012. doi: 10.3389/fmicb.2020.01012 (PMC7287027; doi:10.3389/fmicb.2020.01012)
Supplement: Supplementary file 3 [file Data_Sheet_3.XLSX]

## Sheet: Sheet1
Significant differences (FDR adj. p-value < 0.05; Mann Whitney U test) in KEGG Pathways between Leopards and Tigers
	Abundance of Pathway in Leopards									Abundance of Pathway in Tigers
Pathway	LP1	LP2	LP3	LP4	LP5	LP6	LP7	LP8	LP9	TG1	TG2	TG3	TG4	TG5	TG6	TG7	TG8	TG9	SRR6155883	SRR6155884	SRR6155885	SRR6256454	p-value	stat	fdr
ko00625	0.00022402	0.000294358	0.000627242	0.000349241	0.000529822	0.000186195	0.000545756	0.000213917	0.00022172	0.000753735	0.00154584	0.000870048	0.000956447	0.00166859	0.000120541	0.000719825	0.000623272	0.000616641	0.00100033	0.000916168	0.00106671	0.0010019	0.000848876	11	0.0252541
ko00626	0.000114466	5.88783e-05	0.000173147	0.000168843	0.000101719	8.84558e-05	0.000135925	0.000100999	8.31469e-05	0.000320235	0.000525863	0.000492704	0.000495484	0.000916027	4.87815e-05	0.000285829	0.000276871	0.000268501	0.000405692	0.00047183	0.000639709	0.00065924	0.000533712	9	0.0252541
ko00561	0.000600409	0.00114383	0.00178197	0.000905362	0.0016284	0.00062826	0.00212333	0.000515686	0.000586937	0.00276019	0.00249471	0.00267729	0.00218505	0.0024271	0.000333064	0.00203657	0.00215384	0.00204167	0.00255675	0.00324921	0.00296739	0.00366988	0.000848876	11	0.0252541
ko00622	0.000143188	5.191e-05	0.000203145	0.000160017	7.23637e-05	6.67394e-05	0.000155752	4.6342e-05	6.25361e-05	0.000306266	0.000882393	0.000618153	0.00039806	0.000588337	4.40101e-05	0.000319488	0.000216708	0.000222679	0.000590079	0.000636086	0.000776158	0.000453226	0.000533712	9	0.0252541
ko00903	4.82397e-05	6.74418e-05	0.000136384	5.55653e-05	8.29953e-05	2.23314e-05	0.000109761	2.39221e-05	6.31039e-05	0.000125203	0.00126739	0.000210057	0.000100359	0.00168879	2.57516e-05	0.000178436	0.000148456	0.000141379	0.000339676	0.000247135	0.000353947	0.000235991	0.000674499	10	0.0252541
ko00621	0.000145191	5.3034e-05	0.000206716	0.000160017	7.22233e-05	6.69072e-05	0.000155752	4.59869e-05	6.226e-05	0.000305031	0.000641392	0.000618756	0.000400383	0.000528434	4.40101e-05	0.000318899	0.000220583	0.000224524	0.000594144	0.000639232	0.000788647	0.000438544	0.000533712	9	0.0252541
ko04940	0.000364518	0.000274682	0.000439157	0.000143086	0.000452193	0.000135527	0.000487908	0.000113783	0.000127099	0.000545717	0.000464801	0.000435858	0.000442071	0.000514373	0.000773188	0.000503997	0.000574729	0.000597242	0.000599768	0.000590641	0.000521244	0.000579617	0.000257857	6	0.0252541
ko02010	0.00559465	0.00969838	0.0132957	0.00704442	0.0107013	0.00401467	0.0153703	0.00363515	0.00445527	0.0179646	0.0204464	0.0216632	0.0187679	0.0260786	0.00246554	0.0167378	0.0146326	0.0142383	0.0237025	0.0254691	0.0264248	0.0223364	0.000848876	11	0.0252541
ko05111	0.00010939	0.000196907	0.000448784	0.00011852	0.000444596	9.91725e-05	0.000485997	0.000109861	9.97056e-05	0.000492181	0.00090329	0.000623046	0.000483916	0.00137096	0.000377529	0.000508976	0.000343445	0.000348986	0.000660892	0.000756197	0.000711611	0.000601856	0.000674499	10	0.0252541
ko05014	1.70287e-05	2.86254e-05	3.40473e-05	1.58305e-05	2.35266e-05	7.59038e-06	5.1734e-05	1.92522e-06	9.79545e-06	0.000111647	0.00109412	0.00010647	9.87246e-05	0.000997552	6.29313e-06	4.92786e-05	6.41072e-05	5.90173e-05	0.000133933	0.000143721	0.000193474	0.000153253	0.000533712	9	0.0252541
ko05020	7.18939e-06	2.3903e-05	1.87471e-05	5.7373e-06	8.08019e-06	4.00926e-06	3.87343e-05	8.58426e-07	9.52196e-06	0.000108059	0.000238747	4.73423e-05	7.00964e-05	0.000210064	4.03402e-06	1.80903e-05	5.11881e-05	4.79136e-05	5.99579e-05	7.76269e-05	9.74228e-05	5.72221e-05	0.000674499	10	0.0252541
ko05414	2.03807e-05	1.98992e-05	1.9851e-05	6.02582e-06	2.32636e-05	2.01573e-05	2.54775e-06	2.32358e-05	6.89487e-05	4.62309e-06	0	2.11969e-07	7.16831e-07	0	0	4.27128e-06	7.84349e-08	0	5.19803e-05	8.46847e-07	8.06897e-08	0	0.000632949	10	0.0252541
ko01220	0.000303445	0.00010519	0.000419504	0.00023948	0.000207964	0.000132343	0.000192214	0.000127942	0.000117278	0.000383156	0.00275039	0.00130257	0.000871234	0.00290972	6.74656e-05	0.000653914	0.000323491	0.000308605	0.00149043	0.00147708	0.00177797	0.000908342	0.00106389	12	0.0271293
ko04910	0.00014988	0.000251627	0.000411545	0.000181293	0.000430312	8.61046e-05	0.000469972	7.85524e-05	0.000164633	0.000591737	0.000482353	0.00056087	0.000399807	0.000445547	9.11738e-05	0.000497399	0.00046077	0.000486203	0.000736189	0.000577782	0.000701091	0.000691825	0.00106389	12	0.0271293
ko00350	0.00042379	0.000655595	0.00110695	0.000667831	0.00105504	0.000443476	0.000987679	0.000536648	0.000370314	0.00132567	0.00337751	0.00171055	0.00184939	0.00320252	0.000210533	0.00122526	0.000868906	0.000818283	0.00164778	0.0018429	0.00217281	0.00208662	0.00204293	15	0.0303885
ko00053	0.000278174	0.000322588	0.000692623	0.000139695	0.000535297	9.87801e-05	0.000622014	5.65345e-05	0.000172438	0.000668156	0.0010052	0.00138129	0.000734985	0.000917872	9.16925e-05	0.00100959	0.000493654	0.000462901	0.00152313	0.00146668	0.00164243	0.00125139	0.00204293	15	0.0303885
ko02020	0.00287513	0.00447378	0.0077003	0.00311893	0.00679518	0.00207609	0.00773413	0.00184769	0.00198238	0.00798061	0.0184462	0.0122306	0.00956143	0.0220133	0.0015505	0.00880673	0.00548996	0.00533497	0.0149704	0.0134958	0.0145436	0.0113901	0.00204293	15	0.0303885
ko00480	0.000423891	0.000547997	0.000897775	0.00023546	0.00104748	0.000194519	0.000994931	0.000154431	0.000262311	0.0012419	0.00382501	0.00173497	0.00121469	0.004888	0.000143489	0.0012365	0.000630934	0.000590336	0.00168269	0.00180901	0.00209819	0.0020253	0.00204293	15	0.0303885
ko01040	0.000136505	0.000246934	0.000441143	0.000195232	0.000458768	0.000128987	0.000502053	0.000121153	0.000161505	0.000565694	0.0021556	0.000613283	0.000544644	0.0021527	6.89949e-05	0.000527078	0.000409949	0.000393642	0.000807874	0.000657259	0.000829601	0.000839159	0.00204293	15	0.0303885
ko00380	0.000167767	0.000157776	0.000415483	0.000128904	0.000255732	9.51804e-05	0.0004434	5.40998e-05	0.000221349	0.000264326	0.00467391	0.000866401	0.000520217	0.00458175	6.0824e-05	0.000544338	0.000256936	0.000247365	0.00103696	0.000924811	0.0010843	0.00104884	0.00204293	15	0.0303885
ko00410	0.000298908	0.000422317	0.000766894	0.000134008	0.000620067	0.000139999	0.00066129	8.20412e-05	0.000232181	0.000891979	0.00254943	0.00122178	0.000737994	0.00333026	9.03413e-05	0.000925366	0.000441684	0.000432695	0.00135422	0.0012481	0.00153652	0.00114932	0.00204293	15	0.0303885
ko00920	0.000806557	0.0011198	0.00164833	0.000590374	0.00182373	0.000361009	0.0016393	0.000355146	0.000672876	0.00213518	0.00398026	0.00261614	0.00200878	0.00745587	0.000532951	0.00219426	0.00104955	0.00100802	0.00255159	0.00265457	0.00303999	0.00256568	0.00204293	15	0.0303885
ko04978	1.77022e-06	3.78993e-06	1.48435e-07	7.8702e-07	4.50382e-07	3.02252e-07	4.24332e-06	1.26931e-06	2.78157e-06	8.43722e-06	0.000146386	2.48407e-06	4.49055e-07	0.000119784	1.80312e-06	2.56404e-05	5.0888e-06	5.09321e-06	1.09124e-05	6.72474e-06	1.89411e-05	2.07251e-05	0.00132785	13	0.0303885
ko05211	1.40908e-05	1.87875e-06	1.72998e-05	3.94744e-06	1.04089e-05	6.6501e-06	1.22033e-05	5.90076e-06	2.45362e-06	9.91382e-06	0.000357867	5.42635e-05	3.31859e-05	0.000366514	2.5951e-06	5.04926e-05	1.64162e-05	1.23759e-05	7.63345e-05	7.83012e-05	8.85225e-05	6.78313e-05	0.00165044	14	0.0303885
Unknown	0.912455	0.855878	0.800764	0.911443	0.791595	0.904188	0.780767	0.91644	0.924986	0.768665	0.709608	0.767607	0.772992	0.682646	0.936812	0.799725	0.834487	0.837454	0.760943	0.747381	0.746351	0.712321	0.00309164	17	0.0315347
ko00230	0.0141156	0.0207223	0.0179005	0.00948684	0.0176252	0.0163647	0.0183002	0.014883	0.0128347	0.0212549	0.0201433	0.0191895	0.0207377	0.0226281	0.0151934	0.0175329	0.0198599	0.0198349	0.0187957	0.0192697	0.0191406	0.023003	0.00251834	16	0.0315347
ko00362	0.000302973	0.000382065	0.000584999	0.000252992	0.000413114	0.000164551	0.000480247	0.000138154	0.000256746	0.000542837	0.0037324	0.00121203	0.000737402	0.004502	8.14352e-05	0.00074037	0.000385679	0.000372384	0.00131698	0.00119351	0.00141845	0.00117557	0.00309164	17	0.0315347
ko00910	0.000657191	0.00114977	0.00195745	0.000917117	0.00189136	0.000535705	0.00200721	0.000511291	0.000554505	0.00194864	0.00280857	0.00277184	0.00266789	0.00305206	0.000330816	0.00212576	0.0013192	0.00130918	0.00283832	0.00292258	0.00318195	0.00309895	0.00309164	17	0.0315347
ko00450	0.000723628	0.00147446	0.00223706	0.00105823	0.00237747	0.000704514	0.00254188	0.000697704	0.000803016	0.00274871	0.00347545	0.00290973	0.00277845	0.00311781	0.000337115	0.00253737	0.00179822	0.0017724	0.00288399	0.00307182	0.0032581	0.00327929	0.00251834	16	0.0315347
ko02030	0.000339016	0.00025572	0.000803976	0.0002547	0.000432005	0.000162835	0.000898753	7.96723e-05	0.000243009	0.000823589	0.00235273	0.00137891	0.000869201	0.00434317	8.12761e-05	0.000786685	0.00076622	0.000777267	0.00211679	0.00177032	0.00193088	0.000885652	0.00309164	17	0.0315347
ko03013	0.000104537	0.000184788	0.000451041	0.000216613	0.000502916	0.000143499	0.000522174	0.000141181	0.000139191	0.000566811	0.000507013	0.000457925	0.000525998	0.000609855	7.5268e-05	0.000450574	0.000580588	0.000603187	0.000503225	0.000594354	0.000662542	0.000562828	0.00251834	16	0.0315347
ko00565	1.63865e-05	2.37023e-05	3.44268e-05	9.97286e-06	6.70086e-05	2.65661e-06	1.58249e-05	9.1417e-06	1.79957e-05	3.47752e-05	0.00025477	7.12231e-05	3.44989e-05	6.98301e-05	1.12632e-06	0.000100454	2.39411e-05	1.66741e-05	0.000107746	8.94291e-05	0.00013411	9.70994e-05	0.00309164	17	0.0315347
ko00473	0.000256055	0.000515366	0.000764358	0.00052904	0.000690005	0.000272452	0.000766222	0.000294925	0.000247545	0.00105297	0.000895539	0.000989508	0.00116711	0.00108633	0.000169919	0.000738071	0.000655348	0.000632475	0.00091894	0.00107697	0.00108269	0.00127256	0.00309164	17	0.0315347
ko05152	0.000511406	0.000645487	0.00103639	0.000508315	0.00112011	0.000423775	0.00115579	0.000357057	0.000313183	0.0013721	0.0014711	0.00100783	0.00112537	0.00149426	0.00089454	0.00113296	0.00110681	0.00109244	0.00111498	0.00116116	0.00106807	0.00157415	0.00251834	16	0.0315347
ko03020	0.00214178	0.000895144	0.00145412	0.000694917	0.00154734	0.000453962	0.00179397	0.000362847	0.000542048	0.00225496	0.00198098	0.00143202	0.00142696	0.00212101	0.00346677	0.00231814	0.00287619	0.00293614	0.00179925	0.00172822	0.00148804	0.00198529	0.00309164	17	0.0315347
ko00071	0.000314057	0.000389953	0.00101625	0.000296728	0.000971506	0.000254584	0.00111935	0.000197572	0.000344128	0.000793207	0.00422563	0.00146727	0.00127904	0.00499535	0.000120765	0.00117818	0.000627274	0.000602121	0.00157412	0.00157265	0.00174995	0.00199902	0.00377991	18	0.0321292
ko00564	0.000879963	0.0019842	0.00302959	0.00111914	0.0032567	0.000618146	0.00339224	0.000596599	0.00081571	0.00341263	0.00527911	0.00370248	0.00335689	0.00468905	0.000416032	0.00320272	0.00254397	0.00245896	0.00420677	0.00418761	0.00420544	0.0039423	0.00377991	18	0.0321292
ko04020	2.41829e-05	6.20698e-06	3.95542e-06	3.43318e-05	6.88265e-06	3.03348e-05	6.0915e-06	0.000119808	1.40536e-05	9.75754e-06	0	2.75146e-05	6.71147e-05	1.74837e-06	1.05734e-06	1.91304e-07	2.24151e-06	2.2525e-06	6.09937e-08	9.47163e-07	3.6482e-07	1.11424e-07	0.00377991	18	0.0321292
ko04270	2.41829e-05	7.20739e-06	4.78696e-06	3.43318e-05	6.88265e-06	3.03348e-05	3.74069e-06	0.000119808	1.40536e-05	1.34341e-05	0	2.88368e-05	6.83613e-05	1.74837e-06	1.05734e-06	1.91304e-07	2.24151e-06	2.2525e-06	1.78461e-06	2.83143e-06	6.2069e-07	0	0.00377142	18	0.0321292
ko04971	2.41829e-05	6.20698e-06	3.95542e-06	3.43318e-05	6.88265e-06	3.03348e-05	3.74069e-06	0.000119808	1.40536e-05	9.75754e-06	0	2.72306e-05	6.71147e-05	1.74837e-06	1.05734e-06	1.91304e-07	2.24151e-06	2.2525e-06	7.31643e-09	4.46822e-07	3.09328e-08	0	0.00377142	18	0.0321292
ko03070	0.00134484	0.00269332	0.004213	0.00191674	0.00446912	0.00122549	0.00478621	0.00113388	0.00100553	0.00509173	0.00885331	0.00572118	0.00522633	0.00712843	0.000660814	0.00458301	0.00269168	0.00266282	0.00670492	0.00934689	0.00689085	0.00547687	0.00377991	18	0.0321292
ko05100	8.56073e-05	1.75356e-05	0.000114766	2.24532e-05	1.57813e-05	2.25894e-05	6.12452e-05	3.0348e-06	2.20398e-05	1.49134e-05	4.22233e-05	0.000278719	0.00011649	9.70745e-05	0.000224372	0.000289871	4.97955e-05	4.39176e-05	0.000397021	0.000254954	0.00043156	0.000232126	0.00377991	18	0.0321292
ko00010	0.00191627	0.00380007	0.00695447	0.0031721	0.00675754	0.00216818	0.00774439	0.00191929	0.0018834	0.00760576	0.00901736	0.00774092	0.00807345	0.00899707	0.00101212	0.00628831	0.00547864	0.00532902	0.00873736	0.0081784	0.00839521	0.0116125	0.00558131	20	0.0325197
ko00830	3.58023e-05	1.34502e-05	4.95758e-05	6.20442e-05	5.53026e-05	3.98831e-05	3.32688e-05	6.46512e-05	4.79248e-05	4.94338e-05	0.000218783	0.000178058	0.000236425	0.000415354	1.49416e-05	7.87107e-05	5.53262e-05	4.69364e-05	0.000140653	0.000143477	0.000206953	0.000303082	0.00460251	19	0.0325197
ko00400	0.000867781	0.00206242	0.0035043	0.00146714	0.00367665	0.000787604	0.00372976	0.000813368	0.000812094	0.00409627	0.00633298	0.00351043	0.00382362	0.00674957	0.000562548	0.00303265	0.00250825	0.00243289	0.00374217	0.00372339	0.00401678	0.00479935	0.00674078	21	0.0325197
ko00630	0.00110891	0.00202664	0.00349164	0.00148396	0.00397483	0.00112484	0.00361925	0.00102109	0.000818656	0.00350178	0.00843546	0.0048237	0.0045908	0.00851144	0.000550051	0.00344713	0.00233694	0.0022448	0.00434239	0.00460882	0.00530914	0.0062765	0.00558131	20	0.0325197
ko00640	0.000915718	0.00167328	0.00293084	0.000876209	0.00291717	0.000796212	0.00365099	0.000620201	0.000787771	0.00300042	0.00679382	0.00384944	0.0032205	0.0079633	0.000374268	0.00302239	0.00194671	0.00187845	0.00364085	0.00417959	0.00388155	0.00516798	0.00460251	19	0.0325197
ko00030	0.00152477	0.00298711	0.00515801	0.00230868	0.00486135	0.00151542	0.00566272	0.00144051	0.00133389	0.00665742	0.00491881	0.00583588	0.00576281	0.00534752	0.00104403	0.00496199	0.00453181	0.00446037	0.00638375	0.00621753	0.00655747	0.00843706	0.00558131	20	0.0325197
ko00770	0.000863229	0.0016975	0.00295087	0.00118366	0.00336414	0.000779385	0.00300037	0.000797545	0.000735821	0.00331766	0.00445383	0.00351065	0.00330445	0.00531383	0.000382556	0.00281207	0.00218271	0.00211226	0.00310199	0.00342469	0.00378769	0.00445504	0.00674078	21	0.0325197
ko00360	0.000502227	0.000708711	0.00133996	0.000436488	0.00116184	0.000309397	0.00123949	0.000273596	0.000437416	0.0011555	0.00497134	0.00239259	0.00168466	0.00413701	0.000145802	0.00141456	0.000619093	0.000584536	0.00239195	0.00248471	0.00265293	0.00173971	0.00558131	20	0.0325197
ko00550	0.00128131	0.00310073	0.00513187	0.00245082	0.00540357	0.00135815	0.00549119	0.00145442	0.00128808	0.00629084	0.00680697	0.00505012	0.00591835	0.00723341	0.000819073	0.00467341	0.00384136	0.00373621	0.00573026	0.00585065	0.0057514	0.00753853	0.00674078	21	0.0325197
ko00440	0.000211656	0.000153807	0.000349315	0.0001786	0.000478575	9.36307e-05	0.00031458	0.000102917	8.74337e-05	0.000299687	0.000576894	0.000713652	0.000423209	0.000560133	6.14812e-05	0.000442947	0.000229218	0.000213065	0.000790994	0.000727224	0.000878797	0.000547008	0.00558131	20	0.0325197
ko05204	3.49938e-05	3.37174e-06	4.43566e-05	7.52041e-06	5.7351e-06	5.27957e-06	1.63766e-05	1.29208e-06	3.52403e-06	4.77505e-06	0.000669708	0.000168816	7.68977e-05	0.00091458	6.03812e-06	6.22813e-05	5.81977e-06	5.07145e-06	0.000197229	0.000181773	0.000232404	0.00011836	0.00558131	20	0.0325197
ko00310	0.000235693	0.000295557	0.000555926	0.000134728	0.000487891	0.000107014	0.00060549	5.75392e-05	0.000250802	0.000473454	0.00371481	0.000946658	0.000516498	0.00441202	7.09908e-05	0.000747528	0.000370457	0.000352207	0.00142094	0.00122259	0.00135693	0.0011448	0.00460251	19	0.0325197
ko00330	0.00160066	0.00313567	0.00539551	0.00258058	0.00616427	0.00153236	0.0064198	0.00139998	0.00141462	0.00656851	0.00888165	0.00647761	0.00661358	0.00974952	0.000936523	0.00539371	0.00441811	0.00424406	0.00526127	0.00643867	0.00680764	0.00826834	0.00674078	21	0.0325197
ko05012	8.27664e-06	1.36273e-05	5.60497e-06	9.46037e-06	1.97847e-05	7.37243e-06	0.000117877	0	9.32151e-05	2.80584e-05	0.000896313	0.000119403	2.26206e-05	0.0011918	0.000134525	0.000135606	8.49901e-05	8.92319e-05	9.6384e-06	1.28792e-05	3.2096e-05	7.34335e-05	0.00558131	20	0.0325197
ko05016	4.45685e-05	8.54685e-05	0.00015652	2.21402e-05	0.000201073	3.52263e-05	0.000314035	1.02265e-05	7.1461e-05	0.000211933	0.00154479	0.000221259	0.000213811	0.00174492	3.97286e-05	0.000162953	0.000142737	0.00014241	0.000247618	0.000247158	0.000319774	0.000345209	0.00460251	19	0.0325197
ko00960	0.000207973	0.000442898	0.000679196	0.000224783	0.000693001	0.000158858	0.000641447	0.000191444	0.0001493	0.000817802	0.0010222	0.000879123	0.000752521	0.0010444	7.98511e-05	0.000645721	0.000340196	0.000324634	0.000787119	0.000781056	0.000926767	0.000920946	0.00460251	19	0.0325197
ko04122	0.000468061	0.000804898	0.00137428	0.000668807	0.00127172	0.000400875	0.00176203	0.000421344	0.00143551	0.00157846	0.00239312	0.00182265	0.0017052	0.00355937	0.00025319	0.00162598	0.00115423	0.00113068	0.00212015	0.00239206	0.00224607	0.00210328	0.00558131	20	0.0325197
ko01051	0.000179043	0.000355921	0.000643848	0.000343538	0.000490874	0.000211592	0.000623628	0.000188725	0.000195692	0.000865577	0.000551305	0.0006366	0.000626072	0.000556613	0.00010377	0.000545892	0.000559137	0.000551677	0.00103469	0.000689139	0.00077012	0.00115654	0.00674078	21	0.0325197
ko04622	2.24934e-06	2.69575e-06	4.98771e-06	5.72378e-07	8.14964e-07	9.73503e-07	4.79651e-06	1.44184e-06	2.94432e-06	4.34175e-05	7.84486e-06	7.33314e-06	4.29445e-07	1.06391e-06	1.88505e-06	2.85325e-05	2.58721e-05	2.55068e-05	1.36571e-05	1.13824e-05	1.64951e-05	5.24584e-05	0.00558131	20	0.0325197
ko00944	1.3711e-05	3.65369e-06	1.88215e-05	2.8705e-06	5.47884e-06	1.18045e-06	3.46427e-05	8.13338e-07	3.85443e-06	1.69246e-05	2.76661e-06	6.10346e-05	3.40623e-05	1.73745e-05	1.09485e-06	5.24775e-05	3.87774e-05	3.62222e-05	6.28337e-05	6.47447e-05	7.05632e-05	3.17092e-05	0.00674078	21	0.0325197
ko05410	2.03807e-05	2.00282e-05	1.9851e-05	6.02582e-06	2.32636e-05	2.37484e-05	2.54775e-06	2.32358e-05	6.89487e-05	4.62309e-06	0.000119478	2.11969e-07	7.16831e-07	1.76107e-06	0	4.27128e-06	7.84349e-08	0	5.21469e-05	7.15895e-07	1.04952e-07	2.84563e-07	0.00459264	19	0.0325197
ko04112	0.00194047	0.00270784	0.00343784	0.00175648	0.00374818	0.00129917	0.00383355	0.000970932	0.00273093	0.0046253	0.00447004	0.00341697	0.00387954	0.00492917	0.00299742	0.00358323	0.00321663	0.00319276	0.00325911	0.00344523	0.00361169	0.00521468	0.00674078	21	0.0325197
ko04612	5.69814e-05	0.000141492	0.000247664	0.000158882	0.000314164	8.69389e-05	0.00028846	7.56593e-05	6.15388e-05	0.000327893	0.000358833	0.00026037	0.000282942	0.000393681	4.5681e-05	0.000283341	0.000249794	0.000261883	0.000345326	0.000309122	0.000359746	0.000311528	0.00674078	21	0.0325197
ko00253	0.000125865	0.0003442	0.000449214	0.000161611	0.000508507	0.00017502	0.000784011	7.78822e-05	0.000145793	0.000630636	0.00131673	0.000634758	0.000539926	0.00130509	9.02864e-05	0.000563986	0.000409322	0.000399121	0.000539924	0.000841494	0.000665021	0.000953179	0.00558131	20	0.0325197
ko00195	0.000682677	0.0016476	0.00243251	0.00119325	0.00238501	0.000855913	0.00268184	0.000661454	0.000628274	0.00322819	0.00299275	0.00263037	0.00299988	0.00350718	0.000401939	0.00211744	0.00186226	0.00181735	0.00252843	0.00273773	0.00250357	0.00373292	0.00674078	21	0.0325197
ko04915	5.69814e-05	0.000141492	0.000247664	0.000158882	0.000314164	8.69389e-05	0.000289757	7.56593e-05	6.15388e-05	0.000327893	0.000358833	0.00026037	0.000282942	0.000393681	4.5681e-05	0.000283341	0.000249794	0.000261883	0.000344465	0.00030822	0.000358813	0.000311528	0.00674078	21	0.0325197
ko02040	0.000447174	0.000100968	0.000787239	6.31397e-05	0.000506402	0.000152589	0.00066577	3.9038e-05	0.000223525	0.000225736	0.00351865	0.00212647	0.000975362	0.0070424	5.47851e-05	0.000909637	0.000251965	0.00022263	0.00376984	0.0028481	0.00262273	0.00133004	0.00674078	21	0.0325197
ko05132	9.87093e-05	3.5013e-05	0.000252793	3.06695e-05	0.000248069	2.91099e-05	9.2543e-05	2.01384e-05	3.08025e-05	8.13086e-05	0.00047839	0.000535253	0.000335993	0.000722326	2.637e-05	0.00026757	4.88533e-05	4.59647e-05	0.000646362	0.000556664	0.000686673	0.00031156	0.00558131	20	0.0325197
ko05215	5.69814e-05	0.000141492	0.000247664	0.000158882	0.000314164	8.69389e-05	0.00028846	7.56593e-05	6.15388e-05	0.000327893	0.000358833	0.00026037	0.000282942	0.000393681	4.5681e-05	0.000283341	0.000249794	0.000261883	0.000343916	0.000307885	0.000358548	0.000311582	0.00674078	21	0.0325197
ko04530	0	0	0	0	0	0	0	0	0	4.09523e-06	0	7.21622e-07	0	0	0	3.613e-07	2.74522e-07	0	1.83006e-07	1.48352e-06	4.2146e-07	0	0.00615008	27	0.0325197
ko04914	5.69814e-05	0.000141492	0.000247664	0.000158882	0.000314164	8.69389e-05	0.00028846	7.56593e-05	6.15388e-05	0.000327893	0.000358833	0.000261032	0.000282942	0.000393681	4.5681e-05	0.000283341	0.000249794	0.000261883	0.000343522	0.000307648	0.000358417	0.000311528	0.00674078	21	0.0325197
ko04621	5.80049e-05	0.000143181	0.000250196	0.000159186	0.000314449	8.69389e-05	0.000292906	7.68237e-05	6.35629e-05	0.000341806	0.000359108	0.000261017	0.000282942	0.000393681	4.62144e-05	0.000304126	0.000257135	0.000267749	0.000354378	0.000317477	0.000369329	0.000314381	0.00460251	19	0.0325197
ko00980	5.62259e-05	1.42524e-05	7.72606e-05	6.47781e-05	5.60069e-05	4.23048e-05	4.1141e-05	6.5659e-05	5.07042e-05	5.17679e-05	0.000745444	0.000278561	0.000282267	0.00100935	1.90007e-05	0.000115505	5.7902e-05	4.96295e-05	0.000256832	0.000251988	0.000338734	0.000377729	0.00810816	22	0.0361827
ko00650	0.000904316	0.00172374	0.00351843	0.000833303	0.00313853	0.000816015	0.00379069	0.000620337	0.000933573	0.00298157	0.00702374	0.00426914	0.00329989	0.00772475	0.000337881	0.00336868	0.00184765	0.0018177	0.00533365	0.00467161	0.00449656	0.00482898	0.00810816	22	0.0361827
ko00627	0.000173945	0.000292491	0.000536976	0.000201858	0.000654261	0.000212103	0.000652818	0.000136914	0.00015924	0.000393794	0.00174624	0.000973302	0.000753166	0.00144134	7.42259e-05	0.000568881	0.000250085	0.000238973	0.000739492	0.000959149	0.000887519	0.000805264	0.00810816	22	0.0361827
ko00860	0.00134061	0.00373722	0.00348944	0.00109188	0.00432288	0.000847215	0.00468286	0.000727973	0.00122304	0.00565568	0.0059535	0.00485998	0.00348347	0.00791481	0.000804305	0.00464546	0.00365048	0.00360386	0.00372093	0.00619268	0.00484326	0.00622886	0.00810816	22	0.0361827
ko04141	8.42722e-05	0.000209142	0.000357313	0.000252903	0.000465117	0.000141983	0.000383978	0.000175375	9.55861e-05	0.000423681	0.000536996	0.000420576	0.000488538	0.000590314	7.92811e-05	0.000351582	0.000337273	0.00033577	0.000423288	0.000413363	0.000518348	0.000480094	0.00810816	22	0.0361827
ko04068	4.87537e-05	6.41356e-05	0.000161458	4.93586e-05	0.00018984	3.57261e-05	0.00022649	1.149e-05	3.80575e-05	0.000112094	0.00122653	0.000212449	0.000166837	0.000941429	2.56615e-05	0.00016716	0.000101868	9.66594e-05	0.000266365	0.00023128	0.00029969	0.000354252	0.00810816	22	0.0361827
ko00982	5.62259e-05	1.57457e-05	7.73835e-05	6.51401e-05	5.60069e-05	4.23048e-05	4.16215e-05	6.5659e-05	5.66138e-05	5.17679e-05	0.00106047	0.000279626	0.000282853	0.0014616	1.94753e-05	0.000115843	5.7902e-05	4.96295e-05	0.000258005	0.000252115	0.000351434	0.00040085	0.00971356	23	0.0381071
ko00270	0.00199708	0.00340504	0.00546401	0.00251036	0.00618862	0.00163909	0.0057665	0.00213208	0.00178894	0.00704061	0.00874939	0.00605319	0.00628547	0.00861508	0.00122253	0.00536661	0.00503998	0.00491001	0.00497227	0.00597668	0.00641597	0.00855666	0.00971356	23	0.0381071
ko00040	0.000670276	0.00109285	0.00192308	0.000639869	0.00201115	0.000520631	0.00228852	0.000378595	0.00052814	0.0019691	0.00170584	0.00340306	0.0024376	0.00170821	0.000262133	0.00246624	0.0016676	0.00161032	0.0028102	0.00350494	0.00345873	0.00303668	0.00971356	23	0.0381071
ko00051	0.00157563	0.00285188	0.00531813	0.00229327	0.00526036	0.00154781	0.00530178	0.00132693	0.00115964	0.00592025	0.00264635	0.00723579	0.00719579	0.00261504	0.000750027	0.00541146	0.00402217	0.00397052	0.00609974	0.00674749	0.00711297	0.00948391	0.00971356	23	0.0381071
ko00281	7.16413e-05	3.74701e-05	0.000210962	1.34999e-05	0.000142127	3.31599e-05	0.000229334	1.1813e-05	3.44825e-05	9.32684e-05	0.00150405	0.000341519	0.000210107	0.001719	8.39782e-06	0.000223278	4.06061e-05	4.12577e-05	0.000357046	0.000313985	0.000411348	0.000329455	0.00971356	23	0.0381071
ko00361	5.42905e-05	4.90942e-05	0.000105356	3.65642e-05	4.37739e-05	1.77502e-05	3.12182e-05	6.86032e-06	5.0862e-05	3.9656e-05	0.000900265	0.000216642	0.000122884	0.000651836	1.21993e-05	0.000138429	4.19419e-05	3.68897e-05	0.000327491	0.000186772	0.000266177	0.000118023	0.00971356	23	0.0381071
ko00624	5.86428e-05	0.00013868	0.000197214	0.000257447	0.000191204	0.000181353	0.000183467	0.000225456	8.704e-05	0.000224267	0.000289698	0.000305932	0.000570693	0.000395102	8.02836e-05	0.000219685	0.000222858	0.000201385	0.000129893	0.000290735	0.000317229	0.00040868	0.00971356	23	0.0381071
ko00130	0.000318867	0.000687217	0.00121841	0.000260192	0.00144599	0.00026103	0.00103173	0.000277681	0.000216869	0.000851263	0.00312643	0.00173256	0.00140836	0.00365036	0.000110042	0.00110244	0.000368409	0.000359408	0.00166344	0.00154155	0.00184354	0.00182942	0.00971356	23	0.0381071
ko05340	0.00170263	0.000782138	0.000515356	0.00023942	0.000297802	0.0032908	0.000391138	0.00222372	0.00072367	0.000414474	0.000440136	0.000317593	0.000225399	0.000674486	3.10611e-05	0.000282376	0.000237986	0.000230856	0.000415664	0.000380449	0.000390756	0.000418183	0.00971356	23	0.0381071
ko01055	8.61841e-05	0.000224058	0.000289491	0.000223442	0.000380492	9.74532e-05	0.000329049	0.000106325	0.000120038	0.000312732	0.00033846	0.000919082	0.000944856	0.000352636	5.99414e-05	0.000266289	0.000346898	0.000341763	0.000304827	0.000289926	0.00035456	0.000477803	0.00971356	23	0.0381071
ko03008	0.000107199	0.000201261	0.00028277	0.000112243	0.000316961	9.70035e-05	0.000358617	6.64257e-05	5.07428e-05	0.000343099	0.000516352	0.000329722	0.000337734	0.000636471	4.88133e-05	0.000277662	0.000193677	0.000206722	0.000353326	0.000391319	0.000364888	0.00042355	0.00971356	23	0.0381071
ko00620	0.00153916	0.00292087	0.00552131	0.00224015	0.00580269	0.00155646	0.00709187	0.00125595	0.00137005	0.00617874	0.0102693	0.00626041	0.00593784	0.0117198	0.000770999	0.0053792	0.00429255	0.00421313	0.00625671	0.00708547	0.00677966	0.00881245	0.01159	24	0.0435541
ko00430	0.000276118	0.000531269	0.000932945	0.000339548	0.000999531	0.000229818	0.00100514	0.000230759	0.000253887	0.000966554	0.00147972	0.000979172	0.000968336	0.0018241	0.000119171	0.000907807	0.000590028	0.00056734	0.00116838	0.001096	0.00109162	0.00120658	0.01159	24	0.0435541
ko00590	7.52268e-05	0.000104405	9.85678e-05	2.80062e-05	0.000133202	2.50026e-05	9.09505e-05	1.91283e-05	3.45422e-05	9.21512e-05	0.000671748	0.000307049	0.000168997	0.000666657	1.01698e-05	0.000225877	3.16348e-05	3.37769e-05	0.000326712	0.000375656	0.00035624	0.000187166	0.01159	24	0.0435541
ko05120	0.000169746	0.000477378	0.000792861	0.000387648	0.000830738	0.000241405	0.000896929	0.000270608	0.000172509	0.000895318	0.000563532	0.00083191	0.000984222	0.00111361	0.000126985	0.00067811	0.000557466	0.000530336	0.000941947	0.00128658	0.000866341	0.000931817	0.01159	24	0.0435541
ko04976	0	0	0	0	0	0	0	0	0	0	0	0	0	0	0	0	3.49035e-07	3.42589e-06	1.83031e-07	6.92706e-07	3.53107e-07	1.32162e-06	0.0120781	31.5	0.0439987
ko04740	0	0	0	0	0	0	0	0	0	1.10904e-06	0	3.35418e-06	0	0	0	0	0	0	1.16538e-06	8.78401e-06	1.8112e-06	4.71045e-08	0.0120781	31.5	0.0439987
ko04120	0	0	0	0	0	0	0	0	0	0	4.52405e-06	0	0	1.45793e-06	0	0	0	0	1.75034e-06	6.16225e-07	1.69281e-06	3.5821e-07	0.0120781	31.5	0.0439987
ko01230	0.00580032	0.0122806	0.0215037	0.00963351	0.0230397	0.00581846	0.0235377	0.00579714	0.00558775	0.0260149	0.0326982	0.0228229	0.024016	0.0353169	0.00368669	0.0194477	0.0175857	0.0171522	0.021075	0.022229	0.0247431	0.0334752	0.0137736	25	0.0468302
ko00072	3.68758e-05	8.62244e-05	0.000157973	3.25883e-05	9.85639e-05	4.23605e-05	0.000232188	1.12557e-05	0.000100101	7.89566e-05	0.00177296	0.000250836	0.000138727	0.00206182	1.22114e-05	0.000230433	8.74021e-05	7.88362e-05	0.000448565	0.000362499	0.000295413	0.000427015	0.0137736	25	0.0468302
ko04066	0.000157478	0.000417651	0.000627755	0.000193851	0.000642249	0.000228312	0.000762668	0.000178728	0.000203406	0.000729586	0.00145671	0.000664524	0.000587643	0.00110968	7.14161e-05	0.000534918	0.000446083	0.000426275	0.000812643	0.000702815	0.000678916	0.00116086	0.0137736	25	0.0468302
ko04919	0	2.25167e-07	5.51331e-07	0	6.46891e-08	0	5.07948e-07	0	0	0	0.000122897	1.45326e-06	0	0	0	2.74062e-06	1.00213e-06	1.34774e-06	6.18394e-06	6.76165e-06	1.06254e-05	4.74987e-06	0.0134421	26	0.0468302
ko00660	0.000235891	0.000455435	0.00086349	0.000304479	0.000910366	0.000188305	0.00104437	0.00013112	0.000239998	0.000701282	0.00220608	0.00124307	0.000805377	0.00229988	0.000105377	0.000811005	0.000603773	0.000621407	0.000969966	0.00113982	0.00126222	0.00167704	0.0137736	25	0.0468302
ko05169	0	0	0	0	2.41114e-07	3.37362e-07	1.43493e-06	0	0	0	1.39377e-06	8.46518e-07	0	0	3.70408e-07	2.39589e-06	9.87171e-07	2.82607e-06	2.11946e-05	9.58239e-07	1.70857e-06	1.30648e-07	0.0134421	26	0.0468302
ko05205	7.20193e-05	0.000172951	0.000265777	0.000102175	0.000288792	8.89024e-05	0.000339124	6.29675e-05	3.91027e-05	0.000336046	0.000292817	0.000254089	0.000284423	0.000312174	0.000248508	0.000230558	0.000187133	0.000200476	0.000271128	0.000315994	0.000268099	0.00035512	0.0137736	25	0.0468302
ko01200	0.0052903	0.0114653	0.0172414	0.00650633	0.0182658	0.00483055	0.0192885	0.00434848	0.0055373	0.0189101	0.0270505	0.0176817	0.0174421	0.0270014	0.00324795	0.0154643	0.0127172	0.0123851	0.018659	0.0182951	0.0189031	0.0265369	0.0163032	26	0.0493239
ko00280	0.000338518	0.000641405	0.00127904	0.000307786	0.0013208	0.000340185	0.00135755	0.00026039	0.000421042	0.000932699	0.00660216	0.00142614	0.0011639	0.00675088	0.000119786	0.00119192	0.000598637	0.000573625	0.00146272	0.00143653	0.00156205	0.00257659	0.0163032	26	0.0493239
ko00710	0.000987861	0.00232131	0.00405612	0.00180758	0.00427149	0.00132597	0.00445874	0.00124029	0.00101593	0.00458266	0.00463805	0.00403244	0.00427722	0.00490711	0.000585227	0.0034935	0.00302302	0.0030284	0.00428814	0.00417864	0.00438003	0.00618904	0.0163032	26	0.0493239
ko01210	0.00101738	0.00169234	0.00382785	0.00184656	0.00458788	0.0010258	0.00423416	0.000996119	0.000994716	0.00439597	0.00770862	0.00470477	0.00453809	0.00941913	0.000606432	0.00336169	0.00330556	0.00324628	0.00315173	0.00373863	0.00484266	0.00679368	0.0163032	26	0.0493239
ko00052	0.00125885	0.00221612	0.00487276	0.00213752	0.00483885	0.00143105	0.0054195	0.00133028	0.00117338	0.00545915	0.00163093	0.00598896	0.00555334	0.00178775	0.000652514	0.00502457	0.00405438	0.00399493	0.00620908	0.0065361	0.00661422	0.00794362	0.0163032	26	0.0493239
ko00523	0.000211074	0.000633405	0.000985363	0.000517094	0.00132289	0.000258775	0.00102573	0.000269815	0.000395935	0.00105711	0.00106656	0.00295286	0.00305564	0.0011697	0.000119391	0.000869227	0.00124213	0.00122236	0.000979816	0.000833914	0.000912573	0.00140291	0.0163032	26	0.0493239
ko00633	0.000171968	0.000306844	0.000356741	0.000126075	0.000429493	0.000175272	0.000716204	0.000176013	0.000110316	0.00061573	0.00017207	0.000967567	0.000673949	0.000488584	6.88321e-05	0.000481315	0.000402569	0.000350022	0.000646129	0.00108753	0.000715743	0.000910753	0.0163032	26	0.0493239
ko04918	2.59446e-05	1.23562e-05	3.85559e-05	1.19463e-05	5.40903e-05	1.42048e-05	7.87783e-05	5.51106e-06	5.99982e-06	1.28005e-05	0.000266086	0.000154277	8.3848e-05	0.00046692	2.07865e-06	0.00010481	8.73967e-06	1.36336e-05	0.000164913	0.00023036	0.000170203	0.000195959	0.0163032	26	0.0493239
ko00945	0	0	0	0	0	1.89766e-07	0	0	0	0	1.25787e-05	1.79669e-06	0	2.24596e-05	0	0	9.97244e-07	0	7.27728e-07	0	9.07226e-07	1.36768e-06	0.0150388	30	0.0493239
ko00970	0.00213314	0.00542973	0.00819457	0.00429189	0.00874705	0.00264103	0.00935288	0.00269331	0.00226708	0.0103455	0.0110644	0.00809493	0.00938767	0.0111285	0.00137274	0.00770185	0.00669274	0.00654748	0.00842708	0.00897774	0.00867032	0.0121623	0.0163032	26	0.0493239
ko03430	0.00573123	0.0100515	0.0066443	0.00370075	0.00647188	0.00654517	0.0065511	0.00650022	0.00552234	0.00780087	0.00737954	0.00588863	0.00640051	0.0078212	0.00728425	0.00652795	0.0067085	0.00669707	0.00696425	0.00697181	0.00674071	0.00750965	0.0163032	26	0.0493239
ko05200	0.000265811	0.000144841	0.00026582	0.000576178	0.000327938	9.41699e-05	0.000301564	0.000527338	6.57856e-05	0.000337806	0.000865352	0.000319678	0.00031699	0.000961891	0.00276365	0.000340812	0.000276922	0.000285809	0.000450004	0.000391013	0.000451757	0.000392532	0.0163032	26	0.0493239
ko05133	0.000201225	0.000170105	0.000633515	3.40107e-05	0.000430724	6.86991e-05	0.000360219	3.351e-05	2.65428e-05	6.60121e-05	0.000558726	0.000963693	0.000569511	0.000908894	3.54206e-05	0.000578775	9.3371e-05	9.46831e-05	0.00112002	0.00102442	0.00120905	0.000584565	0.0163032	26	0.0493239
